# Supplementary material for: Comparative transcriptome profiling of potato cultivars infected by late blight pathogen Phytophthora infestans: Diversity of quantitative and qualitative responses
Source: Genomics. 2023 Sep;115(5):110678. doi: 10.1016/j.ygeno.2023.110678 (PMC10548088; doi:10.1016/j.ygeno.2023.110678)
Supplement: Supplementary file 4 — Supplementary material 4 [file mmc4.xlsx]

## Sheet: Ando_D3vsAndo_D0
							Table S3.Differentially expressed genes during Phytophthora infestans infection in Ando
Differentially expressed genes in Ando_D3 vs Ando_D0
geneid	gene_chr	gene_start	gene_end	log2Foldchange	pvalue	padj	Gene_Description
PGSC0003DMG400019518	3	55634633	55641670	-4.03586	5.03e-67	1.14e-62	Pseudo response regulator [Source:PGSC_GENE;Acc:PGSC0003DMG400019518]
PGSC0003DMG400029406	12	57465469	57468885	-4.8023	1.52e-53	1.73e-49	Glyceraldehyde-3-phosphate dehydrogenase B subunit [Source:PGSC_GENE;Acc:PGSC0003DMG400029406]
PGSC0003DMG402011095	10	53942909	53952046	3.05448	2.05e-46	1.55e-42	Undecaprenyl pyrophosphate synthetase [Source:PGSC_GENE;Acc:PGSC0003DMG402011095]
PGSC0003DMG400011213	7	1366785	1370626	-4.11359	3.6e-45	2.05e-41	Eukaryotic translation initiation factor 3 subunit [Source:PGSC_GENE;Acc:PGSC0003DMG400011213]
PGSC0003DMG401001341	2	45985272	45986765	6.05447	2.57e-43	1.17e-39	Conserved gene of unknown function [Source:PGSC_GENE;Acc:PGSC0003DMG401001341]
PGSC0003DMG400024109	4	59825146	59829212	-2.63885	3.4e-43	1.29e-39	Fructose-1,6-bisphosphatase, cytosolic [Source:PGSC_GENE;Acc:PGSC0003DMG400024109]
PGSC0003DMG400002261	8	41634498	41635721	4.42152	3.35e-41	1.09e-37	Conserved gene of unknown function [Source:PGSC_GENE;Acc:PGSC0003DMG400002261]
PGSC0003DMG400001646	1	87086178	87088612	-4.5995	6.14e-38	1.75e-34	Ubiquitin-protein ligase BRE1A [Source:PGSC_GENE;Acc:PGSC0003DMG400001646]
PGSC0003DMG400014487	8	42674349	42680395	2.69511	3.21e-33	8.1e-30	Zinc finger family protein [Source:PGSC_GENE;Acc:PGSC0003DMG400014487]
PGSC0003DMG400015330	12	363545	367266	2.39537	5.54e-33	1.26e-29	Homogentisate 1,2-dioxygenase [Source:PGSC_GENE;Acc:PGSC0003DMG400015330]
PGSC0003DMG400026409	2	41254716	41258721	-3.50172	1.46e-32	3.02e-29	Ribulose bisphosphate carboxylase small chain 2B, chloroplastic [Source:PGSC_GENE;Acc:PGSC0003DMG400026409]
PGSC0003DMG400008639	3	13684749	13686526	-5.90072	2.62e-32	4.96e-29	Galactose mutarotase [Source:PGSC_GENE;Acc:PGSC0003DMG400008639]
PGSC0003DMG400015446	12	56691502	56692616	-3.11353	1.82e-30	3.19e-27	Gibberellin receptor GID1 [Source:PGSC_GENE;Acc:PGSC0003DMG400015446]
PGSC0003DMG400015263	3	50402524	50407168	3.11899	1.41e-29	2.3e-26	Nodulin [Source:PGSC_GENE;Acc:PGSC0003DMG400015263]
PGSC0003DMG400008164	10	58390632	58393960	4.15919	9.81e-29	1.49e-25	Triacylglycerol lipase SDP1 [Source:PGSC_GENE;Acc:PGSC0003DMG400008164]
PGSC0003DMG400013670	2	37852232	37852910	3.83097	1.88e-28	2.67e-25	Gene of unknown function [Source:PGSC_GENE;Acc:PGSC0003DMG400013670]
PGSC0003DMG400003523	2	40207315	40208554	2.34075	6.71e-28	8.97e-25	Conserved gene of unknown function [Source:PGSC_GENE;Acc:PGSC0003DMG400003523]
PGSC0003DMG400013551	7	40382140	40384407	-4.07546	2.39e-27	3.02e-24	Bacterioferritin comigratory protein [Source:PGSC_GENE;Acc:PGSC0003DMG400013551]
PGSC0003DMG400006395	4	65582282	65585113	-2.88696	1.58e-26	1.89e-23	Pentatricopeptide repeat-containing protein [Source:PGSC_GENE;Acc:PGSC0003DMG400006395]
PGSC0003DMG400000339	12	3683175	3691514	4.59599	3.68e-26	4.18e-23	Beta-galactosidase [Source:PGSC_GENE;Acc:PGSC0003DMG400000339]
PGSC0003DMG400020363	9	739210	741850	-1.7375	4e-26	4.33e-23	Fructose-1,6-bisphosphatase [Source:PGSC_GENE;Acc:PGSC0003DMG400020363]
PGSC0003DMG400012012	2	20680814	20683256	-3.37778	4.51e-26	4.66e-23	Fructose-bisphosphate aldolase [Source:PGSC_GENE;Acc:PGSC0003DMG400012012]
PGSC0003DMG400028345	5	89968	94476	2.70838	1.88e-25	1.86e-22	Conserved gene of unknown function [Source:PGSC_GENE;Acc:PGSC0003DMG400028345]
PGSC0003DMG400009105	3	48832224	48845724	-2.14145	6.69e-25	6.34e-22	ATP-dependent peptidase [Source:PGSC_GENE;Acc:PGSC0003DMG400009105]
PGSC0003DMG400008354	10	59124703	59126516	2.1763	7.17e-25	6.41e-22	Conserved gene of unknown function [Source:PGSC_GENE;Acc:PGSC0003DMG400008354]
PGSC0003DMG400007335	2	37654317	37658665	-3.89951	7.33e-25	6.41e-22	Apyrase 3 [Source:PGSC_GENE;Acc:PGSC0003DMG400007335]
PGSC0003DMG400011293	10	183210	186057	2.37585	8.3e-25	6.99e-22	Plasma membrane polypeptide [Source:PGSC_GENE;Acc:PGSC0003DMG400011293]
PGSC0003DMG402015935	7	10270351	10277021	3.84483	1.08e-24	8.73e-22	Aminoadipic semialdehyde synthase [Source:PGSC_GENE;Acc:PGSC0003DMG402015935]
PGSC0003DMG400016535	6	49323065	49326779	4.70391	1.49e-24	1.16e-21	Mitochondrial carnitine/acylcarnitine carrier protein [Source:PGSC_GENE;Acc:PGSC0003DMG400016535]
PGSC0003DMG400011277	10	538242	539527	-3.57851	3.62e-24	2.74e-21	Conserved gene of unknown function [Source:PGSC_GENE;Acc:PGSC0003DMG400011277]
PGSC0003DMG400000569	3	47014143	47017348	-2.79869	6.11e-24	4.48e-21	Electron transporter [Source:PGSC_GENE;Acc:PGSC0003DMG400000569]
PGSC0003DMG400026859	3	2033239	2034487	-3.1751	8.99e-24	6.39e-21	Tsr2248 protein [Source:PGSC_GENE;Acc:PGSC0003DMG400026859]
PGSC0003DMG400016181	11	3262355	3269288	-2.49263	6.43e-23	4.43e-20	4-nitrophenylphosphatase [Source:PGSC_GENE;Acc:PGSC0003DMG400016181]
PGSC0003DMG400029937	8	35990888	35994505	-2.3129	6.72e-23	4.5e-20	ZIP family metal transporter [Source:PGSC_GENE;Acc:PGSC0003DMG400029937]
PGSC0003DMG400025254	1	66427545	66431765	-2.27946	7.25e-23	4.71e-20	S-adenosyl-L-methionine-dependent uroporphyrinogen III methyltransferase [Source:PGSC_GENE;Acc:PGSC0003DMG400025254]
PGSC0003DMG400020515	8	1215438	1217672	-5.28569	1.1e-22	6.98e-20	H-Protein [Source:PGSC_GENE;Acc:PGSC0003DMG400020515]
PGSC0003DMG400018240	1	78972223	78976811	2.00747	1.26e-22	7.74e-20	Low temperature and salt responsive protein [Source:PGSC_GENE;Acc:PGSC0003DMG400018240]
PGSC0003DMG400030440	6	57071491	57072354	-3.61779	1.76e-22	1.06e-19	Thylakoid soluble phosphoprotein [Source:PGSC_GENE;Acc:PGSC0003DMG400030440]
PGSC0003DMG400005997	4	1835904	1840747	-2.35853	4.24e-22	2.47e-19	Zinc finger (B-box type) family protein [Source:PGSC_GENE;Acc:PGSC0003DMG400005997]
PGSC0003DMG401015935	7	10261676	10268244	4.0924	8.36e-22	4.66e-19	Aminoadipic semialdehyde synthase [Source:PGSC_GENE;Acc:PGSC0003DMG401015935]
PGSC0003DMG400000493	2	47048113	47051618	-5.06159	8.45e-22	4.66e-19	Carbonic anhydrase [Source:PGSC_GENE;Acc:PGSC0003DMG400000493]
PGSC0003DMG400018434	5	4699656	4701752	-3.61616	8.6e-22	4.66e-19	Oxygen evolving enhancer protein 3 [Source:PGSC_GENE;Acc:PGSC0003DMG400018434]
PGSC0003DMG400030692	7	3224646	3227793	-3.82885	9.5e-22	5.02e-19	Conserved gene of unknown function [Source:PGSC_GENE;Acc:PGSC0003DMG400030692]
PGSC0003DMG400010688	4	45916315	45921142	-2.41518	1.06e-21	5.46e-19	Violaxanthin de-epoxidase [Source:PGSC_GENE;Acc:PGSC0003DMG400010688]
PGSC0003DMG400036966	3	55259886	55261328	3.30799	1.27e-21	6.44e-19	UDP-glucose 6-dehydrogenase [Source:PGSC_GENE;Acc:PGSC0003DMG400036966]
PGSC0003DMG400015850	8	15890911	15892602	-2.75671	1.3e-21	6.45e-19	IDS4 [Source:PGSC_GENE;Acc:PGSC0003DMG400015850]
PGSC0003DMG400013132	1	6335634	6336785	-3.4551	3.07e-21	1.49e-18	Conserved gene of unknown function [Source:PGSC_GENE;Acc:PGSC0003DMG400013132]
PGSC0003DMG400012888	9	47584676	47587482	-3.57511	3.32e-21	1.57e-18	MRNA binding protein [Source:PGSC_GENE;Acc:PGSC0003DMG400012888]
PGSC0003DMG400028810	12	5929412	5935805	1.54138	3.65e-21	1.69e-18	Amine oxidase [Source:PGSC_GENE;Acc:PGSC0003DMG400028810]
PGSC0003DMG400004738	8	52799789	52805791	-2.57921	5.34e-21	2.43e-18	Elongation factor G [Source:PGSC_GENE;Acc:PGSC0003DMG400004738]
PGSC0003DMG400008927	9	2088131	2092685	-2.65398	5.96e-21	2.66e-18	Pentatricopeptide repeat-containing protein, chloroplastic [Source:PGSC_GENE;Acc:PGSC0003DMG400008927]
PGSC0003DMG400005120	1	83129013	83132862	-1.87843	8.92e-21	3.9e-18	Glyoxisomal malate dehydrogenase [Source:PGSC_GENE;Acc:PGSC0003DMG400005120]
PGSC0003DMG402019352	9	48085305	48093991	2.01292	9.67e-21	4.15e-18	Biotin-containing subunit of methylcrotonyl-CoA carboxylase [Source:PGSC_GENE;Acc:PGSC0003DMG402019352]
PGSC0003DMG400014275	3	42416176	42419270	-3.55004	1.13e-20	4.69e-18	ATP binding protein [Source:PGSC_GENE;Acc:PGSC0003DMG400014275]
PGSC0003DMG400007795	12	1303277	1306715	-3.24223	1.13e-20	4.69e-18	Haloacid dehalogenase superfamily protein [Source:PGSC_GENE;Acc:PGSC0003DMG400007795]
PGSC0003DMG402027811	3	941408	945520	-3.23517	1.74e-20	7.08e-18	Leucine-rich repeat family protein / protein kinase family protein [Source:PGSC_GENE;Acc:PGSC0003DMG402027811]
PGSC0003DMG400001570	2	38567863	38572211	-2.99747	1.85e-20	7.36e-18	Catalase isozyme 2 [Source:PGSC_GENE;Acc:PGSC0003DMG400001570]
PGSC0003DMG400005869	8	5769271	5774933	-2.92988	2.37e-20	9.28e-18	PPR motif protein [Source:PGSC_GENE;Acc:PGSC0003DMG400005869]
PGSC0003DMG400006085	9	55216762	55219190	-2.9112	2.41e-20	9.28e-18	Conserved gene of unknown function [Source:PGSC_GENE;Acc:PGSC0003DMG400006085]
PGSC0003DMG400002103	6	44576018	44577936	-2.57101	2.76e-20	1.05e-17	Mitochondrial glycine decarboxylase complex H-protein [Source:PGSC_GENE;Acc:PGSC0003DMG400002103]
PGSC0003DMG400016477	2	36444401	36447503	-2.92262	2.93e-20	1.09e-17	Adenylyl-sulfate reductase [Source:PGSC_GENE;Acc:PGSC0003DMG400016477]
PGSC0003DMG400008659	7	15632583	15635460	-4.65865	5.12e-20	1.88e-17	ROP [Source:PGSC_GENE;Acc:PGSC0003DMG400008659]
PGSC0003DMG400025737	1	83440483	83444534	2.42615	5.44e-20	1.96e-17	Sterol regulatory element-binding protein site 2 protease [Source:PGSC_GENE;Acc:PGSC0003DMG400025737]
PGSC0003DMG400008829	9	1637569	1641493	2.906	6.04e-20	2.14e-17	Conserved gene of unknown function [Source:PGSC_GENE;Acc:PGSC0003DMG400008829]
PGSC0003DMG400008090	11	41455926	41459934	-3.00924	6.38e-20	2.23e-17	Kinase [Source:PGSC_GENE;Acc:PGSC0003DMG400008090]
PGSC0003DMG400014642	6	571177	573828	3.81273	7.98e-20	2.75e-17	Conserved gene of unknown function [Source:PGSC_GENE;Acc:PGSC0003DMG400014642]
PGSC0003DMG400022134	7	56394720	56399938	2.51169	1.02e-19	3.45e-17	Salicylic acid-induced protein 19 [Source:PGSC_GENE;Acc:PGSC0003DMG400022134]
PGSC0003DMG400009285	11	14501898	14503581	-3.39881	1.25e-19	4.18e-17	Conserved gene of unknown function [Source:PGSC_GENE;Acc:PGSC0003DMG400009285]
PGSC0003DMG400026667	10	45928048	45929664	-2.89785	1.4e-19	4.61e-17	Isoform 2 of PsbP 2, chloroplastic [Source:PGSC_GENE;Acc:PGSC0003DMG400026667]
PGSC0003DMG401029558	8	45004445	45006107	1.70447	1.92e-19	6.25e-17	Galactokinase [Source:PGSC_GENE;Acc:PGSC0003DMG401029558]
PGSC0003DMG400002144	6	4435580	4437135	-2.99403	2.39e-19	7.65e-17	NbPCL1 protein [Source:PGSC_GENE;Acc:PGSC0003DMG400002144]
PGSC0003DMG400009850	10	12201791	12210430	1.50185	2.76e-19	8.71e-17	Progesterone 5-beta-reductase [Source:PGSC_GENE;Acc:PGSC0003DMG400009850]
PGSC0003DMG400019454	1	75077910	75081676	-2.59759	3.17e-19	9.88e-17	GDP-mannose 3',5'-epimerase [Source:PGSC_GENE;Acc:PGSC0003DMG400019454]
PGSC0003DMG400008585	9	46180046	46181481	-3.08828	3.96e-19	1.22e-16	Photosystem II reaction center psb28 protein [Source:PGSC_GENE;Acc:PGSC0003DMG400008585]
PGSC0003DMG400002161	9	1082546	1086035	4.47045	7.69e-19	2.33e-16	Conserved gene of unknown function [Source:PGSC_GENE;Acc:PGSC0003DMG400002161]
PGSC0003DMG400016224	11	2745709	2748048	1.45454	9.95e-19	2.95e-16	NtRab11D [Source:PGSC_GENE;Acc:PGSC0003DMG400016224]
PGSC0003DMG400017175	9	56339698	56341268	2.20328	1e-18	2.95e-16	Rhicadhesin receptor [Source:PGSC_GENE;Acc:PGSC0003DMG400017175]
PGSC0003DMG401012965	5	2255814	2257171	-2.17168	2.78e-18	8.09e-16	Plastid-specific 30S ribosomal protein 3, chloroplast [Source:PGSC_GENE;Acc:PGSC0003DMG401012965]
PGSC0003DMG401027811	3	934211	941276	-3.2382	3.68e-18	1.06e-15	Receptor-kinase [Source:PGSC_GENE;Acc:PGSC0003DMG401027811]
PGSC0003DMG400009992	4	71825714	71828787	-2.06448	4.31e-18	1.23e-15	Glyceraldehyde-3-phosphate dehydrogenase B subunit [Source:PGSC_GENE;Acc:PGSC0003DMG400009992]
PGSC0003DMG400025574	6	50419243	50420864	-2.41434	6.38e-18	1.79e-15	Transferase, transferring glycosyl groups [Source:PGSC_GENE;Acc:PGSC0003DMG400025574]
PGSC0003DMG400016482	2	36344050	36345659	-2.24626	6.73e-18	1.87e-15	ATP synthase gamma chain, chloroplastic [Source:PGSC_GENE;Acc:PGSC0003DMG400016482]
PGSC0003DMG400010798	12	54398205	54401698	5.38846	7e-18	1.92e-15	Staygreen protein [Source:PGSC_GENE;Acc:PGSC0003DMG400010798]
PGSC0003DMG400032136	1	1465983	1469402	2.36781	7.6e-18	2.06e-15	Conserved gene of unknown function [Source:PGSC_GENE;Acc:PGSC0003DMG400032136]
PGSC0003DMG400004354	1	61145599	61146720	-3.46298	7.72e-18	2.07e-15	Plasma membrane associated protein [Source:PGSC_GENE;Acc:PGSC0003DMG400004354]
PGSC0003DMG400004458	7	31603459	31605657	-5.06418	8.34e-18	2.21e-15	Light-harvesting complex I protein Lhca5 [Source:PGSC_GENE;Acc:PGSC0003DMG400004458]
PGSC0003DMG400002104	6	44607855	44614617	-2.50907	8.46e-18	2.21e-15	Conserved gene of unknown function [Source:PGSC_GENE;Acc:PGSC0003DMG400002104]
PGSC0003DMG400022088	10	20333032	20336415	-2.54562	1.47e-17	3.81e-15	Transketolase, chloroplastic [Source:PGSC_GENE;Acc:PGSC0003DMG400022088]
PGSC0003DMG400022747	8	53760656	53763319	3.03306	1.5e-17	3.83e-15	Green flesh protein [Source:PGSC_GENE;Acc:PGSC0003DMG400022747]
PGSC0003DMG400001518	2	38501271	38505925	4.41175	1.54e-17	3.89e-15	Conserved gene of unknown function [Source:PGSC_GENE;Acc:PGSC0003DMG400001518]
PGSC0003DMG400014402	10	1424821	1427278	-3.82117	1.94e-17	4.85e-15	Oxygen-evolving enhancer protein 3-1, chloroplast [Source:PGSC_GENE;Acc:PGSC0003DMG400014402]
PGSC0003DMG400008640	3	13686731	13688511	-4.47398	2.11e-17	5.22e-15	Aldose 1-epimerase family protein [Source:PGSC_GENE;Acc:PGSC0003DMG400008640]
PGSC0003DMG400038162	5	18295491	18296792	-2.82442	2.61e-17	6.37e-15	RRNA methylase [Source:PGSC_GENE;Acc:PGSC0003DMG400038162]
PGSC0003DMG400019584	3	4728911	4731136	-2.05524	2.65e-17	6.42e-15	Ribulose bisphosphate carboxylase small chain 1, chloroplastic [Source:PGSC_GENE;Acc:PGSC0003DMG400019584]
PGSC0003DMG400003138	7	13629683	13639299	-2.34597	2.72e-17	6.51e-15	Elongation factor Ts [Source:PGSC_GENE;Acc:PGSC0003DMG400003138]
PGSC0003DMG400017556	6	43260201	43261970	-4.738	3.39e-17	8.03e-15	Photosystem II 22 kDa protein, chloroplastic [Source:PGSC_GENE;Acc:PGSC0003DMG400017556]
PGSC0003DMG400017643	5	5940946	5945674	2.17994	3.7e-17	8.67e-15	Conserved gene of unknown function [Source:PGSC_GENE;Acc:PGSC0003DMG400017643]
PGSC0003DMG400022554	3	3383066	3390643	-2.09609	3.91e-17	9.06e-15	Cell number regulator 13 [Source:PGSC_GENE;Acc:PGSC0003DMG400022554]
PGSC0003DMG400014379	10	1037936	1039899	-3.03382	4.51e-17	1.04e-14	Serine acetyltransferase 1 [Source:PGSC_GENE;Acc:PGSC0003DMG400014379]
PGSC0003DMG403025826	1	85147023	85149672	-2.59382	5.67e-17	1.29e-14	Enoyl-CoA-hydratase [Source:PGSC_GENE;Acc:PGSC0003DMG403025826]
PGSC0003DMG400011152	7	1249467	1256724	-2.25707	6.43e-17	1.45e-14	DNA-directed RNA polymerase 3A, chloroplastic [Source:PGSC_GENE;Acc:PGSC0003DMG400011152]
PGSC0003DMG400028327	5	301764	304004	-2.65923	6.49e-17	1.45e-14	Conserved gene of unknown function [Source:PGSC_GENE;Acc:PGSC0003DMG400028327]
PGSC0003DMG400030521	5	3667660	3668383	4.36472	6.58e-17	1.45e-14	E3 ubiquitin-protein ligase RHA2A [Source:PGSC_GENE;Acc:PGSC0003DMG400030521]
PGSC0003DMG400007458	4	744695	746149	4.36323	6.63e-17	1.45e-14	RAV [Source:PGSC_GENE;Acc:PGSC0003DMG400007458]
PGSC0003DMG401019352	9	48094392	48096701	1.93502	8.15e-17	1.75e-14	Biotin-containing subunit of methylcrotonyl-CoA carboxylase [Source:PGSC_GENE;Acc:PGSC0003DMG401019352]
PGSC0003DMG400012603	2	47438176	47441935	2.28172	8.16e-17	1.75e-14	Stpk1 protein kinase [Source:PGSC_GENE;Acc:PGSC0003DMG400012603]
PGSC0003DMG400001366	2	45464584	45465668	-1.75994	8.69e-17	1.85e-14	Rapid alkalinization factor 5 [Source:PGSC_GENE;Acc:PGSC0003DMG400001366]
PGSC0003DMG400024063	3	2740455	2745217	-3.58303	9.91e-17	2.09e-14	Phytoene synthase 1, chloroplastic [Source:PGSC_GENE;Acc:PGSC0003DMG400024063]
PGSC0003DMG404029558	8	45000412	45000993	1.71924	1.11e-16	2.32e-14	Gene of unknown function [Source:PGSC_GENE;Acc:PGSC0003DMG404029558]
PGSC0003DMG400006406	4	63461257	63467544	1.68157	1.17e-16	2.41e-14	Conserved gene of unknown function [Source:PGSC_GENE;Acc:PGSC0003DMG400006406]
PGSC0003DMG400016444	2	36547723	36551369	-3.34831	1.23e-16	2.52e-14	Aminomethyltransferase, mitochondrial [Source:PGSC_GENE;Acc:PGSC0003DMG400016444]
PGSC0003DMG400014339	3	42895029	42897959	2.21754	1.35e-16	2.73e-14	Remorin [Source:PGSC_GENE;Acc:PGSC0003DMG400014339]
PGSC0003DMG402005859	8	5526694	5528435	-2.46627	1.4e-16	2.82e-14	Conserved gene of unknown function [Source:PGSC_GENE;Acc:PGSC0003DMG402005859]
PGSC0003DMG400018446	3	32159423	32162679	-3.27633	1.55e-16	3.09e-14	Cinnamyl alcohol dehydrogenase [Source:PGSC_GENE;Acc:PGSC0003DMG400018446]
PGSC0003DMG400029978	2	3745277	3750686	-1.95008	1.58e-16	3.13e-14	Conserved gene of unknown function [Source:PGSC_GENE;Acc:PGSC0003DMG400029978]
PGSC0003DMG400018489	8	3819309	3822876	1.33557	1.61e-16	3.16e-14	Nucleic acid binding protein [Source:PGSC_GENE;Acc:PGSC0003DMG400018489]
PGSC0003DMG400029153	6	30910842	30913080	4.63357	1.72e-16	3.35e-14	Amino acid transporter [Source:PGSC_GENE;Acc:PGSC0003DMG400029153]
PGSC0003DMG400015241	3	50925275	50929940	1.81919	2.25e-16	4.34e-14	AMP-activated protein kinase, gamma regulatory subunit [Source:PGSC_GENE;Acc:PGSC0003DMG400015241]
PGSC0003DMG400033928	3	20629713	20634561	1.80031	2.27e-16	4.34e-14	Peptidase S41 family protein [Source:PGSC_GENE;Acc:PGSC0003DMG400033928]
PGSC0003DMG400022624	5	6394671	6397197	-2.97617	3.15e-16	5.96e-14	Glutathione s-transferase [Source:PGSC_GENE;Acc:PGSC0003DMG400022624]
PGSC0003DMG400031020	3	40752278	40755361	-1.40543	3.22e-16	6.05e-14	Allyl alcohol dehydrogenase [Source:PGSC_GENE;Acc:PGSC0003DMG400031020]
PGSC0003DMG400012191	8	55095101	55098077	-2.91764	3.95e-16	7.36e-14	Phosphoglycerate mutase [Source:PGSC_GENE;Acc:PGSC0003DMG400012191]
PGSC0003DMG400013392	3	383299	385208	2.14534	3.99e-16	7.38e-14	CBL-interacting protein kinase 20 [Source:PGSC_GENE;Acc:PGSC0003DMG400013392]
PGSC0003DMG400005010	12	53851588	53855471	-2.76756	4.31e-16	7.91e-14	Peptidase C45, acyl-coenzyme A/6-aminopenicillanic acid acyl-transferase [Source:PGSC_GENE;Acc:PGSC0003DMG400005010]
PGSC0003DMG400014268	3	42231951	42239296	-2.7984	4.54e-16	8.25e-14	Dihydrodipicolinate reductase [Source:PGSC_GENE;Acc:PGSC0003DMG400014268]
PGSC0003DMG400026778	1	43179275	43181194	2.29313	5.81e-16	1.05e-13	Conserved gene of unknown function [Source:PGSC_GENE;Acc:PGSC0003DMG400026778]
PGSC0003DMG400014253	3	57952411	57955046	-5.75405	6.11e-16	1.09e-13	Acyl carrier protein [Source:PGSC_GENE;Acc:PGSC0003DMG400014253]
PGSC0003DMG400026417	9	59174648	59175464	2.83448	7.55e-16	1.33e-13	UPA22 [Source:PGSC_GENE;Acc:PGSC0003DMG400026417]
PGSC0003DMG400028182	10	55272336	55274167	5.93012	7.56e-16	1.33e-13	Aquaporin TIP1;3 [Source:PGSC_GENE;Acc:PGSC0003DMG400028182]
PGSC0003DMG400025823	1	84978012	84980823	-2.42103	8.03e-16	1.41e-13	Nitrite reductase [Source:PGSC_GENE;Acc:PGSC0003DMG400025823]
PGSC0003DMG400004355	1	61147270	61152558	-3.30498	8.52e-16	1.48e-13	Glutamine synthetase [Source:PGSC_GENE;Acc:PGSC0003DMG400004355]
PGSC0003DMG400027129	5	47985220	47986868	-2.11644	9.01e-16	1.55e-13	Plastid-specific ribosomal protein 4 [Source:PGSC_GENE;Acc:PGSC0003DMG400027129]
PGSC0003DMG400021039	11	12206895	12211499	2.51908	9.72e-16	1.66e-13	ATP-dependent Clp protease ATP-binding subunit clpA homolog CD4A, chloroplastic [Source:PGSC_GENE;Acc:PGSC0003DMG400021039]
PGSC0003DMG400000516	2	47223493	47232519	-1.80692	1.21e-15	2.04e-13	Polyribonucleotide nucleotidyltransferase [Source:PGSC_GENE;Acc:PGSC0003DMG400000516]
PGSC0003DMG400004340	3	45737802	45743916	-1.98662	1.32e-15	2.23e-13	DNA binding protein [Source:PGSC_GENE;Acc:PGSC0003DMG400004340]
PGSC0003DMG400024182	2	21928744	21929625	-3.17347	1.39e-15	2.32e-13	Ribulose bisphosphate carboxylase small chain C, chloroplastic [Source:PGSC_GENE;Acc:PGSC0003DMG400024182]
PGSC0003DMG400011090	10	54007718	54009056	-3.05586	1.68e-15	2.78e-13	Conserved gene of unknown function [Source:PGSC_GENE;Acc:PGSC0003DMG400011090]
PGSC0003DMG400029517	4	2625518	2628817	2.48395	1.84e-15	3.03e-13	Desacetoxyvindoline 4-hydroxylase [Source:PGSC_GENE;Acc:PGSC0003DMG400029517]
PGSC0003DMG400011891	1	8651670	8653716	2.20227	2.22e-15	3.63e-13	NAC domain protein [Source:PGSC_GENE;Acc:PGSC0003DMG400011891]
PGSC0003DMG400013511	5	8807178	8817341	1.86035	2.24e-15	3.64e-13	Pantothenate kinase family protein [Source:PGSC_GENE;Acc:PGSC0003DMG400013511]
PGSC0003DMG400003180	7	542722	544273	1.1921	2.72e-15	4.39e-13	Conserved gene of unknown function [Source:PGSC_GENE;Acc:PGSC0003DMG400003180]
PGSC0003DMG400028233	10	56137398	56144511	1.19714	2.94e-15	4.71e-13	Galactolipid galactosyltransferase [Source:PGSC_GENE;Acc:PGSC0003DMG400028233]
PGSC0003DMG400023984	11	5420960	5422229	4.09334	3.04e-15	4.83e-13	Gene of unknown function [Source:PGSC_GENE;Acc:PGSC0003DMG400023984]
PGSC0003DMG400030646	2	41808180	41808852	7.64009	3.29e-15	5.2e-13	Little protein 1 [Source:PGSC_GENE;Acc:PGSC0003DMG400030646]
PGSC0003DMG402029558	8	44995370	44996551	1.51316	3.43e-15	5.38e-13	Galactokinase [Source:PGSC_GENE;Acc:PGSC0003DMG402029558]
PGSC0003DMG400007875	12	1801134	1803542	1.53936	4.7e-15	7.32e-13	Conserved gene of unknown function [Source:PGSC_GENE;Acc:PGSC0003DMG400007875]
PGSC0003DMG400010304	11	37500866	37505888	-1.70067	5.62e-15	8.69e-13	Sulfite reductase [Source:PGSC_GENE;Acc:PGSC0003DMG400010304]
PGSC0003DMG400000156	1	71906223	71913442	2.7684	5.7e-15	8.73e-13	Conserved gene of unknown function [Source:PGSC_GENE;Acc:PGSC0003DMG400000156]
PGSC0003DMG400000599	3	56279966	56283979	1.59513	5.72e-15	8.73e-13	DNA-binding protein [Source:PGSC_GENE;Acc:PGSC0003DMG400000599]
PGSC0003DMG400027035	6	53466406	53470281	2.67081	6.8e-15	1.03e-12	Nucleic acid binding protein [Source:PGSC_GENE;Acc:PGSC0003DMG400027035]
PGSC0003DMG402029813	12	9743521	9744948	-2.00838	7.74e-15	1.17e-12	Mitochondrial transcription termination factor family protein [Source:PGSC_GENE;Acc:PGSC0003DMG402029813]
PGSC0003DMG400004028	2	43523492	43527446	-3.08987	1.08e-14	1.62e-12	Cyclin delta-3 [Source:PGSC_GENE;Acc:PGSC0003DMG400004028]
PGSC0003DMG400014243	3	57796519	57798594	-3.14755	1.09e-14	1.63e-12	S-adenosyl-L-methionine Mg-protoporphyrin IX methyltranserase [Source:PGSC_GENE;Acc:PGSC0003DMG400014243]
PGSC0003DMG400027477	7	2301043	2306278	2.2197	1.31e-14	1.93e-12	Xylose isomerase [Source:PGSC_GENE;Acc:PGSC0003DMG400027477]
PGSC0003DMG400007177	10	59460851	59465575	-4.7943	1.51e-14	2.22e-12	Peptidylprolyl isomerase [Source:PGSC_GENE;Acc:PGSC0003DMG400007177]
PGSC0003DMG400030370	6	57336016	57349568	-1.65344	1.7e-14	2.49e-12	Fructose-6-phosphate 2-kinase/fructose-2,6-bisphosphatase [Source:PGSC_GENE;Acc:PGSC0003DMG400030370]
PGSC0003DMG400011530	4	4585086	4587819	-2.75162	1.81e-14	2.61e-12	Glyceraldehyde-3-phosphate dehydrogenase A, chloroplastic [Source:PGSC_GENE;Acc:PGSC0003DMG400011530]
PGSC0003DMG400013751	12	6909995	6912636	-1.38025	1.83e-14	2.62e-12	Cytochrome b6-f complex iron-sulfur subunit, chloroplastic [Source:PGSC_GENE;Acc:PGSC0003DMG400013751]
PGSC0003DMG400019823	3	56664519	56667403	-3.10791	1.83e-14	2.62e-12	Conserved gene of unknown function [Source:PGSC_GENE;Acc:PGSC0003DMG400019823]
PGSC0003DMG400016721	2	36955673	36959715	-2.4568	2.06e-14	2.93e-12	Phytoene synthase 2 [Source:PGSC_GENE;Acc:PGSC0003DMG400016721]
PGSC0003DMG400029774	1	81457484	81461841	1.962	2.12e-14	3e-12	Basic-leucine zipper [Source:PGSC_GENE;Acc:PGSC0003DMG400029774]
PGSC0003DMG400002585	3	60935887	60943401	-2.13565	2.16e-14	3.03e-12	Chaperonin-60kD, ch60 [Source:PGSC_GENE;Acc:PGSC0003DMG400002585]
PGSC0003DMG400012615	2	47570083	47571508	-1.73378	2.21e-14	3.08e-12	Methyltransferase [Source:PGSC_GENE;Acc:PGSC0003DMG400012615]
PGSC0003DMG400030557	5	3872716	3876866	2.51922	2.31e-14	3.21e-12	Membrane associated ring finger 1,8 [Source:PGSC_GENE;Acc:PGSC0003DMG400030557]
PGSC0003DMG400041767	6	52596634	52598067	-2.19786	2.49e-14	3.43e-12	Elongation factor TuB, chloroplastic [Source:PGSC_GENE;Acc:PGSC0003DMG400041767]
PGSC0003DMG400009414	2	27027966	27033908	2.40098	2.7e-14	3.7e-12	Cucumisin [Source:PGSC_GENE;Acc:PGSC0003DMG400009414]
PGSC0003DMG400027156	5	48576471	48581269	-1.60886	2.96e-14	4.04e-12	Dihydrolipoyl dehydrogenase [Source:PGSC_GENE;Acc:PGSC0003DMG400027156]
PGSC0003DMG400029226	4	10767769	10769503	-2.61471	3.22e-14	4.36e-12	Zeatin O-xylosyltransferase [Source:PGSC_GENE;Acc:PGSC0003DMG400029226]
PGSC0003DMG400026913	6	53802348	53806440	-2.96372	3.37e-14	4.52e-12	NAD dependent epimerase/dehydratase [Source:PGSC_GENE;Acc:PGSC0003DMG400026913]
PGSC0003DMG400020151	6	58651024	58655467	-1.57213	3.38e-14	4.52e-12	SET domain protein [Source:PGSC_GENE;Acc:PGSC0003DMG400020151]
PGSC0003DMG400003513	2	40336175	40340573	-1.9025	4.11e-14	5.46e-12	Aldose 1-epimerase [Source:PGSC_GENE;Acc:PGSC0003DMG400003513]
PGSC0003DMG401024183	2	21944395	21950482	2.0543	4.18e-14	5.53e-12	Monoglyceride lipase [Source:PGSC_GENE;Acc:PGSC0003DMG401024183]
PGSC0003DMG400023664	10	57309341	57313311	1.47572	4.37e-14	5.75e-12	Eukaryotic translation initiation factor 4e type [Source:PGSC_GENE;Acc:PGSC0003DMG400023664]
PGSC0003DMG400020123	6	59150535	59153223	2.63747	4.8e-14	6.28e-12	AAA ATPase containing von Willebrand factor type A [Source:PGSC_GENE;Acc:PGSC0003DMG400020123]
PGSC0003DMG400017411	7	43163087	43172665	-2.0762	5.2e-14	6.76e-12	Transcription factor [Source:PGSC_GENE;Acc:PGSC0003DMG400017411]
PGSC0003DMG400023700	10	57306084	57307830	2.8902	5.23e-14	6.76e-12	Conserved gene of unknown function [Source:PGSC_GENE;Acc:PGSC0003DMG400023700]
PGSC0003DMG400021563	9	5584978	5591550	2.39482	5.28e-14	6.79e-12	Calcium lipid binding protein [Source:PGSC_GENE;Acc:PGSC0003DMG400021563]
PGSC0003DMG400021933	12	25848441	25851083	-3.89317	5.91e-14	7.53e-12	Conserved gene of unknown function [Source:PGSC_GENE;Acc:PGSC0003DMG400021933]
PGSC0003DMG400006186	1	87612479	87616575	-2.03092	5.92e-14	7.53e-12	Hydroxypyruvate reductase [Source:PGSC_GENE;Acc:PGSC0003DMG400006186]
PGSC0003DMG401015244	3	50854189	50857371	-1.71533	6.03e-14	7.62e-12	Conserved gene of unknown function [Source:PGSC_GENE;Acc:PGSC0003DMG401015244]
PGSC0003DMG400017691	10	28330066	28336795	-1.4116	6.39e-14	8.03e-12	Methyltransferase/ nucleic acid binding protein [Source:PGSC_GENE;Acc:PGSC0003DMG400017691]
PGSC0003DMG400016162	11	2832002	2837194	-3.00773	6.52e-14	8.15e-12	2-deoxyglucose-6-phosphate phosphatase [Source:PGSC_GENE;Acc:PGSC0003DMG400016162]
PGSC0003DMG400016643	6	34247537	34250561	6.55303	6.57e-14	8.17e-12	Two-component system sensor histidine kinase/response regulator [Source:PGSC_GENE;Acc:PGSC0003DMG400016643]
PGSC0003DMG400014172	3	57702965	57704179	-4.8176	7.29e-14	9.01e-12	Transferase, transferring glycosyl groups [Source:PGSC_GENE;Acc:PGSC0003DMG400014172]
PGSC0003DMG400000487	2	47134610	47135952	-1.6739	7.49e-14	9.21e-12	50S ribosomal protein L12, chloroplastic [Source:PGSC_GENE;Acc:PGSC0003DMG400000487]
PGSC0003DMG400009410	2	26948385	26956316	-1.53745	7.6e-14	9.29e-12	UDP-glucosyltransferase [Source:PGSC_GENE;Acc:PGSC0003DMG400009410]
PGSC0003DMG400017119	10	52458048	52462263	-4.37114	8.08e-14	9.83e-12	Flavonoid glucoyltransferase UGT73E2 [Source:PGSC_GENE;Acc:PGSC0003DMG400017119]
PGSC0003DMG400017538	8	49517976	49518919	2.10252	8.36e-14	1.01e-11	Conserved gene of unknown function [Source:PGSC_GENE;Acc:PGSC0003DMG400017538]
PGSC0003DMG400004936	4	66136884	66137511	-1.74092	8.48e-14	1.02e-11	50S ribosomal protein 6, chloroplastic [Source:PGSC_GENE;Acc:PGSC0003DMG400004936]
PGSC0003DMG400013088	1	37067233	37072498	2.18963	8.73e-14	1.05e-11	Neutral invertase [Source:PGSC_GENE;Acc:PGSC0003DMG400013088]
PGSC0003DMG401025831	1	85320785	85324678	-2.6181	8.83e-14	1.05e-11	B3 domain-containing protein [Source:PGSC_GENE;Acc:PGSC0003DMG401025831]
PGSC0003DMG400017245	9	56064957	56067196	-2.43555	8.84e-14	1.05e-11	1-aminocyclopropane-1-carboxylate oxidase homolog [Source:PGSC_GENE;Acc:PGSC0003DMG400017245]
PGSC0003DMG400008404	10	53205389	53209633	-2.50453	9.17e-14	1.08e-11	Conserved gene of unknown function [Source:PGSC_GENE;Acc:PGSC0003DMG400008404]
PGSC0003DMG400036760	9	11385520	11385937	-2.61582	9.3e-14	1.09e-11	Salicylic acid-binding protein 2 [Source:PGSC_GENE;Acc:PGSC0003DMG400036760]
PGSC0003DMG400005500	10	27681376	27699088	-2.15471	9.34e-14	1.09e-11	GTP binding protein [Source:PGSC_GENE;Acc:PGSC0003DMG400005500]
PGSC0003DMG400007929	12	1715662	1716535	3.3425	9.36e-14	1.09e-11	E3 ubiquitin-protein ligase RMA1H1 [Source:PGSC_GENE;Acc:PGSC0003DMG400007929]
PGSC0003DMG400023240	7	16202563	16208258	-2.01785	1.08e-13	1.25e-11	Multidrug resistance pump [Source:PGSC_GENE;Acc:PGSC0003DMG400023240]
PGSC0003DMG400026428	9	59231173	59240160	-3.75613	1.14e-13	1.31e-11	Sucrose-phosphate synthase isoform B [Source:PGSC_GENE;Acc:PGSC0003DMG400026428]
PGSC0003DMG400008144	10	58558126	58562157	-2.62125	1.31e-13	1.5e-11	Mitochondrial carrier protein [Source:PGSC_GENE;Acc:PGSC0003DMG400008144]
PGSC0003DMG400009892	4	71367331	71374544	-3.15424	1.34e-13	1.53e-11	Prolyl endopeptidase [Source:PGSC_GENE;Acc:PGSC0003DMG400009892]
PGSC0003DMG400018791	12	54722764	54731694	1.96826	1.47e-13	1.66e-11	Protein GIGANTEA [Source:PGSC_GENE;Acc:PGSC0003DMG400018791]
PGSC0003DMG400014248	3	57903700	57910043	2.299	1.66e-13	1.87e-11	ATP-dependent Clp protease ATP-binding subunit clpA homolog CD4A, chloroplastic [Source:PGSC_GENE;Acc:PGSC0003DMG400014248]
PGSC0003DMG401025150	2	25446227	25448197	-3.60613	1.69e-13	1.9e-11	Conserved gene of unknown function [Source:PGSC_GENE;Acc:PGSC0003DMG401025150]
PGSC0003DMG400029938	8	36036442	36043558	-2.34141	1.72e-13	1.92e-11	Glycine dehydrogenase [decarboxylating], mitochondrial [Source:PGSC_GENE;Acc:PGSC0003DMG400029938]
PGSC0003DMG400009005	1	62451682	62455527	3.83588	1.76e-13	1.95e-11	Triacylglycerol lipase [Source:PGSC_GENE;Acc:PGSC0003DMG400009005]
PGSC0003DMG400021416	2	42711631	42714949	3.89743	1.99e-13	2.2e-11	Conserved gene of unknown function [Source:PGSC_GENE;Acc:PGSC0003DMG400021416]
PGSC0003DMG400020605	3	36041611	36048004	3.80307	2.26e-13	2.49e-11	MLO1 [Source:PGSC_GENE;Acc:PGSC0003DMG400020605]
PGSC0003DMG400013828	8	36918009	36924329	3.5912	2.57e-13	2.8e-11	Vacoular processing enzyme 1 [Source:PGSC_GENE;Acc:PGSC0003DMG400013828]
PGSC0003DMG400023422	5	50339159	50347145	-1.34735	2.58e-13	2.8e-11	Methionyl-tRNA synthetase (AtcpMetRS) [Source:PGSC_GENE;Acc:PGSC0003DMG400023422]
PGSC0003DMG400024486	3	53959590	53960328	-2.19654	2.68e-13	2.9e-11	Conserved gene of unknown function [Source:PGSC_GENE;Acc:PGSC0003DMG400024486]
PGSC0003DMG400029074	6	31801088	31802149	2.12941	2.79e-13	3.01e-11	Purine permease [Source:PGSC_GENE;Acc:PGSC0003DMG400029074]
PGSC0003DMG400000396	11	38645002	38653203	1.44295	2.84e-13	3.05e-11	Spotted leaf protein [Source:PGSC_GENE;Acc:PGSC0003DMG400000396]
PGSC0003DMG400031834	9	53402615	53405289	2.53491	3.35e-13	3.57e-11	Protein SSM1 [Source:PGSC_GENE;Acc:PGSC0003DMG400031834]
PGSC0003DMG400000277	12	3650404	3656647	5.83427	3.47e-13	3.69e-11	Cytokinin oxidase/dehydrogenase 2 [Source:PGSC_GENE;Acc:PGSC0003DMG400000277]
PGSC0003DMG400003649	2	39130570	39131689	2.97904	3.78e-13	4e-11	Farnesylated protein (ATFP6) [Source:PGSC_GENE;Acc:PGSC0003DMG400003649]
PGSC0003DMG400010521	4	49655382	49659865	-1.96806	4.08e-13	4.3e-11	Conserved gene of unknown function [Source:PGSC_GENE;Acc:PGSC0003DMG400010521]
PGSC0003DMG400022678	1	58568686	58571364	-2.4895	4.12e-13	4.32e-11	Pale-green and chlorophyll B reduced 2 [Source:PGSC_GENE;Acc:PGSC0003DMG400022678]
PGSC0003DMG400011295	10	134766	136876	-2.84437	4.22e-13	4.4e-11	Thylakoid membrane phosphoprotein 14 kDa, chloroplastic [Source:PGSC_GENE;Acc:PGSC0003DMG400011295]
PGSC0003DMG400009584	11	28737245	28743298	-2.6935	4.29e-13	4.45e-11	Xylulose kinase [Source:PGSC_GENE;Acc:PGSC0003DMG400009584]
PGSC0003DMG400020422	7	50149929	50157479	-1.89496	4.82e-13	4.99e-11	Phosphoenolpyruvate carboxylase [Source:PGSC_GENE;Acc:PGSC0003DMG400020422]
PGSC0003DMG400016287	6	39690028	39692855	1.29319	5.07e-13	5.22e-11	Desacetoxyvindoline 4-hydroxylase [Source:PGSC_GENE;Acc:PGSC0003DMG400016287]
PGSC0003DMG400009720	9	49794166	49796363	5.82963	5.54e-13	5.68e-11	1-aminocyclopropane-1-carboxylate oxidase [Source:PGSC_GENE;Acc:PGSC0003DMG400009720]
PGSC0003DMG400030840	4	64214644	64217113	-2.12774	5.61e-13	5.72e-11	Ribonucleoprotein, chloroplast [Source:PGSC_GENE;Acc:PGSC0003DMG400030840]
PGSC0003DMG400022440	2	34120454	34122690	2.32447	5.63e-13	5.72e-11	Conserved gene of unknown function [Source:PGSC_GENE;Acc:PGSC0003DMG400022440]
PGSC0003DMG400009152	3	61732767	61739036	-1.55995	5.71e-13	5.77e-11	Endonuclease [Source:PGSC_GENE;Acc:PGSC0003DMG400009152]
PGSC0003DMG400009120	3	48598683	48606091	1.34377	5.88e-13	5.92e-11	ATP binding protein [Source:PGSC_GENE;Acc:PGSC0003DMG400009120]
PGSC0003DMG400018190	3	51906116	51907990	-1.82238	6.11e-13	6.12e-11	Elongation factor TuA, chloroplastic [Source:PGSC_GENE;Acc:PGSC0003DMG400018190]
PGSC0003DMG401007138	6	55413105	55415849	-1.94287	6.48e-13	6.46e-11	Conserved gene of unknown function [Source:PGSC_GENE;Acc:PGSC0003DMG401007138]
PGSC0003DMG400015538	11	45318612	45323045	-2.25855	6.68e-13	6.63e-11	GTP cyclohydrolase II [Source:PGSC_GENE;Acc:PGSC0003DMG400015538]
PGSC0003DMG402021263	10	2381146	2385914	-2.17096	6.72e-13	6.65e-11	Uroporphyrinogen decarboxylase [Source:PGSC_GENE;Acc:PGSC0003DMG402021263]
PGSC0003DMG400005810	8	5756829	5760042	-1.31327	6.87e-13	6.77e-11	Conserved gene of unknown function [Source:PGSC_GENE;Acc:PGSC0003DMG400005810]
PGSC0003DMG400022118	7	56628092	56630507	-1.97072	7.06e-13	6.92e-11	Phosphoglycerate kinase [Source:PGSC_GENE;Acc:PGSC0003DMG400022118]
PGSC0003DMG400002124	4	64398384	64402845	9.55898	7.11e-13	6.94e-11	Ripening regulated protein DDTFR18 [Source:PGSC_GENE;Acc:PGSC0003DMG400002124]
PGSC0003DMG400002123	4	64433433	64440910	2.29393	7.14e-13	6.94e-11	Ripening regulated protein DDTFR18 [Source:PGSC_GENE;Acc:PGSC0003DMG400002123]
PGSC0003DMG400024310	6	32097435	32098570	-5.49684	7.28e-13	7.04e-11	Conserved gene of unknown function [Source:PGSC_GENE;Acc:PGSC0003DMG400024310]
PGSC0003DMG400005247	3	36657156	36660903	-2.49559	7.32e-13	7.06e-11	Superoxide dismutase [Source:PGSC_GENE;Acc:PGSC0003DMG400005247]
PGSC0003DMG400024281	12	5776516	5780741	-4.5014	7.44e-13	7.14e-11	Gamma aminobutyrate transaminase isoform2 [Source:PGSC_GENE;Acc:PGSC0003DMG400024281]
PGSC0003DMG400007740	9	22151585	22152345	-6.01613	8.4e-13	8.02e-11	EPIDERMAL PATTERNING FACTOR 9 [Source:PGSC_GENE;Acc:PGSC0003DMG400007740]
PGSC0003DMG400010827	10	4784683	4790176	1.71317	8.42e-13	8.02e-11	Bromodomain protein [Source:PGSC_GENE;Acc:PGSC0003DMG400010827]
PGSC0003DMG400008187	8	34544813	34545655	2.39859	8.49e-13	8.05e-11	Class II small heat shock protein Le-HSP17.6 [Source:PGSC_GENE;Acc:PGSC0003DMG400008187]
PGSC0003DMG400022258	7	55957206	55961562	4.31572	8.83e-13	8.33e-11	Alkaline alpha-galactosidase seed imbibition protein [Source:PGSC_GENE;Acc:PGSC0003DMG400022258]
PGSC0003DMG400011179	7	699485	706532	2.07204	8.87e-13	8.34e-11	Actin binding protein [Source:PGSC_GENE;Acc:PGSC0003DMG400011179]
PGSC0003DMG400022885	3	61405990	61412715	2.15216	9.05e-13	8.46e-11	Aldehyde dehydrogenase family 7 member A1 [Source:PGSC_GENE;Acc:PGSC0003DMG400022885]
PGSC0003DMG400024236	6	27786440	27792154	1.55885	9.41e-13	8.77e-11	2-oxoglutarate-dependent dioxygenase [Source:PGSC_GENE;Acc:PGSC0003DMG400024236]
PGSC0003DMG400008563	12	1012874	1016118	1.63922	9.56e-13	8.88e-11	60S ribosomal protein L18a, plant [Source:PGSC_GENE;Acc:PGSC0003DMG400008563]
PGSC0003DMG400010228	2	32486224	32488133	1.87703	9.96e-13	9.21e-11	Triacylglycerol lipase [Source:PGSC_GENE;Acc:PGSC0003DMG400010228]
PGSC0003DMG401018223	1	79287174	79291540	-5.6694	1.03e-12	9.48e-11	Ferric-chelate reductase [Source:PGSC_GENE;Acc:PGSC0003DMG401018223]
PGSC0003DMG400014158	3	57383047	57386335	-1.89899	1.1e-12	1.01e-10	Conserved gene of unknown function [Source:PGSC_GENE;Acc:PGSC0003DMG400014158]
PGSC0003DMG400004598	12	59712411	59714441	7.4625	1.14e-12	1.04e-10	Embryonic protein DC-8 [Source:PGSC_GENE;Acc:PGSC0003DMG400004598]
PGSC0003DMG400001435	2	45913459	45917810	-1.47455	1.16e-12	1.05e-10	Conserved gene of unknown function [Source:PGSC_GENE;Acc:PGSC0003DMG400001435]
PGSC0003DMG400038230	1	71847600	71847956	2.60232	1.19e-12	1.07e-10	(+)-neomenthol dehydrogenase [Source:PGSC_GENE;Acc:PGSC0003DMG400038230]
PGSC0003DMG400018622	5	10028440	10036840	-1.51945	1.19e-12	1.07e-10	AlaT1 [Source:PGSC_GENE;Acc:PGSC0003DMG400018622]
PGSC0003DMG400017287	7	50746949	50748052	2.10566	1.21e-12	1.09e-10	Conserved gene of unknown function [Source:PGSC_GENE;Acc:PGSC0003DMG400017287]
PGSC0003DMG400016547	6	49324409	49325537	6.03939	1.26e-12	1.13e-10	Gene of unknown function [Source:PGSC_GENE;Acc:PGSC0003DMG400016547]
PGSC0003DMG400022792	1	392758	394840	3.06721	1.3e-12	1.15e-10	Cytochrome B561 [Source:PGSC_GENE;Acc:PGSC0003DMG400022792]
PGSC0003DMG400012828	3	1758439	1759526	2.92078	1.3e-12	1.15e-10	Class II ethylene responsive element binding factor [Source:PGSC_GENE;Acc:PGSC0003DMG400012828]
PGSC0003DMG400015744	5	49259279	49261422	1.85598	1.35e-12	1.2e-10	O-glucosyltransferase 2 [Source:PGSC_GENE;Acc:PGSC0003DMG400015744]
PGSC0003DMG402011400	9	52593409	52598923	-2.95058	1.4e-12	1.23e-10	Beta-glucosidase [Source:PGSC_GENE;Acc:PGSC0003DMG402011400]
PGSC0003DMG400026729	11	15733060	15737495	-2.53745	1.46e-12	1.29e-10	ATP-dependent peptidase [Source:PGSC_GENE;Acc:PGSC0003DMG400026729]
PGSC0003DMG400019837	2	7675268	7677240	-1.92994	1.57e-12	1.38e-10	Conserved gene of unknown function [Source:PGSC_GENE;Acc:PGSC0003DMG400019837]
PGSC0003DMG400022263	7	55888669	55891111	-3.78225	1.72e-12	1.5e-10	Fructose-bisphosphate aldolase [Source:PGSC_GENE;Acc:PGSC0003DMG400022263]
PGSC0003DMG400004015	2	43709180	43711583	3.23395	1.78e-12	1.55e-10	Conserved gene of unknown function [Source:PGSC_GENE;Acc:PGSC0003DMG400004015]
PGSC0003DMG400013437	3	329957	334707	-1.26385	1.82e-12	1.57e-10	Sulfate adenylyltransferase [Source:PGSC_GENE;Acc:PGSC0003DMG400013437]
PGSC0003DMG400042133	8	46148875	46149332	5.36261	1.94e-12	1.67e-10	Conserved gene of unknown function [Source:PGSC_GENE;Acc:PGSC0003DMG400042133]
PGSC0003DMG402020509	8	1075900	1079360	-5.5476	2.06e-12	1.76e-10	Beta-amylase PCT-BMYI [Source:PGSC_GENE;Acc:PGSC0003DMG402020509]
PGSC0003DMG400005788	8	5061664	5064186	-1.91703	2.19e-12	1.87e-10	Conserved gene of unknown function [Source:PGSC_GENE;Acc:PGSC0003DMG400005788]
PGSC0003DMG400030568	5	3582668	3587942	1.34456	2.35e-12	2e-10	GABA-specific permease [Source:PGSC_GENE;Acc:PGSC0003DMG400030568]
PGSC0003DMG400002901	12	3197921	3200565	-3.5509	2.43e-12	2.06e-10	Chlorophyll A/B binding protein [Source:PGSC_GENE;Acc:PGSC0003DMG400002901]
PGSC0003DMG402006783	1	65130372	65132031	-2.8909	2.5e-12	2.11e-10	RNA polymerase sigma subunit SigD [Source:PGSC_GENE;Acc:PGSC0003DMG402006783]
PGSC0003DMG400021135	2	28726381	28730176	-3.66804	2.85e-12	2.4e-10	Ribose 5-phosphate isomerase [Source:PGSC_GENE;Acc:PGSC0003DMG400021135]
PGSC0003DMG400026121	6	46374647	46377553	-2.39222	2.86e-12	2.4e-10	Thylakoid lumenal 29.8 kDa protein, chloroplast [Source:PGSC_GENE;Acc:PGSC0003DMG400026121]
PGSC0003DMG403029558	8	44997923	44998547	1.57361	3.32e-12	2.77e-10	Galactokinase [Source:PGSC_GENE;Acc:PGSC0003DMG403029558]
PGSC0003DMG400010174	3	44470149	44475701	-2.62074	3.47e-12	2.89e-10	Peroxisomal membrane 22 kDa family protein [Source:PGSC_GENE;Acc:PGSC0003DMG400010174]
PGSC0003DMG400018158	3	52550396	52559108	-3.22906	3.49e-12	2.89e-10	Conserved gene of unknown function [Source:PGSC_GENE;Acc:PGSC0003DMG400018158]
PGSC0003DMG400012337	8	54876227	54879595	1.45968	3.49e-12	2.89e-10	Aquaporin PIP-type pTOM75 [Source:PGSC_GENE;Acc:PGSC0003DMG400012337]
PGSC0003DMG400030636	2	41671353	41673146	-3.49821	3.52e-12	2.9e-10	Loganic acid methyltransferase [Source:PGSC_GENE;Acc:PGSC0003DMG400030636]
PGSC0003DMG400006768	1	64708951	64712458	2.20685	3.68e-12	3.02e-10	Esterase [Source:PGSC_GENE;Acc:PGSC0003DMG400006768]
PGSC0003DMG400019944	10	39519331	39521937	4.51499	3.69e-12	3.02e-10	Conserved gene of unknown function [Source:PGSC_GENE;Acc:PGSC0003DMG400019944]
PGSC0003DMG400009484	4	62667701	62673256	-2.45489	3.7e-12	3.02e-10	Periplasmic beta-glucosidase [Source:PGSC_GENE;Acc:PGSC0003DMG400009484]
PGSC0003DMG400030078	9	53672502	53677067	-3.0298	3.74e-12	3.03e-10	Conserved gene of unknown function [Source:PGSC_GENE;Acc:PGSC0003DMG400030078]
PGSC0003DMG400017540	8	49423751	49426833	-5.2885	3.84e-12	3.1e-10	BHLH071 [Source:PGSC_GENE;Acc:PGSC0003DMG400017540]
PGSC0003DMG402021239	10	2795984	2801036	-2.38852	3.84e-12	3.1e-10	Glutamyl-tRNA(Gln) amidotransferase subunit A [Source:PGSC_GENE;Acc:PGSC0003DMG402021239]
PGSC0003DMG400013362	11	281943	284362	-2.14208	3.94e-12	3.16e-10	67kD chloroplastic RNA-binding protein, P67.1 [Source:PGSC_GENE;Acc:PGSC0003DMG400013362]
PGSC0003DMG400001856	8	50539540	50545307	1.81077	4.54e-12	3.64e-10	Placental protein 11 [Source:PGSC_GENE;Acc:PGSC0003DMG400001856]
PGSC0003DMG400000575	3	47183070	47187270	-2.59054	4.92e-12	3.91e-10	DNA mismatch repair muts family protein [Source:PGSC_GENE;Acc:PGSC0003DMG400000575]
PGSC0003DMG400022992	7	5780554	5783177	-2.45582	4.92e-12	3.91e-10	TRNA synthetase class I family protein [Source:PGSC_GENE;Acc:PGSC0003DMG400022992]
PGSC0003DMG401007333	2	37597399	37606085	-2.02505	5.14e-12	4.08e-10	PTAC14 [Source:PGSC_GENE;Acc:PGSC0003DMG401007333]
PGSC0003DMG400000587	3	47493172	47495493	-2.73636	5.32e-12	4.2e-10	PTAC15 [Source:PGSC_GENE;Acc:PGSC0003DMG400000587]
PGSC0003DMG400027448	7	1904073	1908241	-1.48302	5.34e-12	4.2e-10	Conserved gene of unknown function [Source:PGSC_GENE;Acc:PGSC0003DMG400027448]
PGSC0003DMG400007319	2	37582571	37585385	-2.25476	5.38e-12	4.22e-10	Pentatricopeptide repeat-containing protein, chloroplastic [Source:PGSC_GENE;Acc:PGSC0003DMG400007319]
PGSC0003DMG400029872	8	13625895	13632352	1.79103	5.49e-12	4.29e-10	Ornithine aminotransferase [Source:PGSC_GENE;Acc:PGSC0003DMG400029872]
PGSC0003DMG400003879	9	4579283	4580779	-2.24528	5.54e-12	4.32e-10	Uracil permease [Source:PGSC_GENE;Acc:PGSC0003DMG400003879]
PGSC0003DMG400019647	5	1091623	1099314	-1.68815	5.67e-12	4.4e-10	Heat shock protein 90 [Source:PGSC_GENE;Acc:PGSC0003DMG400019647]
PGSC0003DMG400022039	4	52436292	52445062	-3.81081	5.9e-12	4.56e-10	FKBP-type peptidyl-prolyl cis-trans isomerase 4, chloroplastic [Source:PGSC_GENE;Acc:PGSC0003DMG400022039]
PGSC0003DMG400008642	3	13829476	13836170	-2.41049	6.17e-12	4.76e-10	Prenyltransferase [Source:PGSC_GENE;Acc:PGSC0003DMG400008642]
PGSC0003DMG400030957	1	86439555	86442130	1.85523	6.87e-12	5.28e-10	Cysteine proteinase [Source:PGSC_GENE;Acc:PGSC0003DMG400030957]
PGSC0003DMG400004697	12	60006868	60012562	-1.30042	7.06e-12	5.41e-10	4Fe-4S ferredoxin, iron-sulfur binding [Source:PGSC_GENE;Acc:PGSC0003DMG400004697]
PGSC0003DMG400002387	4	57239246	57244543	-1.81255	7.34e-12	5.6e-10	O-methyltransferase [Source:PGSC_GENE;Acc:PGSC0003DMG400002387]
PGSC0003DMG400018320	7	48676872	48683561	-1.64129	7.52e-12	5.72e-10	Formiminotransferase-cyclodeaminase [Source:PGSC_GENE;Acc:PGSC0003DMG400018320]
PGSC0003DMG400023883	2	19973500	19980190	2.09734	8.4e-12	6.37e-10	Zinc finger protein [Source:PGSC_GENE;Acc:PGSC0003DMG400023883]
PGSC0003DMG400014371	10	904871	910371	-2.68401	9.75e-12	7.36e-10	Fkbp-type peptidyl-prolyl cis-trans isomerase 2, chloroplast [Source:PGSC_GENE;Acc:PGSC0003DMG400014371]
PGSC0003DMG400022700	1	5520592	5523890	-2.04809	1.02e-11	7.65e-10	Forkhead-associated domain-containing protein [Source:PGSC_GENE;Acc:PGSC0003DMG400022700]
PGSC0003DMG400015334	12	250377	255961	-1.85708	1.02e-11	7.67e-10	Conserved gene of unknown function [Source:PGSC_GENE;Acc:PGSC0003DMG400015334]
PGSC0003DMG400026172	7	47259693	47262414	-1.71886	1.03e-11	7.73e-10	Pentatricopeptide repeat-containing protein [Source:PGSC_GENE;Acc:PGSC0003DMG400026172]
PGSC0003DMG400012967	5	2310493	2311248	2.65837	1.11e-11	8.26e-10	Conserved gene of unknown function [Source:PGSC_GENE;Acc:PGSC0003DMG400012967]
PGSC0003DMG400023133	11	30337792	30339974	-2.21053	1.12e-11	8.33e-10	PDE191 [Source:PGSC_GENE;Acc:PGSC0003DMG400023133]
PGSC0003DMG402015244	3	50844271	50853745	-1.71562	1.14e-11	8.44e-10	EMB2746 [Source:PGSC_GENE;Acc:PGSC0003DMG402015244]
PGSC0003DMG400021737	8	34366816	34367720	2.61413	1.16e-11	8.52e-10	Class II small heat shock protein Le-HSP17.6 [Source:PGSC_GENE;Acc:PGSC0003DMG400021737]
PGSC0003DMG400004233	12	38101094	38105242	2.95041	1.16e-11	8.52e-10	Nodulin protein [Source:PGSC_GENE;Acc:PGSC0003DMG400004233]
PGSC0003DMG400018309	7	49049950	49050635	3.10133	1.18e-11	8.65e-10	Gene of unknown function [Source:PGSC_GENE;Acc:PGSC0003DMG400018309]
PGSC0003DMG400001474	2	45187534	45192800	1.91159	1.26e-11	9.2e-10	Amino acid transporter [Source:PGSC_GENE;Acc:PGSC0003DMG400001474]
PGSC0003DMG400007806	12	1497784	1502032	1.344	1.28e-11	9.34e-10	6b-interacting protein 1 [Source:PGSC_GENE;Acc:PGSC0003DMG400007806]
PGSC0003DMG401021671	10	4140064	4142898	-1.50688	1.29e-11	9.35e-10	EMB1923 [Source:PGSC_GENE;Acc:PGSC0003DMG401021671]
PGSC0003DMG400002993	11	43231515	43232361	6.29798	1.3e-11	9.4e-10	Regulator of gene silencing [Source:PGSC_GENE;Acc:PGSC0003DMG400002993]
PGSC0003DMG400002087	2	36131846	36137629	-1.6651	1.3e-11	9.4e-10	Ribosomal pseudouridine synthase [Source:PGSC_GENE;Acc:PGSC0003DMG400002087]
PGSC0003DMG400028283	10	55210327	55213272	-1.75716	1.34e-11	9.66e-10	Conserved gene of unknown function [Source:PGSC_GENE;Acc:PGSC0003DMG400028283]
PGSC0003DMG400031110	1	67255432	67259372	-3.92044	1.58e-11	1.13e-09	Conserved gene of unknown function [Source:PGSC_GENE;Acc:PGSC0003DMG400031110]
PGSC0003DMG400020063	6	58857193	58862114	-3.27041	1.63e-11	1.16e-09	S-adenosylmethionine-dependent methyltransferase [Source:PGSC_GENE;Acc:PGSC0003DMG400020063]
PGSC0003DMG400029169	9	28749830	28755484	-1.8319	1.64e-11	1.17e-09	Conserved gene of unknown function [Source:PGSC_GENE;Acc:PGSC0003DMG400029169]
PGSC0003DMG400003133	8	23893655	23898398	-1.881	1.67e-11	1.18e-09	Pentatricopeptide repeat-containing protein [Source:PGSC_GENE;Acc:PGSC0003DMG400003133]
PGSC0003DMG400016009	0	23474647	23479180	1.2213	1.71e-11	1.21e-09	S-adenosylmethionine decarboxylase proenzyme [Source:PGSC_GENE;Acc:PGSC0003DMG400016009]
PGSC0003DMG400007309	2	37479653	37486513	-1.95492	1.74e-11	1.23e-09	3beta-hydroxysteroid-dehydrogenase/decarboxylase isoform 2 [Source:PGSC_GENE;Acc:PGSC0003DMG400007309]
PGSC0003DMG400026534	11	39757786	39767718	-1.13119	1.82e-11	1.28e-09	EMB1211 [Source:PGSC_GENE;Acc:PGSC0003DMG400026534]
PGSC0003DMG400020362	9	725211	731530	-2.12674	1.96e-11	1.38e-09	PTAC13 [Source:PGSC_GENE;Acc:PGSC0003DMG400020362]
PGSC0003DMG400022300	7	55112934	55119598	-2.09521	1.97e-11	1.38e-09	Trigger factor [Source:PGSC_GENE;Acc:PGSC0003DMG400022300]
PGSC0003DMG400028710	4	47052454	47055928	-3.93662	1.97e-11	1.38e-09	Ammonium transporter 1 member 2 [Source:PGSC_GENE;Acc:PGSC0003DMG400028710]
PGSC0003DMG400017707	5	39204231	39211510	2.60396	2e-11	1.39e-09	4-hydroxyphenylpyruvate dioxygenase [Source:PGSC_GENE;Acc:PGSC0003DMG400017707]
PGSC0003DMG400019351	9	48109166	48117743	1.10553	2.04e-11	1.41e-09	ATP binding protein [Source:PGSC_GENE;Acc:PGSC0003DMG400019351]
PGSC0003DMG400008894	9	1432637	1438173	3.2856	2.09e-11	1.44e-09	Serine/threonine-protein kinase Nek8 [Source:PGSC_GENE;Acc:PGSC0003DMG400008894]
PGSC0003DMG400010736	5	11375191	11379026	-1.49717	2.09e-11	1.44e-09	Prenyl-dependent CAAX protease [Source:PGSC_GENE;Acc:PGSC0003DMG400010736]
PGSC0003DMG400026170	7	47275645	47277690	-2.77505	2.1e-11	1.44e-09	Nuc-1 negative regulatory protein preg [Source:PGSC_GENE;Acc:PGSC0003DMG400026170]
PGSC0003DMG400030339	6	56900911	56901677	2.86383	2.18e-11	1.49e-09	17.6 kD class I small heat shock protein [Source:PGSC_GENE;Acc:PGSC0003DMG400030339]
PGSC0003DMG400031411	11	14770338	14773026	3.33635	2.19e-11	1.49e-09	Seed maturation protein PM27 [Source:PGSC_GENE;Acc:PGSC0003DMG400031411]
PGSC0003DMG400029416	12	57239093	57241853	-1.43821	2.25e-11	1.53e-09	Glutathione-s-transferase theta, gst [Source:PGSC_GENE;Acc:PGSC0003DMG400029416]
PGSC0003DMG400031131	1	67069145	67077316	1.80262	2.26e-11	1.53e-09	Conserved gene of unknown function [Source:PGSC_GENE;Acc:PGSC0003DMG400031131]
PGSC0003DMG400002537	3	60169898	60175348	-2.05536	2.32e-11	1.57e-09	Rubisco subunit binding-protein beta subunit, rubb [Source:PGSC_GENE;Acc:PGSC0003DMG400002537]
PGSC0003DMG400003342	4	69002598	69004477	-1.99372	2.35e-11	1.58e-09	Cytochrome P450 [Source:PGSC_GENE;Acc:PGSC0003DMG400003342]
PGSC0003DMG400023995	4	22831569	22839975	1.71432	2.35e-11	1.58e-09	Trehalose-6-phosphate synthase [Source:PGSC_GENE;Acc:PGSC0003DMG400023995]
PGSC0003DMG400003696	4	70015692	70016427	-1.99986	2.74e-11	1.83e-09	50S ribosomal protein L31 [Source:PGSC_GENE;Acc:PGSC0003DMG400003696]
PGSC0003DMG400003931	8	53231192	53236677	-2.83925	2.76e-11	1.84e-09	Conserved gene of unknown function [Source:PGSC_GENE;Acc:PGSC0003DMG400003931]
PGSC0003DMG400021808	12	8196616	8198196	-2.09527	2.83e-11	1.89e-09	Conserved gene of unknown function [Source:PGSC_GENE;Acc:PGSC0003DMG400021808]
PGSC0003DMG400037980	8	46171802	46172227	2.18417	2.87e-11	1.91e-09	TGACG-sequence-specific DNA-binding protein TGA-1B [Source:PGSC_GENE;Acc:PGSC0003DMG400037980]
PGSC0003DMG401024842	4	58568745	58575274	3.72815	3e-11	1.99e-09	Conserved gene of unknown function [Source:PGSC_GENE;Acc:PGSC0003DMG401024842]
PGSC0003DMG400024387	1	21657503	21666851	-4.19957	3.01e-11	1.99e-09	Gene of unknown function [Source:PGSC_GENE;Acc:PGSC0003DMG400024387]
PGSC0003DMG400017737	2	37463614	37465306	-1.46731	3.01e-11	1.99e-09	UDP-glucosyltransferase [Source:PGSC_GENE;Acc:PGSC0003DMG400017737]
PGSC0003DMG400031111	1	67245732	67251341	-2.07365	3.09e-11	2.03e-09	SIGB (SIGMA FACTOR B) [Source:PGSC_GENE;Acc:PGSC0003DMG400031111]
PGSC0003DMG400016959	12	54981145	54982086	-1.71719	3.17e-11	2.08e-09	ATP synthase delta chain, chloroplastic [Source:PGSC_GENE;Acc:PGSC0003DMG400016959]
PGSC0003DMG400011950	0	22175464	22176188	-3.29074	3.28e-11	2.14e-09	Chloroplast ferredoxin I [Source:PGSC_GENE;Acc:PGSC0003DMG400011950]
PGSC0003DMG402003567	2	39306410	39309779	-1.50568	3.34e-11	2.18e-09	Ferredoxin--NADP reductase, leaf-type isozyme, chloroplastic [Source:PGSC_GENE;Acc:PGSC0003DMG402003567]
PGSC0003DMG400033906	10	44285130	44292822	-1.74412	3.43e-11	2.23e-09	Isoflavone reductase homolog [Source:PGSC_GENE;Acc:PGSC0003DMG400033906]
PGSC0003DMG400005365	12	13247905	13252546	-4.80172	3.79e-11	2.46e-09	Formin 1 [Source:PGSC_GENE;Acc:PGSC0003DMG400005365]
PGSC0003DMG401006147	7	44323491	44329636	-1.74705	3.89e-11	2.51e-09	Heat shock protein [Source:PGSC_GENE;Acc:PGSC0003DMG401006147]
PGSC0003DMG400030212	11	9376508	9380925	-3.07143	3.99e-11	2.57e-09	Nitrate reductase [Source:PGSC_GENE;Acc:PGSC0003DMG400030212]
PGSC0003DMG400010417	2	21980911	21986719	2.01286	4.05e-11	2.6e-09	Monoglyceride lipase [Source:PGSC_GENE;Acc:PGSC0003DMG400010417]
PGSC0003DMG400008863	9	2447563	2449874	-2.68323	4.17e-11	2.67e-09	Conserved gene of unknown function [Source:PGSC_GENE;Acc:PGSC0003DMG400008863]
PGSC0003DMG400003056	8	54287497	54288790	3.82735	4.83e-11	3.09e-09	Ethylene-responsive proteinase inhibitor 1 [Source:PGSC_GENE;Acc:PGSC0003DMG400003056]
PGSC0003DMG400003679	4	69780058	69782299	-2.22075	4.88e-11	3.11e-09	Methyltransferase, TIGR00027 family protein [Source:PGSC_GENE;Acc:PGSC0003DMG400003679]
PGSC0003DMG400011044	10	53382987	53388283	-3.17758	5.13e-11	3.26e-09	Enolase [Source:PGSC_GENE;Acc:PGSC0003DMG400011044]
PGSC0003DMG400007233	5	46765821	46767215	3.64962	5.44e-11	3.45e-09	CXE carboxylesterase [Source:PGSC_GENE;Acc:PGSC0003DMG400007233]
PGSC0003DMG400011214	7	1388877	1390261	-4.10877	5.81e-11	3.67e-09	Conserved gene of unknown function [Source:PGSC_GENE;Acc:PGSC0003DMG400011214]
PGSC0003DMG400028199	10	56856656	56862097	-1.34415	6.3e-11	3.97e-09	OJ000223_09.10 protein [Source:PGSC_GENE;Acc:PGSC0003DMG400028199]
PGSC0003DMG400017584	10	52019991	52022405	-2.51798	6.77e-11	4.25e-09	29 kDa ribonucleoprotein B, chloroplastic [Source:PGSC_GENE;Acc:PGSC0003DMG400017584]
PGSC0003DMG400017842	8	4211116	4214832	3.60146	6.85e-11	4.28e-09	Cinnamoyl-CoA reductase [Source:PGSC_GENE;Acc:PGSC0003DMG400017842]
PGSC0003DMG401028027	11	19458327	19463687	-1.53292	6.86e-11	4.28e-09	FK506 binding protein [Source:PGSC_GENE;Acc:PGSC0003DMG401028027]
PGSC0003DMG400021459	2	17758722	17762087	-2.40416	7.02e-11	4.37e-09	(Fragment) [Source:PGSC_GENE;Acc:PGSC0003DMG400021459]
PGSC0003DMG400000486	2	47136903	47142814	-1.06896	7.19e-11	4.46e-09	Monodehydroascorbate reductase [Source:PGSC_GENE;Acc:PGSC0003DMG400000486]
PGSC0003DMG400010172	3	44077286	44078639	1.78306	7.2e-11	4.46e-09	Gene of unknown function [Source:PGSC_GENE;Acc:PGSC0003DMG400010172]
PGSC0003DMG400018648	1	87994278	87999370	-2.8875	7.53e-11	4.65e-09	Rop guanine nucleotide exchange factor [Source:PGSC_GENE;Acc:PGSC0003DMG400018648]
PGSC0003DMG400001278	0	31496648	31502822	-1.42378	7.68e-11	4.73e-09	Electron carrier [Source:PGSC_GENE;Acc:PGSC0003DMG400001278]
PGSC0003DMG400000101	1	73301289	73305450	3.72004	8.09e-11	4.97e-09	Triacylglycerol lipase [Source:PGSC_GENE;Acc:PGSC0003DMG400000101]
PGSC0003DMG400027471	7	1968339	1977143	-1.91547	8.26e-11	5.06e-09	Protein translocase secy subunit [Source:PGSC_GENE;Acc:PGSC0003DMG400027471]
PGSC0003DMG400010638	4	12347558	12349360	2.76119	8.48e-11	5.18e-09	S-adenosylmethionine-dependent methyltransferase [Source:PGSC_GENE;Acc:PGSC0003DMG400010638]
PGSC0003DMG400005673	3	58216381	58220772	-2.36456	9.09e-11	5.54e-09	Zinc finger (Ran-binding) family protein [Source:PGSC_GENE;Acc:PGSC0003DMG400005673]
PGSC0003DMG400000422	11	39337738	39344566	-2.19374	9.61e-11	5.84e-09	Retinoid-inducible serine carboxypeptidase [Source:PGSC_GENE;Acc:PGSC0003DMG400000422]
PGSC0003DMG400031065	11	3891367	3898425	-3.04697	9.77e-11	5.92e-09	Pectate lyase [Source:PGSC_GENE;Acc:PGSC0003DMG400031065]
PGSC0003DMG400034882	7	41317611	41319068	-1.40854	9.88e-11	5.98e-09	Glucosyltransferase [Source:PGSC_GENE;Acc:PGSC0003DMG400034882]
PGSC0003DMG400031088	7	51550257	51559367	-1.68178	1e-10	6.05e-09	Translation initiation factor IF-2 [Source:PGSC_GENE;Acc:PGSC0003DMG400031088]
PGSC0003DMG400029583	8	44985114	44988180	-2.4254	1.04e-10	6.26e-09	Conserved gene of unknown function [Source:PGSC_GENE;Acc:PGSC0003DMG400029583]
PGSC0003DMG400028247	10	55895969	55898631	-1.64312	1.06e-10	6.37e-09	EMB2735 [Source:PGSC_GENE;Acc:PGSC0003DMG400028247]
PGSC0003DMG400011222	7	1583171	1584671	1.10848	1.11e-10	6.66e-09	UDP-glucuronate 5-epimerase [Source:PGSC_GENE;Acc:PGSC0003DMG400011222]
PGSC0003DMG400007373	8	40944429	40946611	2.84475	1.16e-10	6.93e-09	Beta-ketoacyl-coa synthase family protein [Source:PGSC_GENE;Acc:PGSC0003DMG400007373]
PGSC0003DMG400019578	5	37658589	37660448	3.45504	1.21e-10	7.23e-09	Conserved gene of unknown function [Source:PGSC_GENE;Acc:PGSC0003DMG400019578]
PGSC0003DMG400001913	0	12412724	12414228	-1.71928	1.3e-10	7.71e-09	Transcription factor [Source:PGSC_GENE;Acc:PGSC0003DMG400001913]
PGSC0003DMG400027449	7	1946243	1949432	3.22076	1.32e-10	7.79e-09	Trehalose-6-phosphate synthase [Source:PGSC_GENE;Acc:PGSC0003DMG400027449]
PGSC0003DMG400021311	10	2091436	2095041	-2.02429	1.33e-10	7.87e-09	Conserved gene of unknown function [Source:PGSC_GENE;Acc:PGSC0003DMG400021311]
PGSC0003DMG400004169	6	3231923	3234378	3.10422	1.47e-10	8.65e-09	Gene of unknown function [Source:PGSC_GENE;Acc:PGSC0003DMG400004169]
PGSC0003DMG400022346	2	35119692	35125716	-1.94784	1.57e-10	9.23e-09	Proliferating-cell nucleolar antigen p120 [Source:PGSC_GENE;Acc:PGSC0003DMG400022346]
PGSC0003DMG400034115	11	4085295	4087862	-3.75795	1.59e-10	9.3e-09	Sesquiterpene cyclase [Source:PGSC_GENE;Acc:PGSC0003DMG400034115]
PGSC0003DMG400022494	1	75770995	75773491	2.09615	1.6e-10	9.35e-09	Adhesive plaque matrix protein [Source:PGSC_GENE;Acc:PGSC0003DMG400022494]
PGSC0003DMG400031811	9	52731522	52736342	4.04286	1.62e-10	9.45e-09	Esterase/lipase/thioesterase family protein [Source:PGSC_GENE;Acc:PGSC0003DMG400031811]
PGSC0003DMG400004093	7	10653367	10656366	-1.2942	1.71e-10	9.93e-09	Pentatricopeptide repeat-containing protein [Source:PGSC_GENE;Acc:PGSC0003DMG400004093]
PGSC0003DMG400008313	2	29985211	29987950	-1.97361	1.75e-10	1.02e-08	Conserved gene of unknown function [Source:PGSC_GENE;Acc:PGSC0003DMG400008313]
PGSC0003DMG400000730	1	86016239	86017645	-4.47361	1.76e-10	1.02e-08	Transcription factor [Source:PGSC_GENE;Acc:PGSC0003DMG400000730]
PGSC0003DMG400014192	3	56888976	56891846	-2.29025	1.8e-10	1.04e-08	Mitochondrial glycoprotein family protein [Source:PGSC_GENE;Acc:PGSC0003DMG400014192]
PGSC0003DMG400015257	3	50528919	50532108	-2.36765	1.86e-10	1.07e-08	Ribosome [Source:PGSC_GENE;Acc:PGSC0003DMG400015257]
PGSC0003DMG400005442	7	48224118	48225712	-2.00515	1.86e-10	1.07e-08	Uncharacterized GPI-anchored protein [Source:PGSC_GENE;Acc:PGSC0003DMG400005442]
PGSC0003DMG400029327	12	57250912	57256026	-9.36627	1.88e-10	1.08e-08	Transcription factor [Source:PGSC_GENE;Acc:PGSC0003DMG400029327]
PGSC0003DMG400004734	8	52830448	52835420	-2.05213	1.89e-10	1.08e-08	Conserved gene of unknown function [Source:PGSC_GENE;Acc:PGSC0003DMG400004734]
PGSC0003DMG400027675	6	57811001	57813227	-2.04932	1.89e-10	1.08e-08	50S ribosomal protein L17, chloroplastic [Source:PGSC_GENE;Acc:PGSC0003DMG400027675]
PGSC0003DMG400006369	4	60610154	60612270	3.33189	1.93e-10	1.1e-08	AP2/ERF domain-containing transcription factor [Source:PGSC_GENE;Acc:PGSC0003DMG400006369]
PGSC0003DMG400023945	6	30614351	30615554	1.69372	1.95e-10	1.11e-08	Poly(A)-binding protein C-terminal interacting protein 6 [Source:PGSC_GENE;Acc:PGSC0003DMG400023945]
PGSC0003DMG400016361	1	3938178	3941009	-1.77336	2.05e-10	1.16e-08	Thioredoxin x [Source:PGSC_GENE;Acc:PGSC0003DMG400016361]
PGSC0003DMG400026779	1	43192763	43196447	1.33079	2.06e-10	1.16e-08	PAS/LOV protein A [Source:PGSC_GENE;Acc:PGSC0003DMG400026779]
PGSC0003DMG401009323	8	48648273	48656190	1.06006	2.1e-10	1.18e-08	Receptor protein kinase [Source:PGSC_GENE;Acc:PGSC0003DMG401009323]
PGSC0003DMG400029399	12	57566020	57570095	-2.11322	2.12e-10	1.19e-08	PsbP domain-containing protein 3, chloroplastic [Source:PGSC_GENE;Acc:PGSC0003DMG400029399]
PGSC0003DMG400011569	9	57497362	57501313	2.14376	2.13e-10	1.19e-08	Gene of unknown function [Source:PGSC_GENE;Acc:PGSC0003DMG400011569]
PGSC0003DMG400024037	6	59408564	59415544	-1.33864	2.46e-10	1.38e-08	Aminotransferase ybdL [Source:PGSC_GENE;Acc:PGSC0003DMG400024037]
PGSC0003DMG400003345	4	69034752	69038151	-3.11533	2.48e-10	1.38e-08	Cytochrome P450 [Source:PGSC_GENE;Acc:PGSC0003DMG400003345]
PGSC0003DMG400010973	7	5338183	5341945	-1.65476	2.57e-10	1.43e-08	Macrophage migration inhibitory factor family protein [Source:PGSC_GENE;Acc:PGSC0003DMG400010973]
PGSC0003DMG400030474	6	57691785	57697068	-1.31925	2.57e-10	1.43e-08	Nodulation receptor kinase [Source:PGSC_GENE;Acc:PGSC0003DMG400030474]
PGSC0003DMG400024612	3	54527728	54539244	1.88432	2.67e-10	1.48e-08	Uridine cytidine kinase I [Source:PGSC_GENE;Acc:PGSC0003DMG400024612]
PGSC0003DMG400011436	10	58941900	58946456	-1.88572	2.76e-10	1.52e-08	Enoyl-acyl-carrier-protein reductase [Source:PGSC_GENE;Acc:PGSC0003DMG400011436]
PGSC0003DMG400026478	3	46340556	46346673	-1.2241	2.76e-10	1.52e-08	Transcription regulator [Source:PGSC_GENE;Acc:PGSC0003DMG400026478]
PGSC0003DMG400014238	3	57705738	57708324	-2.12764	2.79e-10	1.53e-08	Electron transporter [Source:PGSC_GENE;Acc:PGSC0003DMG400014238]
PGSC0003DMG400001707	1	68202423	68203186	2.63331	2.8e-10	1.53e-08	Conserved gene of unknown function [Source:PGSC_GENE;Acc:PGSC0003DMG400001707]
PGSC0003DMG400021545	9	5712033	5712899	2.20909	2.93e-10	1.6e-08	Conserved gene of unknown function [Source:PGSC_GENE;Acc:PGSC0003DMG400021545]
PGSC0003DMG400019657	5	1074029	1075417	-5.19791	3.03e-10	1.65e-08	Glycosyltransferase [Source:PGSC_GENE;Acc:PGSC0003DMG400019657]
PGSC0003DMG400024535	3	54980279	54986682	-1.48536	3.05e-10	1.66e-08	Conserved gene of unknown function [Source:PGSC_GENE;Acc:PGSC0003DMG400024535]
PGSC0003DMG400026978	6	52786422	52790308	-1.01689	3.23e-10	1.75e-08	NAD-dependent glyceraldehyde 3-P dehydrogenase [Source:PGSC_GENE;Acc:PGSC0003DMG400026978]
PGSC0003DMG402028319	5	473553	483489	-2.52759	3.34e-10	1.8e-08	Alpha/beta hydrolase [Source:PGSC_GENE;Acc:PGSC0003DMG402028319]
PGSC0003DMG400023708	10	57478618	57482319	-1.90031	3.34e-10	1.8e-08	Actin-58 [Source:PGSC_GENE;Acc:PGSC0003DMG400023708]
PGSC0003DMG400024951	2	43244833	43251619	-1.86312	3.35e-10	1.8e-08	Conserved gene of unknown function [Source:PGSC_GENE;Acc:PGSC0003DMG400024951]
PGSC0003DMG400027232	4	9714569	9719421	-1.74517	3.37e-10	1.81e-08	Pentatricopeptide repeat-containing protein [Source:PGSC_GENE;Acc:PGSC0003DMG400027232]
PGSC0003DMG400010040	2	44759370	44764032	-1.65685	3.39e-10	1.82e-08	Conserved gene of unknown function [Source:PGSC_GENE;Acc:PGSC0003DMG400010040]
PGSC0003DMG400033048	6	51538785	51545828	1.79104	3.54e-10	1.9e-08	Sensory transduction histidine kinase [Source:PGSC_GENE;Acc:PGSC0003DMG400033048]
PGSC0003DMG400022983	7	5787577	5791821	-3.13086	3.59e-10	1.91e-08	Protein CHLOROPLAST IMPORT APPARATUS 2 [Source:PGSC_GENE;Acc:PGSC0003DMG400022983]
PGSC0003DMG400016191	11	2133750	2135350	-2.95237	3.59e-10	1.91e-08	Anthocyanidine rhamnosyl-transferase [Source:PGSC_GENE;Acc:PGSC0003DMG400016191]
PGSC0003DMG400026290	8	2041255	2046831	-3.10168	3.62e-10	1.92e-08	FKBP-type peptidyl-prolyl cis-trans isomerase 3, chloroplastic [Source:PGSC_GENE;Acc:PGSC0003DMG400026290]
PGSC0003DMG400014703	6	2062560	2066088	-1.48701	3.67e-10	1.94e-08	Conserved gene of unknown function [Source:PGSC_GENE;Acc:PGSC0003DMG400014703]
PGSC0003DMG400012224	8	56805297	56806504	-4.07081	3.69e-10	1.95e-08	Electron carrier [Source:PGSC_GENE;Acc:PGSC0003DMG400012224]
PGSC0003DMG400031270	5	5039619	5044371	-1.4658	3.74e-10	1.97e-08	CAAX amino terminal protease [Source:PGSC_GENE;Acc:PGSC0003DMG400031270]
PGSC0003DMG402028512	6	49741195	49745306	1.31556	3.98e-10	2.1e-08	TRAPP subunit [Source:PGSC_GENE;Acc:PGSC0003DMG402028512]
PGSC0003DMG400011395	9	52448497	52453430	-1.00579	4.1e-10	2.15e-08	Chloroplast protein import component Toc159 [Source:PGSC_GENE;Acc:PGSC0003DMG400011395]
PGSC0003DMG400017778	3	4378032	4378810	-3.35708	4.19e-10	2.2e-08	Conserved gene of unknown function [Source:PGSC_GENE;Acc:PGSC0003DMG400017778]
PGSC0003DMG401028184	10	55163847	55172491	1.47728	4.21e-10	2.2e-08	Molybdopterin-binding [Source:PGSC_GENE;Acc:PGSC0003DMG401028184]
PGSC0003DMG400009700	3	23012762	23013702	-5.20245	4.29e-10	2.24e-08	Conserved gene of unknown function [Source:PGSC_GENE;Acc:PGSC0003DMG400009700]
PGSC0003DMG400009968	4	71448354	71449958	3.13605	4.32e-10	2.25e-08	25 kDa protein dehydrin [Source:PGSC_GENE;Acc:PGSC0003DMG400009968]
PGSC0003DMG400009782	10	12157799	12159927	-1.93756	4.46e-10	2.31e-08	Brg-1 associated factor [Source:PGSC_GENE;Acc:PGSC0003DMG400009782]
PGSC0003DMG400012994	8	32630144	32633685	1.02624	4.68e-10	2.42e-08	Hydrolase, alpha/beta fold family [Source:PGSC_GENE;Acc:PGSC0003DMG400012994]
PGSC0003DMG400007982	4	68373174	68374915	-3.16623	4.71e-10	2.43e-08	UDP-glucosyltransferase [Source:PGSC_GENE;Acc:PGSC0003DMG400007982]
PGSC0003DMG400020719	1	79694860	79701964	-2.45513	5.08e-10	2.61e-08	Glycine/D-amino acid oxidases [Source:PGSC_GENE;Acc:PGSC0003DMG400020719]
PGSC0003DMG400033689	3	45275671	45279539	1.32125	5.08e-10	2.61e-08	Conserved gene of unknown function [Source:PGSC_GENE;Acc:PGSC0003DMG400033689]
PGSC0003DMG401005669	3	58340542	58345893	-1.30852	5.19e-10	2.66e-08	Conserved gene of unknown function [Source:PGSC_GENE;Acc:PGSC0003DMG401005669]
PGSC0003DMG401006783	1	65129346	65129902	-3.05529	5.22e-10	2.67e-08	Gene of unknown function [Source:PGSC_GENE;Acc:PGSC0003DMG401006783]
PGSC0003DMG401022202	7	55165878	55171275	2.08397	5.25e-10	2.68e-08	Lipopolysaccharide-binding protein [Source:PGSC_GENE;Acc:PGSC0003DMG401022202]
PGSC0003DMG400000488	2	47130814	47131746	-1.9094	5.6e-10	2.85e-08	50S ribosomal protein L12, chloroplastic [Source:PGSC_GENE;Acc:PGSC0003DMG400000488]
PGSC0003DMG400020620	4	51630422	51635190	2.14043	5.63e-10	2.86e-08	Acyl-coenzyme A oxidase 2, peroxisomal [Source:PGSC_GENE;Acc:PGSC0003DMG400020620]
PGSC0003DMG400005676	3	58110742	58119568	2.18096	5.75e-10	2.91e-08	Leucine-rich repeat family protein [Source:PGSC_GENE;Acc:PGSC0003DMG400005676]
PGSC0003DMG400002784	2	24371891	24374190	-1.84678	5.76e-10	2.91e-08	Sulfotransferase [Source:PGSC_GENE;Acc:PGSC0003DMG400002784]
PGSC0003DMG400005232	1	9027178	9031091	-2.04402	5.81e-10	2.94e-08	Peptidyl-prolyl cis-trans isomerase [Source:PGSC_GENE;Acc:PGSC0003DMG400005232]
PGSC0003DMG402019589	3	4736917	4745415	4.38617	5.84e-10	2.95e-08	Neoxanthin synthase [Source:PGSC_GENE;Acc:PGSC0003DMG402019589]
PGSC0003DMG400006171	1	87569991	87573211	-2.01859	5.93e-10	2.98e-08	Nucleosome/chromatin assembly factor group [Source:PGSC_GENE;Acc:PGSC0003DMG400006171]
PGSC0003DMG400009384	7	49814548	49820848	1.70559	5.97e-10	2.99e-08	Conserved gene of unknown function [Source:PGSC_GENE;Acc:PGSC0003DMG400009384]
PGSC0003DMG400027125	5	47883736	47886923	-1.46086	6.02e-10	3.01e-08	Chloroplast sedoheptulose-1,7-bisphosphatase [Source:PGSC_GENE;Acc:PGSC0003DMG400027125]
PGSC0003DMG400008368	10	59181000	59184275	2.86642	6.26e-10	3.12e-08	Beta-1,3-glucanase, acidic [Source:PGSC_GENE;Acc:PGSC0003DMG400008368]
PGSC0003DMG400024161	6	44153192	44157361	-2.17941	6.27e-10	3.12e-08	Monoxygenase [Source:PGSC_GENE;Acc:PGSC0003DMG400024161]
PGSC0003DMG400026946	6	53248933	53250663	-2.17196	6.28e-10	3.12e-08	50S ribosomal protein L29, chloroplastic [Source:PGSC_GENE;Acc:PGSC0003DMG400026946]
PGSC0003DMG400016687	3	5715655	5725025	-2.15035	6.33e-10	3.14e-08	NADH dehydrogenase [Source:PGSC_GENE;Acc:PGSC0003DMG400016687]
PGSC0003DMG400018761	3	10325657	10330408	-3.97458	6.36e-10	3.15e-08	Ammonium transporter 1 member 3 [Source:PGSC_GENE;Acc:PGSC0003DMG400018761]
PGSC0003DMG400020492	8	1034963	1040506	-1.85046	6.5e-10	3.21e-08	Light harvesting 3 [Source:PGSC_GENE;Acc:PGSC0003DMG400020492]
PGSC0003DMG402022236	7	56479258	56488637	-1.86226	6.69e-10	3.3e-08	GTP-binding protein [Source:PGSC_GENE;Acc:PGSC0003DMG402022236]
PGSC0003DMG400016656	6	34299294	34301658	-8.15424	6.73e-10	3.31e-08	Disease resistance protein [Source:PGSC_GENE;Acc:PGSC0003DMG400016656]
PGSC0003DMG400012666	2	41192215	41193945	-2.9048	6.79e-10	3.33e-08	Ribulose bisphosphate carboxylase small chain 2C, chloroplastic [Source:UniProtKB/Swiss-Prot;Acc:P26577]
PGSC0003DMG400002810	1	77985906	77993484	1.43338	7e-10	3.43e-08	3-5 exonuclease [Source:PGSC_GENE;Acc:PGSC0003DMG400002810]
PGSC0003DMG400029172	9	28759353	28760079	-2.0994	7.01e-10	3.43e-08	Hydrolase [Source:PGSC_GENE;Acc:PGSC0003DMG400029172]
PGSC0003DMG400014394	10	1294582	1298224	-2.21248	7.03e-10	3.43e-08	Conserved gene of unknown function [Source:PGSC_GENE;Acc:PGSC0003DMG400014394]
PGSC0003DMG400003688	4	69899472	69900702	2.28656	7.49e-10	3.64e-08	ST225 [Source:PGSC_GENE;Acc:PGSC0003DMG400003688]
PGSC0003DMG400024860	4	57648904	57653665	3.61744	7.77e-10	3.77e-08	Branched chain alpha-keto acid dehydrogenase E1-alpha subunit [Source:PGSC_GENE;Acc:PGSC0003DMG400024860]
PGSC0003DMG402025826	1	85145035	85148675	-2.72627	8.23e-10	3.98e-08	Gene of unknown function [Source:PGSC_GENE;Acc:PGSC0003DMG402025826]
PGSC0003DMG400022633	5	6582962	6585423	2.27494	8.24e-10	3.98e-08	Ubiquitin-protein ligase [Source:PGSC_GENE;Acc:PGSC0003DMG400022633]
PGSC0003DMG400030158	8	9550561	9559825	-1.77534	8.25e-10	3.98e-08	50 kDa ketoavyl-ACP synthase [Source:PGSC_GENE;Acc:PGSC0003DMG400030158]
PGSC0003DMG400006139	7	44639414	44646922	-1.32545	8.34e-10	4.02e-08	Threonyl-tRNA synthetase [Source:PGSC_GENE;Acc:PGSC0003DMG400006139]
PGSC0003DMG400003776	4	70731158	70734412	-1.88431	8.52e-10	4.1e-08	Conserved gene of unknown function [Source:PGSC_GENE;Acc:PGSC0003DMG400003776]
PGSC0003DMG400000944	9	46678350	46684008	-2.30916	8.6e-10	4.12e-08	PAC [Source:PGSC_GENE;Acc:PGSC0003DMG400000944]
PGSC0003DMG400008082	11	41570144	41575331	-1.62056	8.67e-10	4.15e-08	GATA-1 zinc finger protein [Source:PGSC_GENE;Acc:PGSC0003DMG400008082]
PGSC0003DMG400030694	7	3152017	3155780	-1.83878	8.76e-10	4.18e-08	DNA-binding protein phosphatase 2C [Source:PGSC_GENE;Acc:PGSC0003DMG400030694]
PGSC0003DMG400022129	7	56443420	56445978	-1.51717	8.82e-10	4.21e-08	Pentatricopeptide repeat-containing protein [Source:PGSC_GENE;Acc:PGSC0003DMG400022129]
PGSC0003DMG400015264	3	50394186	50396764	-1.86994	8.88e-10	4.22e-08	Thylakoid lumenal 17.9 kDa protein, chloroplast [Source:PGSC_GENE;Acc:PGSC0003DMG400015264]
PGSC0003DMG400017895	6	30737912	30738798	1.91947	8.99e-10	4.27e-08	Wound-induced protein 1 [Source:PGSC_GENE;Acc:PGSC0003DMG400017895]
PGSC0003DMG400026277	8	1806398	1809094	2.34044	9.37e-10	4.44e-08	Leucoanthocyanidin dioxygenase [Source:PGSC_GENE;Acc:PGSC0003DMG400026277]
PGSC0003DMG400023979	11	5538680	5540328	1.99061	9.75e-10	4.61e-08	ATPase inhibitor [Source:PGSC_GENE;Acc:PGSC0003DMG400023979]
PGSC0003DMG400003572	2	39271310	39272980	0.89347	1.02e-09	4.83e-08	Transcription regulator [Source:PGSC_GENE;Acc:PGSC0003DMG400003572]
PGSC0003DMG400027654	7	51748762	51752737	-1.34775	1.08e-09	5.07e-08	Glycolate oxidase [Source:PGSC_GENE;Acc:PGSC0003DMG400027654]
PGSC0003DMG400003813	9	51383422	51387420	2.27341	1.1e-09	5.18e-08	ATP binding protein [Source:PGSC_GENE;Acc:PGSC0003DMG400003813]
PGSC0003DMG400001545	2	38840018	38847645	-1.15325	1.11e-09	5.23e-08	Ribonuclease E [Source:PGSC_GENE;Acc:PGSC0003DMG400001545]
PGSC0003DMG400021423	2	42345193	42346544	1.77262	1.12e-09	5.24e-08	Homeodomain leucine-zipper 1 [Source:PGSC_GENE;Acc:PGSC0003DMG400021423]
PGSC0003DMG400008978	1	61773435	61774915	4.85954	1.13e-09	5.29e-08	Xyloglucanase inhibitor [Source:PGSC_GENE;Acc:PGSC0003DMG400008978]
PGSC0003DMG400014214	3	57347909	57351718	1.7674	1.14e-09	5.29e-08	Conserved gene of unknown function [Source:PGSC_GENE;Acc:PGSC0003DMG400014214]
PGSC0003DMG400031761	2	33347877	33352998	0.985261	1.14e-09	5.3e-08	Fiber protein Fb2 [Source:PGSC_GENE;Acc:PGSC0003DMG400031761]
PGSC0003DMG400029059	1	37680220	37685394	1.06654	1.17e-09	5.41e-08	Poly(A) polymerase [Source:PGSC_GENE;Acc:PGSC0003DMG400029059]
PGSC0003DMG400019976	7	49996126	49998034	5.15268	1.17e-09	5.41e-08	Seed biotinylated protein 68 kDa isoform [Source:PGSC_GENE;Acc:PGSC0003DMG400019976]
PGSC0003DMG400015477	2	21168038	21176603	-1.96615	1.21e-09	5.61e-08	ISWI chromatin remodeling complex ATPase ISW1 [Source:PGSC_GENE;Acc:PGSC0003DMG400015477]
PGSC0003DMG400014372	10	912734	922546	1.64403	1.26e-09	5.82e-08	Uridine kinase [Source:PGSC_GENE;Acc:PGSC0003DMG400014372]
PGSC0003DMG400024843	4	58561673	58563662	3.36207	1.28e-09	5.89e-08	Conserved gene of unknown function [Source:PGSC_GENE;Acc:PGSC0003DMG400024843]
PGSC0003DMG401029567	8	45292363	45296624	0.859295	1.3e-09	5.98e-08	Conserved gene of unknown function [Source:PGSC_GENE;Acc:PGSC0003DMG401029567]
PGSC0003DMG400001391	2	46721835	46729249	-1.39071	1.41e-09	6.45e-08	CFM2 [Source:PGSC_GENE;Acc:PGSC0003DMG400001391]
PGSC0003DMG400036713	2	5344748	5346841	-3.83551	1.42e-09	6.49e-08	Glyceraldehyde-3-phosphate dehydrogenase [Source:PGSC_GENE;Acc:PGSC0003DMG400036713]
PGSC0003DMG400000048	1	72319343	72322034	-2.50339	1.47e-09	6.73e-08	Cysteine synthase [Source:PGSC_GENE;Acc:PGSC0003DMG400000048]
PGSC0003DMG400018242	1	78963520	78963828	3.69846	1.51e-09	6.89e-08	Type I MADS box transcription factor [Source:PGSC_GENE;Acc:PGSC0003DMG400018242]
PGSC0003DMG401007021	5	45523662	45531357	-1.70391	1.52e-09	6.89e-08	O-sialoglycoprotein endopeptidase [Source:PGSC_GENE;Acc:PGSC0003DMG401007021]
PGSC0003DMG400019448	1	75179161	75180428	-1.52735	1.52e-09	6.91e-08	Ribose-5-phosphate isomerase [Source:PGSC_GENE;Acc:PGSC0003DMG400019448]
PGSC0003DMG400002697	9	3090742	3091761	2.80166	1.54e-09	6.97e-08	Stress-associated protein 8 [Source:PGSC_GENE;Acc:PGSC0003DMG400002697]
PGSC0003DMG400014210	3	57285089	57286521	2.1351	1.55e-09	7.01e-08	DnaJ protein [Source:PGSC_GENE;Acc:PGSC0003DMG400014210]
PGSC0003DMG400004820	8	52162657	52169783	-1.51019	1.55e-09	7.01e-08	Electron transporter [Source:PGSC_GENE;Acc:PGSC0003DMG400004820]
PGSC0003DMG400012646	2	47660885	47664620	-4.49411	1.62e-09	7.31e-08	Conserved gene of unknown function [Source:PGSC_GENE;Acc:PGSC0003DMG400012646]
PGSC0003DMG401013464	3	788943	793855	2.45167	1.63e-09	7.33e-08	Purine transporter [Source:PGSC_GENE;Acc:PGSC0003DMG401013464]
PGSC0003DMG400001306	2	46503383	46505611	-1.55563	1.74e-09	7.8e-08	Pentatricopeptide repeat-containing protein [Source:PGSC_GENE;Acc:PGSC0003DMG400001306]
PGSC0003DMG400025480	2	23414636	23415103	-1.62446	1.74e-09	7.8e-08	Receptor protein kinase [Source:PGSC_GENE;Acc:PGSC0003DMG400025480]
PGSC0003DMG401009344	4	64972722	64980610	2.49926	1.76e-09	7.88e-08	Conserved gene of unknown function [Source:PGSC_GENE;Acc:PGSC0003DMG401009344]
PGSC0003DMG401026390	2	41393918	41397915	-1.42157	1.82e-09	8.1e-08	Peptidyl-tRNA hydrolase [Source:PGSC_GENE;Acc:PGSC0003DMG401026390]
PGSC0003DMG400014293	3	42936904	42939732	6.07501	1.83e-09	8.13e-08	Low-temperature-induced 65 kDa protein [Source:PGSC_GENE;Acc:PGSC0003DMG400014293]
PGSC0003DMG400029594	8	45178465	45182866	-1.91976	1.88e-09	8.34e-08	UPA21 [Source:PGSC_GENE;Acc:PGSC0003DMG400029594]
PGSC0003DMG400000175	1	72300151	72305420	0.95375	1.92e-09	8.5e-08	Conserved gene of unknown function [Source:PGSC_GENE;Acc:PGSC0003DMG400000175]
PGSC0003DMG400006782	1	65062288	65066823	-1.69171	1.93e-09	8.55e-08	Conserved gene of unknown function [Source:PGSC_GENE;Acc:PGSC0003DMG400006782]
PGSC0003DMG400012609	2	47503146	47509299	-1.42344	1.98e-09	8.75e-08	TRNA-pseudouridine synthase [Source:PGSC_GENE;Acc:PGSC0003DMG400012609]
PGSC0003DMG400003147	3	46661265	46666062	-1.1657	2.03e-09	8.95e-08	ATP binding protein [Source:PGSC_GENE;Acc:PGSC0003DMG400003147]
PGSC0003DMG400005572	1	86735046	86741007	1.97027	2.06e-09	9.03e-08	ATP binding protein [Source:PGSC_GENE;Acc:PGSC0003DMG400005572]
PGSC0003DMG400023598	4	7770476	7774933	-1.97042	2.06e-09	9.03e-08	Conserved gene of unknown function [Source:PGSC_GENE;Acc:PGSC0003DMG400023598]
PGSC0003DMG400018605	5	10268787	10274376	1.34813	2.11e-09	9.23e-08	Binding protein [Source:PGSC_GENE;Acc:PGSC0003DMG400018605]
PGSC0003DMG400009234	11	8966433	8969519	0.941637	2.14e-09	9.37e-08	C2H2L domain class transcription factor [Source:PGSC_GENE;Acc:PGSC0003DMG400009234]
PGSC0003DMG400003777	4	70736200	70739147	-1.30168	2.18e-09	9.51e-08	Conserved gene of unknown function [Source:PGSC_GENE;Acc:PGSC0003DMG400003777]
PGSC0003DMG400018925	8	45840965	45842954	-3.01077	2.18e-09	9.52e-08	Polyphenol oxidase B, chloroplastic [Source:PGSC_GENE;Acc:PGSC0003DMG400018925]
PGSC0003DMG400029292	12	57882953	57886642	-1.1322	2.27e-09	9.87e-08	Cadmium-induced protein AS8 [Source:PGSC_GENE;Acc:PGSC0003DMG400029292]
PGSC0003DMG402024183	2	21949558	21950479	2.87376	2.4e-09	1.04e-07	Monoglyceride lipase [Source:PGSC_GENE;Acc:PGSC0003DMG402024183]
PGSC0003DMG402009242	11	8710933	8713938	-1.5981	2.41e-09	1.04e-07	Pentatricopeptide repeat-containing protein [Source:PGSC_GENE;Acc:PGSC0003DMG402009242]
PGSC0003DMG400005550	10	43884542	43888701	-1.78995	2.43e-09	1.05e-07	Cytochrome c biogenesis protein family [Source:PGSC_GENE;Acc:PGSC0003DMG400005550]
PGSC0003DMG400004252	12	54377545	54379850	4.15869	2.47e-09	1.07e-07	Staygreen protein [Source:PGSC_GENE;Acc:PGSC0003DMG400004252]
PGSC0003DMG400033127	6	47673488	47678206	-1.47103	2.51e-09	1.08e-07	Conserved gene of unknown function [Source:PGSC_GENE;Acc:PGSC0003DMG400033127]
PGSC0003DMG400007185	10	59580382	59587151	0.931964	2.53e-09	1.09e-07	Histone-lysine N-methyltransferase, H3 lysine-9 specific SUVH1 [Source:PGSC_GENE;Acc:PGSC0003DMG400007185]
PGSC0003DMG402028574	1	76301772	76304280	-1.83877	2.56e-09	1.1e-07	Thylakoid lumen 18.3 kDa protein [Source:PGSC_GENE;Acc:PGSC0003DMG402028574]
PGSC0003DMG400009955	4	71212536	71216633	2.73982	2.58e-09	1.11e-07	Syringolide-induced protein 14-1-1 [Source:PGSC_GENE;Acc:PGSC0003DMG400009955]
PGSC0003DMG400013294	11	302018	302907	-1.79678	2.66e-09	1.14e-07	Conserved gene of unknown function [Source:PGSC_GENE;Acc:PGSC0003DMG400013294]
PGSC0003DMG400004170	6	3211804	3217033	3.52085	2.68e-09	1.15e-07	Asparagine synthetase [glutamine-hydrolyzing] [Source:PGSC_GENE;Acc:PGSC0003DMG400004170]
PGSC0003DMG400028238	10	56037253	56041820	-2.09204	2.73e-09	1.16e-07	Thioredoxin peroxidase [Source:PGSC_GENE;Acc:PGSC0003DMG400028238]
PGSC0003DMG400028394	5	68265	72989	-2.84466	2.82e-09	1.2e-07	Ribulose-1,5 bisphosphate carboxylase/oxygenase large subunit N-methyltransferase, chloroplastic [Source:PGSC_GENE;Acc:PGSC0003DMG400028394]
PGSC0003DMG400012543	1	82184344	82190375	-1.22068	2.82e-09	1.2e-07	Glutamate/malate translocator [Source:PGSC_GENE;Acc:PGSC0003DMG400012543]
PGSC0003DMG400030463	6	57580219	57584530	1.54138	2.85e-09	1.21e-07	NN mitogen-activated protein kinase [Source:PGSC_GENE;Acc:PGSC0003DMG400030463]
PGSC0003DMG400021649	5	44000845	44007763	-1.34098	2.89e-09	1.22e-07	Mitogen-activated protein kinase 4 [Source:PGSC_GENE;Acc:PGSC0003DMG400021649]
PGSC0003DMG400013288	11	397822	403845	-1.7281	2.9e-09	1.22e-07	Pentatricopeptide repeat-containing protein [Source:PGSC_GENE;Acc:PGSC0003DMG400013288]
PGSC0003DMG400017115	3	53212698	53216721	2.28259	3.06e-09	1.29e-07	Nodulin family protein [Source:PGSC_GENE;Acc:PGSC0003DMG400017115]
PGSC0003DMG400017309	7	51367309	51371698	-2.51704	3.2e-09	1.34e-07	Xylem serine proteinase 1 [Source:PGSC_GENE;Acc:PGSC0003DMG400017309]
PGSC0003DMG400019029	7	38878577	38885055	-1.3503	3.21e-09	1.35e-07	Tubulin--tyrosine ligase 12 [Source:PGSC_GENE;Acc:PGSC0003DMG400019029]
PGSC0003DMG400031523	9	60113112	60115182	2.59507	3.24e-09	1.36e-07	Glycine-rich cell wall structural protein 1.8 [Source:PGSC_GENE;Acc:PGSC0003DMG400031523]
PGSC0003DMG400030391	6	56243692	56251283	-2.3784	3.5e-09	1.46e-07	Bipolar kinesin KRP-130 [Source:PGSC_GENE;Acc:PGSC0003DMG400030391]
PGSC0003DMG400047327	4	64029228	64030193	1.5569	3.6e-09	1.5e-07	Structural constituent of cell wall [Source:PGSC_GENE;Acc:PGSC0003DMG400047327]
PGSC0003DMG400003428	0	29537236	29538768	2.93254	3.64e-09	1.51e-07	F-Box protein [Source:PGSC_GENE;Acc:PGSC0003DMG400003428]
PGSC0003DMG401021239	10	2801652	2805831	-2.22175	3.77e-09	1.57e-07	Glu-tRNA(Gln) amidotransferase subunit A [Source:PGSC_GENE;Acc:PGSC0003DMG401021239]
PGSC0003DMG400015424	12	56801181	56804136	2.03779	3.84e-09	1.59e-07	Mature anther-specific protein LAT61 [Source:PGSC_GENE;Acc:PGSC0003DMG400015424]
PGSC0003DMG400016997	4	5602756	5611276	-1.38666	4.08e-09	1.69e-07	Pentatricopeptide repeat-containing protein [Source:PGSC_GENE;Acc:PGSC0003DMG400016997]
PGSC0003DMG400046940	7	52553557	52555347	-1.70816	4.15e-09	1.71e-07	Conserved gene of unknown function [Source:PGSC_GENE;Acc:PGSC0003DMG400046940]
PGSC0003DMG402004079	6	51169135	51175201	-1.29783	4.21e-09	1.74e-07	D-aminoacyl-tRNA deacylase [Source:PGSC_GENE;Acc:PGSC0003DMG402004079]
PGSC0003DMG400000440	11	38605672	38608658	1.57734	4.29e-09	1.77e-07	Ring zinc finger protein [Source:PGSC_GENE;Acc:PGSC0003DMG400000440]
PGSC0003DMG400001771	9	6393001	6398667	-1.74897	4.39e-09	1.8e-07	Dead box ATP-dependent RNA helicase [Source:PGSC_GENE;Acc:PGSC0003DMG400001771]
PGSC0003DMG400022225	7	54758453	54759664	-4.83037	4.41e-09	1.81e-07	Ubiquitin-conjugating enzyme variant [Source:PGSC_GENE;Acc:PGSC0003DMG400022225]
PGSC0003DMG400020686	12	5244901	5245325	-3.38841	4.53e-09	1.86e-07	Gene of unknown function [Source:PGSC_GENE;Acc:PGSC0003DMG400020686]
PGSC0003DMG400029412	12	57345766	57349927	-1.85882	4.54e-09	1.86e-07	Alcohol dehydrogenase ADH [Source:PGSC_GENE;Acc:PGSC0003DMG400029412]
PGSC0003DMG400004630	12	60134437	60142953	1.88979	4.7e-09	1.92e-07	Glyoxysomal fatty acid beta-oxidation multifunctional protein [Source:PGSC_GENE;Acc:PGSC0003DMG400004630]
PGSC0003DMG400026512	6	48059123	48060102	4.62236	4.9e-09	2e-07	Conserved gene of unknown function [Source:PGSC_GENE;Acc:PGSC0003DMG400026512]
PGSC0003DMG400009916	4	71842808	71845892	-2.13853	4.96e-09	2.02e-07	FK506 binding protein [Source:PGSC_GENE;Acc:PGSC0003DMG400009916]
PGSC0003DMG400027012	6	53844153	53847453	-2.45409	5.25e-09	2.13e-07	GDP-L-galactose phosphorylase [Source:PGSC_GENE;Acc:PGSC0003DMG400027012]
PGSC0003DMG400001510	2	38333034	38336937	-1.79215	5.36e-09	2.17e-07	Protein phosphatase 2c [Source:PGSC_GENE;Acc:PGSC0003DMG400001510]
PGSC0003DMG400030735	7	3126760	3130849	1.27746	5.5e-09	2.22e-07	Zinc finger family protein [Source:PGSC_GENE;Acc:PGSC0003DMG400030735]
PGSC0003DMG400001411	2	46455581	46463927	-1.56913	5.55e-09	2.24e-07	Uncharacterized ACR, COG1565 family protein [Source:PGSC_GENE;Acc:PGSC0003DMG400001411]
PGSC0003DMG400008852	9	2111862	2120481	-1.59906	5.67e-09	2.29e-07	Arginine biosynthesis bifunctional protein ArgJ beta chain [Source:PGSC_GENE;Acc:PGSC0003DMG400008852]
PGSC0003DMG400028336	5	165512	172874	-2.51261	5.92e-09	2.38e-07	Zinc finger protein [Source:PGSC_GENE;Acc:PGSC0003DMG400028336]
PGSC0003DMG400001780	1	67463466	67470772	-1.59945	5.96e-09	2.39e-07	Nuclear matrix protein 1 [Source:PGSC_GENE;Acc:PGSC0003DMG400001780]
PGSC0003DMG400027673	6	57943526	57945216	-2.12597	6.04e-09	2.42e-07	DNAJ heat shock N-terminal domain-containing protein [Source:PGSC_GENE;Acc:PGSC0003DMG400027673]
PGSC0003DMG400010083	2	44697173	44700912	-2.22009	6.15e-09	2.46e-07	Stress regulated protein [Source:PGSC_GENE;Acc:PGSC0003DMG400010083]
PGSC0003DMG400000672	7	44955959	44958291	-1.59099	6.25e-09	2.5e-07	PTAC18 [Source:PGSC_GENE;Acc:PGSC0003DMG400000672]
PGSC0003DMG400003723	4	70588981	70592027	-1.21955	6.28e-09	2.5e-07	Conserved gene of unknown function [Source:PGSC_GENE;Acc:PGSC0003DMG400003723]
PGSC0003DMG400002985	11	43326976	43335287	-1.99885	6.3e-09	2.51e-07	Conserved gene of unknown function [Source:PGSC_GENE;Acc:PGSC0003DMG400002985]
PGSC0003DMG401007406	11	40082011	40086694	-3.31911	6.37e-09	2.53e-07	Fatty acyl-CoA reductase 1 [Source:PGSC_GENE;Acc:PGSC0003DMG401007406]
PGSC0003DMG400008622	12	58820811	58829624	-1.37596	6.42e-09	2.55e-07	D1 protease [Source:PGSC_GENE;Acc:PGSC0003DMG400008622]
PGSC0003DMG400004029	2	43539962	43541866	6.30677	6.45e-09	2.56e-07	Anthranilate N-benzoyltransferase protein [Source:PGSC_GENE;Acc:PGSC0003DMG400004029]
PGSC0003DMG400022298	7	55138757	55143777	1.43583	6.53e-09	2.58e-07	Hydroxyproline-rich glycoprotein family protein [Source:PGSC_GENE;Acc:PGSC0003DMG400022298]
PGSC0003DMG400005103	1	83136717	83140122	2.51898	6.57e-09	2.59e-07	Proline iminopeptidase [Source:PGSC_GENE;Acc:PGSC0003DMG400005103]
PGSC0003DMG400033099	6	51919134	51920084	-1.77258	6.8e-09	2.68e-07	Short chain dehydrogenase [Source:PGSC_GENE;Acc:PGSC0003DMG400033099]
PGSC0003DMG400022504	1	75548468	75549499	-1.70503	6.86e-09	2.7e-07	Rubredoxin [Source:PGSC_GENE;Acc:PGSC0003DMG400022504]
PGSC0003DMG400008740	12	6539902	6548287	1.32206	7.08e-09	2.78e-07	Aconitase [Source:PGSC_GENE;Acc:PGSC0003DMG400008740]
PGSC0003DMG400011439	10	58929125	58930303	5.13203	7.18e-09	2.81e-07	Group I late embryogenesis abundant protein [Source:PGSC_GENE;Acc:PGSC0003DMG400011439]
PGSC0003DMG400033691	3	45304095	45308176	-1.37339	7.28e-09	2.85e-07	50S ribosomal protein L29, chloroplastic [Source:PGSC_GENE;Acc:PGSC0003DMG400033691]
PGSC0003DMG400011203	7	1152534	1157927	-3.42163	7.31e-09	2.86e-07	Conserved gene of unknown function [Source:PGSC_GENE;Acc:PGSC0003DMG400011203]
PGSC0003DMG400014699	6	1807262	1810746	-1.80333	7.51e-09	2.93e-07	DAG protein, chloroplast [Source:PGSC_GENE;Acc:PGSC0003DMG400014699]
PGSC0003DMG400017792	3	4347651	4349272	7.96645	7.59e-09	2.95e-07	Ce-LEA [Source:PGSC_GENE;Acc:PGSC0003DMG400017792]
PGSC0003DMG400014298	3	43043166	43043951	-2.18927	7.6e-09	2.95e-07	Conserved gene of unknown function [Source:PGSC_GENE;Acc:PGSC0003DMG400014298]
PGSC0003DMG400010431	2	27417702	27427277	0.929042	7.73e-09	3e-07	Potassium transporter 11 [Source:PGSC_GENE;Acc:PGSC0003DMG400010431]
PGSC0003DMG400002645	3	61062466	61063237	2.01747	7.92e-09	3.07e-07	Conserved gene of unknown function [Source:PGSC_GENE;Acc:PGSC0003DMG400002645]
PGSC0003DMG400002720	9	3919011	3927016	-1.61808	7.93e-09	3.07e-07	Delta14-sterol reductase [Source:PGSC_GENE;Acc:PGSC0003DMG400002720]
PGSC0003DMG400027259	4	10671537	10673485	-2.58513	8.35e-09	3.22e-07	Glucosyltransferase [Source:PGSC_GENE;Acc:PGSC0003DMG400027259]
PGSC0003DMG400030362	6	57254939	57261466	-3.02809	8.42e-09	3.24e-07	20G-Fe(II) oxidoreductase [Source:PGSC_GENE;Acc:PGSC0003DMG400030362]
PGSC0003DMG400019882	10	5630304	5632242	-1.94113	8.51e-09	3.28e-07	UDP-glucose:glucosyltransferase [Source:PGSC_GENE;Acc:PGSC0003DMG400019882]
PGSC0003DMG400024637	3	55040671	55045965	-1.14148	8.65e-09	3.32e-07	Conserved gene of unknown function [Source:PGSC_GENE;Acc:PGSC0003DMG400024637]
PGSC0003DMG400021364	1	2804438	2807368	-2.55854	8.85e-09	3.39e-07	33 kDa ribonucleoprotein, chloroplastic [Source:PGSC_GENE;Acc:PGSC0003DMG400021364]
PGSC0003DMG400002580	3	61004840	61009618	1.12528	8.92e-09	3.42e-07	Acid phosphatase [Source:PGSC_GENE;Acc:PGSC0003DMG400002580]
PGSC0003DMG400005407	1	74194742	74198124	-1.53843	9.35e-09	3.57e-07	Thioredoxin-like protein CITRX, chloroplastic [Source:UniProtKB/Swiss-Prot;Acc:M1A3D5]
PGSC0003DMG400025856	1	83855039	83858283	3.056	9.41e-09	3.59e-07	Auxin and ethylene responsive GH3 [Source:PGSC_GENE;Acc:PGSC0003DMG400025856]
PGSC0003DMG400016207	11	2418044	2424859	-1.91055	9.82e-09	3.74e-07	Threonine endopeptidase [Source:PGSC_GENE;Acc:PGSC0003DMG400016207]
PGSC0003DMG400022933	11	31228391	31237587	3.72595	1.03e-08	3.91e-07	Auxin-induced beta-glucosidase [Source:PGSC_GENE;Acc:PGSC0003DMG400022933]
PGSC0003DMG400030971	1	86504365	86511987	-2.88134	1.04e-08	3.95e-07	Conserved gene of unknown function [Source:PGSC_GENE;Acc:PGSC0003DMG400030971]
PGSC0003DMG400023762	1	80803781	80805356	-3.61345	1.06e-08	4e-07	Globulin [Source:PGSC_GENE;Acc:PGSC0003DMG400023762]
PGSC0003DMG402001493	9	57394736	57397765	-1.75228	1.06e-08	4e-07	Gene of unknown function [Source:PGSC_GENE;Acc:PGSC0003DMG402001493]
PGSC0003DMG400014225	3	57513695	57521016	2.391	1.06e-08	4e-07	ERD1 protein, chloroplast [Source:PGSC_GENE;Acc:PGSC0003DMG400014225]
PGSC0003DMG400029759	1	81429777	81430365	1.57348	1.13e-08	4.27e-07	Gene of unknown function [Source:PGSC_GENE;Acc:PGSC0003DMG400029759]
PGSC0003DMG400027854	4	69312952	69316498	-2.03965	1.13e-08	4.27e-07	Conserved gene of unknown function [Source:PGSC_GENE;Acc:PGSC0003DMG400027854]
PGSC0003DMG400009219	11	8815827	8824079	-1.40853	1.14e-08	4.29e-07	Pyruvate dehydrogenase E2 subunit [Source:PGSC_GENE;Acc:PGSC0003DMG400009219]
PGSC0003DMG400032124	1	1114264	1120380	1.47992	1.16e-08	4.34e-07	Isocitrate dehydrogenase [NADP] [Source:PGSC_GENE;Acc:PGSC0003DMG400032124]
PGSC0003DMG400005973	4	1756933	1761406	-1.4802	1.16e-08	4.34e-07	Conserved gene of unknown function [Source:PGSC_GENE;Acc:PGSC0003DMG400005973]
PGSC0003DMG400017744	2	37457262	37462742	-1.47219	1.17e-08	4.38e-07	Peroxidase 31 [Source:PGSC_GENE;Acc:PGSC0003DMG400017744]
PGSC0003DMG400021554	9	5352916	5355204	1.8281	1.21e-08	4.53e-07	UDP-glucose:glucosyltransferase [Source:PGSC_GENE;Acc:PGSC0003DMG400021554]
PGSC0003DMG400016918	3	17035535	17039046	-1.68211	1.21e-08	4.53e-07	Phytol kinase [Source:PGSC_GENE;Acc:PGSC0003DMG400016918]
PGSC0003DMG400027715	3	35552671	35554613	1.56757	1.22e-08	4.56e-07	Gene of unknown function [Source:PGSC_GENE;Acc:PGSC0003DMG400027715]
PGSC0003DMG400019604	6	38214824	38219039	3.0948	1.23e-08	4.56e-07	Protein phosphatase 2c [Source:PGSC_GENE;Acc:PGSC0003DMG400019604]
PGSC0003DMG400024750	1	77294467	77301325	-1.95214	1.23e-08	4.56e-07	Pentatricopeptide repeat-containing protein [Source:PGSC_GENE;Acc:PGSC0003DMG400024750]
PGSC0003DMG400021188	2	29027075	29032830	-1.60933	1.24e-08	4.58e-07	Acyl-activating enzyme 14 [Source:PGSC_GENE;Acc:PGSC0003DMG400021188]
PGSC0003DMG400015299	3	50769963	50772171	-1.97718	1.24e-08	4.58e-07	Gene of unknown function [Source:PGSC_GENE;Acc:PGSC0003DMG400015299]
PGSC0003DMG400005701	3	59277888	59279804	-2.89183	1.24e-08	4.58e-07	Peptidyl-prolyl cis-trans isomerase B, ppib [Source:PGSC_GENE;Acc:PGSC0003DMG400005701]
PGSC0003DMG400028600	1	76294916	76299504	-1.71178	1.24e-08	4.58e-07	Pentatricopeptide repeat-containing protein [Source:PGSC_GENE;Acc:PGSC0003DMG400028600]
PGSC0003DMG400033583	1	82646589	82648269	1.57146	1.27e-08	4.66e-07	Conserved gene of unknown function [Source:PGSC_GENE;Acc:PGSC0003DMG400033583]
PGSC0003DMG400020609	3	36003434	36004061	7.86439	1.27e-08	4.68e-07	Conserved gene of unknown function [Source:PGSC_GENE;Acc:PGSC0003DMG400020609]
PGSC0003DMG400011438	10	58931638	58932735	5.59207	1.29e-08	4.74e-07	Protein LE25 [Source:PGSC_GENE;Acc:PGSC0003DMG400011438]
PGSC0003DMG400011211	7	1348149	1351853	-1.67455	1.31e-08	4.8e-07	50S ribosomal protein L35, chloroplastic [Source:PGSC_GENE;Acc:PGSC0003DMG400011211]
PGSC0003DMG400028266	10	55503389	55504361	-1.83315	1.31e-08	4.8e-07	Peroxiredoxin [Source:PGSC_GENE;Acc:PGSC0003DMG400028266]
PGSC0003DMG400010362	2	28123894	28132918	2.19769	1.34e-08	4.89e-07	Cathepsin B-like cysteine proteinase [Source:PGSC_GENE;Acc:PGSC0003DMG400010362]
PGSC0003DMG402012981	9	4352151	4362118	-1.41352	1.36e-08	4.96e-07	Serine-threonine protein kinase, plant-type [Source:PGSC_GENE;Acc:PGSC0003DMG402012981]
PGSC0003DMG400018255	1	79503630	79504871	-1.33169	1.38e-08	5.02e-07	Conserved gene of unknown function [Source:PGSC_GENE;Acc:PGSC0003DMG400018255]
PGSC0003DMG401023052	5	5462979	5464210	-1.63811	1.38e-08	5.03e-07	F-box domain-containing protein [Source:PGSC_GENE;Acc:PGSC0003DMG401023052]
PGSC0003DMG400007571	12	50619866	50623508	-1.62038	1.39e-08	5.04e-07	PSI-H [Source:PGSC_GENE;Acc:PGSC0003DMG400007571]
PGSC0003DMG400008113	11	41104262	41111799	1.69709	1.42e-08	5.13e-07	Isovaleryl-CoA dehydrogenase, mitochondrial [Source:UniProtKB/Swiss-Prot;Acc:Q9FS87]
PGSC0003DMG400020443	7	50144615	50149480	-1.84665	1.43e-08	5.15e-07	Conserved gene of unknown function [Source:PGSC_GENE;Acc:PGSC0003DMG400020443]
PGSC0003DMG400004806	8	52390914	52392554	-2.2165	1.45e-08	5.22e-07	LMW heat shock protein [Source:PGSC_GENE;Acc:PGSC0003DMG400004806]
PGSC0003DMG400016815	1	10552358	10559781	-1.94872	1.51e-08	5.44e-07	DAG protein, chloroplast [Source:PGSC_GENE;Acc:PGSC0003DMG400016815]
PGSC0003DMG400018548	3	48176385	48180933	-1.71274	1.51e-08	5.45e-07	Protein ABIL2 [Source:PGSC_GENE;Acc:PGSC0003DMG400018548]
PGSC0003DMG400010770	4	7713878	7714403	7.23833	1.53e-08	5.49e-07	Glutaredoxin [Source:PGSC_GENE;Acc:PGSC0003DMG400010770]
PGSC0003DMG400005614	3	59354661	59358101	-1.8041	1.55e-08	5.56e-07	Pentatricopeptide repeat-containing protein [Source:PGSC_GENE;Acc:PGSC0003DMG400005614]
PGSC0003DMG400019468	11	5160069	5165210	-1.76451	1.57e-08	5.61e-07	RNA recognition motif-containing protein [Source:PGSC_GENE;Acc:PGSC0003DMG400019468]
PGSC0003DMG400000088	1	73044558	73051123	1.9821	1.57e-08	5.61e-07	TAF-2 [Source:PGSC_GENE;Acc:PGSC0003DMG400000088]
PGSC0003DMG400023975	11	5314140	5318374	-3.32786	1.61e-08	5.74e-07	Cytochrome C oxidase assembly protein cox15 [Source:PGSC_GENE;Acc:PGSC0003DMG400023975]
PGSC0003DMG400028311	5	687342	692019	-1.95171	1.61e-08	5.74e-07	Fructokinase 2 [Source:PGSC_GENE;Acc:PGSC0003DMG400028311]
PGSC0003DMG400023469	5	51441119	51444181	-1.32521	1.7e-08	6.06e-07	Conserved gene of unknown function [Source:PGSC_GENE;Acc:PGSC0003DMG400023469]
PGSC0003DMG400007928	12	1672415	1673280	2.46436	1.72e-08	6.1e-07	Rnf5 [Source:PGSC_GENE;Acc:PGSC0003DMG400007928]
PGSC0003DMG400010231	2	32040629	32044685	-3.96611	1.73e-08	6.12e-07	Conserved gene of unknown function [Source:PGSC_GENE;Acc:PGSC0003DMG400010231]
PGSC0003DMG400003123	1	86663461	86666351	-2.96642	1.75e-08	6.19e-07	Fructose-bisphosphate aldolase [Source:PGSC_GENE;Acc:PGSC0003DMG400003123]
PGSC0003DMG400002845	4	116503	120105	1.02683	1.76e-08	6.24e-07	Nucleotide pyrophosphatase/phosphodiesterase [Source:PGSC_GENE;Acc:PGSC0003DMG400002845]
PGSC0003DMG400021589	6	35674340	35678197	0.960807	1.77e-08	6.25e-07	Peptide methionine sulfoxide reductase [Source:PGSC_GENE;Acc:PGSC0003DMG400021589]
PGSC0003DMG400025859	1	83909808	83913710	-0.919525	1.81e-08	6.37e-07	Conserved gene of unknown function [Source:PGSC_GENE;Acc:PGSC0003DMG400025859]
PGSC0003DMG400018771	3	10484795	10491725	3.37397	1.81e-08	6.37e-07	Conserved gene of unknown function [Source:PGSC_GENE;Acc:PGSC0003DMG400018771]
PGSC0003DMG400029744	1	81566672	81567534	2.78093	1.82e-08	6.4e-07	Nodulin [Source:PGSC_GENE;Acc:PGSC0003DMG400029744]
PGSC0003DMG400005984	4	2182110	2184891	-1.50618	1.83e-08	6.42e-07	Conserved gene of unknown function [Source:PGSC_GENE;Acc:PGSC0003DMG400005984]
PGSC0003DMG401027501	1	74634523	74641584	1.28141	1.85e-08	6.49e-07	Conserved gene of unknown function [Source:PGSC_GENE;Acc:PGSC0003DMG401027501]
PGSC0003DMG400009869	4	70887701	70888496	2.37726	1.87e-08	6.55e-07	DNAJ [Source:PGSC_GENE;Acc:PGSC0003DMG400009869]
PGSC0003DMG400007196	10	59446952	59450259	-1.50963	1.98e-08	6.91e-07	Cytochrome P450 [Source:PGSC_GENE;Acc:PGSC0003DMG400007196]
PGSC0003DMG400001226	6	2190178	2192234	-3.4065	1.98e-08	6.91e-07	Gibberellin regulated protein [Source:PGSC_GENE;Acc:PGSC0003DMG400001226]
PGSC0003DMG400001862	8	50303284	50305921	1.3758	1.99e-08	6.92e-07	Glycine-rich protein [Source:PGSC_GENE;Acc:PGSC0003DMG400001862]
PGSC0003DMG402026044	1	69643466	69647223	-1.56128	2.12e-08	7.36e-07	Pentatricopeptide repeat-containing protein [Source:PGSC_GENE;Acc:PGSC0003DMG402026044]
PGSC0003DMG400018793	12	54678924	54680684	-3.10945	2.17e-08	7.55e-07	One-helix protein [Source:PGSC_GENE;Acc:PGSC0003DMG400018793]
PGSC0003DMG400010161	3	43601021	43608131	-1.47134	2.19e-08	7.61e-07	HCF106 [Source:PGSC_GENE;Acc:PGSC0003DMG400010161]
PGSC0003DMG400026004	1	70544467	70547797	-4.33495	2.28e-08	7.9e-07	Leucine-rich repeat receptor kinase [Source:PGSC_GENE;Acc:PGSC0003DMG400026004]
PGSC0003DMG400008270	10	43758088	43765955	1.91822	2.33e-08	8.06e-07	Brain protein [Source:PGSC_GENE;Acc:PGSC0003DMG400008270]
PGSC0003DMG400006950	2	26379233	26380775	-3.33689	2.39e-08	8.25e-07	Glycosyltransferase UGT90A7 [Source:PGSC_GENE;Acc:PGSC0003DMG400006950]
PGSC0003DMG400010663	1	59438947	59444014	0.902145	2.39e-08	8.25e-07	Sodium/hydrogen exchanger [Source:PGSC_GENE;Acc:PGSC0003DMG400010663]
PGSC0003DMG400021548	9	5541258	5541696	1.53217	2.4e-08	8.27e-07	Gene of unknown function [Source:PGSC_GENE;Acc:PGSC0003DMG400021548]
PGSC0003DMG400023793	1	80832499	80840106	1.16059	2.41e-08	8.27e-07	Phosphatidylinositol-4-phosphate 5-kinase [Source:PGSC_GENE;Acc:PGSC0003DMG400023793]
PGSC0003DMG400012512	8	351918	357983	1.29563	2.44e-08	8.37e-07	DNA binding protein [Source:PGSC_GENE;Acc:PGSC0003DMG400012512]
PGSC0003DMG400021557	9	5305751	5306340	1.96695	2.56e-08	8.75e-07	Gene of unknown function [Source:PGSC_GENE;Acc:PGSC0003DMG400021557]
PGSC0003DMG400024488	3	53972511	53973496	-1.77439	2.61e-08	8.92e-07	IS10 transposase [Source:PGSC_GENE;Acc:PGSC0003DMG400024488]
PGSC0003DMG400022963	2	32647748	32653813	-2.02663	2.65e-08	9.06e-07	Isoamyl acetate-hydrolyzing esterase [Source:PGSC_GENE;Acc:PGSC0003DMG400022963]
PGSC0003DMG400028505	6	49881105	49886410	2.25281	2.67e-08	9.1e-07	Conserved gene of unknown function [Source:PGSC_GENE;Acc:PGSC0003DMG400028505]
PGSC0003DMG400001299	2	46622150	46623554	-1.52026	2.75e-08	9.35e-07	Ankyrin repeat domain protein [Source:PGSC_GENE;Acc:PGSC0003DMG400001299]
PGSC0003DMG401003864	9	5068683	5076629	-2.56659	2.78e-08	9.43e-07	Conserved gene of unknown function [Source:PGSC_GENE;Acc:PGSC0003DMG401003864]
PGSC0003DMG400029118	4	59452426	59459127	0.797109	2.81e-08	9.53e-07	BZIP transcriptional activator RSG [Source:PGSC_GENE;Acc:PGSC0003DMG400029118]
PGSC0003DMG400019511	3	55807758	55812183	-1.42575	2.85e-08	9.67e-07	NAD-malate dehydrogenase [Source:PGSC_GENE;Acc:PGSC0003DMG400019511]
PGSC0003DMG400012760	1	70751585	70756876	-2.01581	2.91e-08	9.86e-07	DNA binding protein [Source:PGSC_GENE;Acc:PGSC0003DMG400012760]
PGSC0003DMG400019149	10	50945736	50948506	-2.15264	2.92e-08	9.88e-07	Ribulose bisphosphate carboxylase/oxygenase activase, chloroplastic [Source:PGSC_GENE;Acc:PGSC0003DMG400019149]
PGSC0003DMG400017055	1	71216609	71219572	-1.08469	3.03e-08	1.02e-06	Ring finger protein [Source:PGSC_GENE;Acc:PGSC0003DMG400017055]
PGSC0003DMG400027109	6	52872492	52873348	-1.73703	3.03e-08	1.02e-06	Conserved gene of unknown function [Source:PGSC_GENE;Acc:PGSC0003DMG400027109]
PGSC0003DMG400007556	1	44645525	44650036	-1.54539	3.07e-08	1.03e-06	AMP dependent ligase [Source:PGSC_GENE;Acc:PGSC0003DMG400007556]
PGSC0003DMG400002559	3	59840363	59844581	-1.40654	3.18e-08	1.07e-06	D-glycerate 3-kinase, chloroplast [Source:PGSC_GENE;Acc:PGSC0003DMG400002559]
PGSC0003DMG400021161	2	29738035	29742240	-1.99816	3.18e-08	1.07e-06	Conserved gene of unknown function [Source:PGSC_GENE;Acc:PGSC0003DMG400021161]
PGSC0003DMG400026723	10	47283396	47286551	0.879913	3.2e-08	1.07e-06	SKP1 [Source:PGSC_GENE;Acc:PGSC0003DMG400026723]
PGSC0003DMG400017415	7	43109591	43114211	3.65499	3.2e-08	1.07e-06	Conserved gene of unknown function [Source:PGSC_GENE;Acc:PGSC0003DMG400017415]
PGSC0003DMG400021288	10	2664388	2666116	-1.91311	3.22e-08	1.07e-06	Conserved gene of unknown function [Source:PGSC_GENE;Acc:PGSC0003DMG400021288]
PGSC0003DMG400019883	10	5623000	5628431	-2.33775	3.24e-08	1.08e-06	Chitinase [Source:PGSC_GENE;Acc:PGSC0003DMG400019883]
PGSC0003DMG400022628	5	6430351	6438058	1.12142	3.28e-08	1.09e-06	CW14 protein [Source:PGSC_GENE;Acc:PGSC0003DMG400022628]
PGSC0003DMG400018130	3	51857161	51861663	-1.5495	3.35e-08	1.11e-06	D-3-phosphoglycerate dehydrogenase [Source:PGSC_GENE;Acc:PGSC0003DMG400018130]
PGSC0003DMG400009837	0	28324371	28326439	1.29888	3.37e-08	1.12e-06	Gene of unknown function [Source:PGSC_GENE;Acc:PGSC0003DMG400009837]
PGSC0003DMG400000337	12	3658533	3664066	-1.64581	3.38e-08	1.12e-06	Carbamoyl phosphate synthase small subunit [Source:PGSC_GENE;Acc:PGSC0003DMG400000337]
PGSC0003DMG400022458	1	75778970	75781972	-1.741	3.4e-08	1.13e-06	EMB175 [Source:PGSC_GENE;Acc:PGSC0003DMG400022458]
PGSC0003DMG400005175	6	47320057	47325125	-1.09171	3.45e-08	1.14e-06	Conserved gene of unknown function [Source:PGSC_GENE;Acc:PGSC0003DMG400005175]
PGSC0003DMG400003849	9	51440682	51443078	2.87571	3.48e-08	1.15e-06	GID1-like gibberellin receptor [Source:PGSC_GENE;Acc:PGSC0003DMG400003849]
PGSC0003DMG400005909	6	54433208	54434212	5.88039	3.48e-08	1.15e-06	Regulator of gene silencing [Source:PGSC_GENE;Acc:PGSC0003DMG400005909]
PGSC0003DMG400033100	6	51913496	51914590	-1.48257	3.54e-08	1.17e-06	Short chain dehydrogenase [Source:PGSC_GENE;Acc:PGSC0003DMG400033100]
PGSC0003DMG400003228	3	47731563	47732227	3.03117	3.65e-08	1.2e-06	SAUR family protein [Source:PGSC_GENE;Acc:PGSC0003DMG400003228]
PGSC0003DMG400028180	10	55351637	55356995	-1.20801	3.66e-08	1.2e-06	Cytochrome P450-type monooxygenase 97C11 [Source:PGSC_GENE;Acc:PGSC0003DMG400028180]
PGSC0003DMG400004036	2	43726415	43727792	2.76749	3.68e-08	1.21e-06	ATP binding protein [Source:PGSC_GENE;Acc:PGSC0003DMG400004036]
PGSC0003DMG400003522	2	40242372	40243903	3.59197	3.72e-08	1.22e-06	Galactinol synthase [Source:PGSC_GENE;Acc:PGSC0003DMG400003522]
PGSC0003DMG400006858	1	65449889	65450724	-1.10431	3.74e-08	1.22e-06	Subunit A of ferredoxin-thioredoxin-reductase [Source:PGSC_GENE;Acc:PGSC0003DMG400006858]
PGSC0003DMG400005908	6	54457919	54458905	4.50971	3.74e-08	1.22e-06	Conserved gene of unknown function [Source:PGSC_GENE;Acc:PGSC0003DMG400005908]
PGSC0003DMG400024942	2	43123839	43124291	3.21229	3.87e-08	1.26e-06	LEA-18 [Source:PGSC_GENE;Acc:PGSC0003DMG400024942]
PGSC0003DMG400000930	7	42777964	42784960	1.32314	3.91e-08	1.27e-06	Conserved gene of unknown function [Source:PGSC_GENE;Acc:PGSC0003DMG400000930]
PGSC0003DMG400027253	4	10348636	10351120	1.86518	3.92e-08	1.27e-06	Gene of unknown function [Source:PGSC_GENE;Acc:PGSC0003DMG400027253]
PGSC0003DMG402011224	7	1698348	1702228	-1.29257	3.96e-08	1.29e-06	N-acetyltransferase [Source:PGSC_GENE;Acc:PGSC0003DMG402011224]
PGSC0003DMG400012265	8	56181678	56184153	-2.33639	3.98e-08	1.29e-06	Conserved gene of unknown function [Source:PGSC_GENE;Acc:PGSC0003DMG400012265]
PGSC0003DMG400010387	2	22396166	22402825	1.92275	4.01e-08	1.3e-06	Glycine-rich protein [Source:PGSC_GENE;Acc:PGSC0003DMG400010387]
PGSC0003DMG400008562	12	1016823	1020255	1.3022	4.04e-08	1.3e-06	Glyoxalase II [Source:PGSC_GENE;Acc:PGSC0003DMG400008562]
PGSC0003DMG400025365	11	44644017	44648951	1.80122	4.29e-08	1.38e-06	Protein kinase [Source:PGSC_GENE;Acc:PGSC0003DMG400025365]
PGSC0003DMG400003630	2	39622432	39625615	0.799229	4.36e-08	1.41e-06	Conserved gene of unknown function [Source:PGSC_GENE;Acc:PGSC0003DMG400003630]
PGSC0003DMG400009026	1	62144768	62149133	-1.92968	4.45e-08	1.43e-06	Glucose-1-phosphate adenylyltransferase [Source:PGSC_GENE;Acc:PGSC0003DMG400009026]
PGSC0003DMG400025852	1	83792538	83794789	-2.73384	4.54e-08	1.46e-06	Brg-1 associated factor [Source:PGSC_GENE;Acc:PGSC0003DMG400025852]
PGSC0003DMG402028184	10	55161425	55163275	1.4534	4.57e-08	1.47e-06	Molybdopterin-binding [Source:PGSC_GENE;Acc:PGSC0003DMG402028184]
PGSC0003DMG400009326	8	48741901	48742393	1.63752	4.58e-08	1.47e-06	Conserved gene of unknown function [Source:PGSC_GENE;Acc:PGSC0003DMG400009326]
PGSC0003DMG400006429	7	45416211	45420299	-1.28711	4.6e-08	1.47e-06	Tyrosine specific protein phosphatase family protein [Source:PGSC_GENE;Acc:PGSC0003DMG400006429]
PGSC0003DMG400003054	8	54253314	54256483	2.08856	4.67e-08	1.49e-06	UDP-Glc-4-epimerase [Source:PGSC_GENE;Acc:PGSC0003DMG400003054]
PGSC0003DMG400012171	8	55441755	55447902	-1.73276	4.91e-08	1.57e-06	UPF0016 protein 1, chloroplastic [Source:PGSC_GENE;Acc:PGSC0003DMG400012171]
PGSC0003DMG400000086	1	73009980	73011750	0.804967	4.96e-08	1.58e-06	Translation initiation factor eIF-1A [Source:PGSC_GENE;Acc:PGSC0003DMG400000086]
PGSC0003DMG400015215	3	50185444	50193060	-1.37375	5.01e-08	1.59e-06	Asparaginyl-tRNA synthetase, chloroplastic/mitochondrial [Source:PGSC_GENE;Acc:PGSC0003DMG400015215]
PGSC0003DMG400015281	3	50177358	50184514	2.52131	5.06e-08	1.61e-06	Conserved gene of unknown function [Source:PGSC_GENE;Acc:PGSC0003DMG400015281]
PGSC0003DMG400026491	3	46375304	46384985	-2.15482	5.11e-08	1.62e-06	Sigma factor [Source:PGSC_GENE;Acc:PGSC0003DMG400026491]
PGSC0003DMG400024770	1	77689291	77691497	-2.80995	5.19e-08	1.64e-06	Conserved gene of unknown function [Source:PGSC_GENE;Acc:PGSC0003DMG400024770]
PGSC0003DMG400024449	9	57068715	57073985	1.06657	5.22e-08	1.65e-06	26S proteasome subunit [Source:PGSC_GENE;Acc:PGSC0003DMG400024449]
PGSC0003DMG400021562	9	5594175	5598929	-1.34849	5.25e-08	1.66e-06	Single-stranded DNA binding protein [Source:PGSC_GENE;Acc:PGSC0003DMG400021562]
PGSC0003DMG400000204	1	73015925	73019833	-1.45033	5.37e-08	1.69e-06	Thylakoid membrane phosphoprotein 14 kDa, chloroplast [Source:PGSC_GENE;Acc:PGSC0003DMG400000204]
PGSC0003DMG400030341	6	56907909	56908742	1.52881	5.48e-08	1.73e-06	17.6 kDa class I heat shock protein [Source:PGSC_GENE;Acc:PGSC0003DMG400030341]
PGSC0003DMG400009290	8	48862467	48871796	-1.61086	5.51e-08	1.73e-06	Extensin-3 [Source:PGSC_GENE;Acc:PGSC0003DMG400009290]
PGSC0003DMG402031287	9	58950904	58955744	-2.06106	5.53e-08	1.74e-06	Cell division inhibitor [Source:PGSC_GENE;Acc:PGSC0003DMG402031287]
PGSC0003DMG400028514	6	49701457	49705643	1.51608	5.58e-08	1.75e-06	Conserved gene of unknown function [Source:PGSC_GENE;Acc:PGSC0003DMG400028514]
PGSC0003DMG400014936	2	15695173	15697155	-2.36231	5.59e-08	1.75e-06	Zinc/iron transporter [Source:PGSC_GENE;Acc:PGSC0003DMG400014936]
PGSC0003DMG400000893	11	11132319	11138526	-1.2254	5.7e-08	1.78e-06	Ribosomal protein L25 [Source:PGSC_GENE;Acc:PGSC0003DMG400000893]
PGSC0003DMG400005988	4	2063369	2064790	3.12989	5.73e-08	1.79e-06	Metal ion binding protein [Source:PGSC_GENE;Acc:PGSC0003DMG400005988]
PGSC0003DMG400008571	12	1021161	1028081	1.48209	5.99e-08	1.87e-06	Integral membrane single C2 domain protein [Source:PGSC_GENE;Acc:PGSC0003DMG400008571]
PGSC0003DMG400014140	3	57170931	57178996	-1.51336	6.02e-08	1.88e-06	Prli-interacting factor l [Source:PGSC_GENE;Acc:PGSC0003DMG400014140]
PGSC0003DMG400032277	9	53727669	53728555	-1.97285	6.03e-08	1.88e-06	Protein translocase [Source:PGSC_GENE;Acc:PGSC0003DMG400032277]
PGSC0003DMG400026253	8	51155808	51159610	-1.47232	6.07e-08	1.89e-06	50S ribosomal protein L19-2, chloroplastic [Source:PGSC_GENE;Acc:PGSC0003DMG400026253]
PGSC0003DMG400024197	6	10412615	10414546	1.97266	6.11e-08	1.9e-06	Major intrinsic protein 2 [Source:PGSC_GENE;Acc:PGSC0003DMG400024197]
PGSC0003DMG400026631	10	4252547	4254216	-3.14969	6.15e-08	1.91e-06	Malonyltransferase [Source:PGSC_GENE;Acc:PGSC0003DMG400026631]
PGSC0003DMG400030262	12	27168926	27172290	-2.89041	6.16e-08	1.91e-06	WD-repeat protein [Source:PGSC_GENE;Acc:PGSC0003DMG400030262]
PGSC0003DMG400002608	3	60418339	60421290	1.35701	6.19e-08	1.91e-06	ARF domain class transcription factor [Source:PGSC_GENE;Acc:PGSC0003DMG400002608]
PGSC0003DMG400000628	3	56320226	56321126	5.96434	6.27e-08	1.93e-06	Late embryogenesis abundant protein [Source:PGSC_GENE;Acc:PGSC0003DMG400000628]
PGSC0003DMG400030166	9	54566890	54573860	-1.72858	6.27e-08	1.93e-06	Eukaryotic translation initiation factor 2c [Source:PGSC_GENE;Acc:PGSC0003DMG400030166]
PGSC0003DMG400012523	8	124092	133704	-3.20692	6.28e-08	1.93e-06	SPX domain-containing membrane protein [Source:PGSC_GENE;Acc:PGSC0003DMG400012523]
PGSC0003DMG400016709	2	36763683	36771158	-1.4677	6.31e-08	1.94e-06	Kinase [Source:PGSC_GENE;Acc:PGSC0003DMG400016709]
PGSC0003DMG400030637	2	41696523	41697536	7.08044	6.32e-08	1.94e-06	Conserved gene of unknown function [Source:PGSC_GENE;Acc:PGSC0003DMG400030637]
PGSC0003DMG400035711	3	293621	294073	-2.07951	6.35e-08	1.95e-06	Ferredoxin-1 [Source:PGSC_GENE;Acc:PGSC0003DMG400035711]
PGSC0003DMG400030555	5	3960120	3964565	0.996867	6.36e-08	1.95e-06	Acetylglucosaminyltransferase [Source:PGSC_GENE;Acc:PGSC0003DMG400030555]
PGSC0003DMG400018104	3	52383744	52387983	1.8224	6.45e-08	1.97e-06	Cell division cycle protein 48 [Source:PGSC_GENE;Acc:PGSC0003DMG400018104]
PGSC0003DMG400004911	4	66760779	66763460	-1.23675	6.77e-08	2.07e-06	E3 ubiquitin ligase PUB14 [Source:PGSC_GENE;Acc:PGSC0003DMG400004911]
PGSC0003DMG400004073	6	51021102	51025800	2.72792	6.79e-08	2.07e-06	Universal stress protein family protein [Source:PGSC_GENE;Acc:PGSC0003DMG400004073]
PGSC0003DMG400000288	12	3906126	3910091	1.29859	6.85e-08	2.09e-06	Gamma glutamyl transpeptidases [Source:PGSC_GENE;Acc:PGSC0003DMG400000288]
PGSC0003DMG400023615	4	8530466	8532294	2.33856	7.04e-08	2.14e-06	Universal stress protein family protein [Source:PGSC_GENE;Acc:PGSC0003DMG400023615]
PGSC0003DMG400002210	8	36709609	36715432	1.10322	7.09e-08	2.15e-06	F17H15.1/F17H15.1 [Source:PGSC_GENE;Acc:PGSC0003DMG400002210]
PGSC0003DMG400019236	7	53900092	53904717	1.31992	7.12e-08	2.16e-06	Transcription factor [Source:PGSC_GENE;Acc:PGSC0003DMG400019236]
PGSC0003DMG401009242	11	8722392	8723890	-1.65211	7.47e-08	2.26e-06	I-box binding factor [Source:PGSC_GENE;Acc:PGSC0003DMG401009242]
PGSC0003DMG402011260	10	283409	294992	-1.46231	7.57e-08	2.29e-06	Conserved gene of unknown function [Source:PGSC_GENE;Acc:PGSC0003DMG402011260]
PGSC0003DMG400025319	4	56312817	56314756	-1.78567	7.7e-08	2.33e-06	NADH dehydrogenase [Source:PGSC_GENE;Acc:PGSC0003DMG400025319]
PGSC0003DMG400032166	1	1076767	1090205	-1.28014	7.71e-08	2.33e-06	Lysyl-tRNA synthetase [Source:PGSC_GENE;Acc:PGSC0003DMG400032166]
PGSC0003DMG401003132	8	23940238	23950175	-1.85687	7.76e-08	2.34e-06	Gene of unknown function [Source:PGSC_GENE;Acc:PGSC0003DMG401003132]
PGSC0003DMG400011093	10	53966682	53970167	1.74335	8.09e-08	2.43e-06	Zinc finger family protein [Source:PGSC_GENE;Acc:PGSC0003DMG400011093]
PGSC0003DMG400015691	11	1676598	1682033	-1.7829	8.11e-08	2.43e-06	Dehydroascorbate reductase [Source:PGSC_GENE;Acc:PGSC0003DMG400015691]
PGSC0003DMG400028948	7	46863903	46866387	-1.41969	8.13e-08	2.44e-06	Membrane-associated zinc metalloprotease isoform 1 [Source:PGSC_GENE;Acc:PGSC0003DMG400028948]
PGSC0003DMG400024759	1	77525802	77534090	1.28991	8.19e-08	2.45e-06	Arginine/serine-rich splicing factor [Source:PGSC_GENE;Acc:PGSC0003DMG400024759]
PGSC0003DMG400003086	2	30478562	30487097	0.76406	8.22e-08	2.46e-06	AML1 [Source:PGSC_GENE;Acc:PGSC0003DMG400003086]
PGSC0003DMG400016518	6	49561936	49564423	1.3641	8.27e-08	2.47e-06	Succinic semialdehyde reductase isofom2 [Source:PGSC_GENE;Acc:PGSC0003DMG400016518]
PGSC0003DMG400014576	5	3149722	3154050	-2.81289	8.45e-08	2.52e-06	Receptor kinase [Source:PGSC_GENE;Acc:PGSC0003DMG400014576]
PGSC0003DMG400016519	6	49056770	49060124	1.58584	8.49e-08	2.53e-06	AR791 [Source:PGSC_GENE;Acc:PGSC0003DMG400016519]
PGSC0003DMG401000527	2	46963265	46968025	-1.51741	8.52e-08	2.54e-06	Peptidyl-prolyl cis-trans isomerase [Source:PGSC_GENE;Acc:PGSC0003DMG401000527]
PGSC0003DMG401002797	1	78307761	78310203	-1.4779	8.64e-08	2.57e-06	2-deoxyglucose-6-phosphate phosphatase [Source:PGSC_GENE;Acc:PGSC0003DMG401002797]
PGSC0003DMG400013654	2	37854370	37856703	7.02581	8.75e-08	2.6e-06	Peroxidase 7 [Source:PGSC_GENE;Acc:PGSC0003DMG400013654]
PGSC0003DMG400025959	1	70549160	70551466	-2.40489	8.76e-08	2.6e-06	Pentatricopeptide repeat-containing protein, chloroplastic [Source:PGSC_GENE;Acc:PGSC0003DMG400025959]
PGSC0003DMG400020811	8	46805382	46812355	-2.38762	8.84e-08	2.62e-06	Rop guanine nucleotide exchange factor [Source:PGSC_GENE;Acc:PGSC0003DMG400020811]
PGSC0003DMG400000721	1	85866601	85867579	-3.44078	8.94e-08	2.64e-06	By genefinder and genscan [Source:PGSC_GENE;Acc:PGSC0003DMG400000721]
PGSC0003DMG400016992	5	9648658	9650216	-3.07839	8.94e-08	2.64e-06	LescPth2 [Source:PGSC_GENE;Acc:PGSC0003DMG400016992]
PGSC0003DMG400008013	4	68250795	68253620	-1.20009	9.06e-08	2.67e-06	Thioredoxin [Source:PGSC_GENE;Acc:PGSC0003DMG400008013]
PGSC0003DMG400000879	11	11326917	11336464	1.32603	9.08e-08	2.67e-06	White-brown-complex ABC transporter family [Source:PGSC_GENE;Acc:PGSC0003DMG400000879]
PGSC0003DMG400010518	4	49742746	49749043	-1.36448	9.21e-08	2.71e-06	Riboflavin-specific deaminase [Source:PGSC_GENE;Acc:PGSC0003DMG400010518]
PGSC0003DMG400005565	5	33601	38603	-1.94228	9.36e-08	2.75e-06	Pentatricopeptide repeat-containing protein [Source:PGSC_GENE;Acc:PGSC0003DMG400005565]
PGSC0003DMG400004257	12	54257462	54260310	0.884159	9.43e-08	2.77e-06	F-box family protein [Source:PGSC_GENE;Acc:PGSC0003DMG400004257]
PGSC0003DMG400022260	7	55930831	55933633	2.26969	9.56e-08	2.8e-06	BTB/POZ domain-containing protein [Source:PGSC_GENE;Acc:PGSC0003DMG400022260]
PGSC0003DMG400027534	4	62390758	62396494	1.04537	9.57e-08	2.8e-06	NTGP5 [Source:PGSC_GENE;Acc:PGSC0003DMG400027534]
PGSC0003DMG400012755	1	70817739	70824044	-1.66607	9.62e-08	2.81e-06	Pentatricopeptide repeat-containing protein [Source:PGSC_GENE;Acc:PGSC0003DMG400012755]
PGSC0003DMG400012631	2	47369925	47373114	2.14989	9.85e-08	2.88e-06	Microtubule-associated protein futsch [Source:PGSC_GENE;Acc:PGSC0003DMG400012631]
PGSC0003DMG400028215	10	56509834	56519151	1.1455	9.95e-08	2.9e-06	Cationic amino acid transporter [Source:PGSC_GENE;Acc:PGSC0003DMG400028215]
PGSC0003DMG400012822	3	1975872	1978026	3.41573	1e-07	2.91e-06	Stem-specific protein TSJT1 [Source:PGSC_GENE;Acc:PGSC0003DMG400012822]
PGSC0003DMG400013546	7	40641674	40648038	1.9721	1.01e-07	2.92e-06	Sucrose synthase 2 [Source:PGSC_GENE;Acc:PGSC0003DMG400013546]
PGSC0003DMG400021668	10	3938396	3941723	0.905051	1.01e-07	2.93e-06	Conserved gene of unknown function [Source:PGSC_GENE;Acc:PGSC0003DMG400021668]
PGSC0003DMG400003779	4	70756531	70762515	-0.909232	1.03e-07	2.98e-06	Eukaryotic initiation factor 3 gamma subunit family protein [Source:PGSC_GENE;Acc:PGSC0003DMG400003779]
PGSC0003DMG400013829	8	36966107	36975388	-0.876183	1.03e-07	2.98e-06	60S ribosomal protein L24, mitochondrial [Source:PGSC_GENE;Acc:PGSC0003DMG400013829]
PGSC0003DMG400020361	9	707180	710105	-1.59916	1.04e-07	3.01e-06	Fructokinase 1 [Source:PGSC_GENE;Acc:PGSC0003DMG400020361]
PGSC0003DMG400005688	3	59488932	59492202	2.58056	1.04e-07	3.01e-06	Conserved gene of unknown function [Source:PGSC_GENE;Acc:PGSC0003DMG400005688]
PGSC0003DMG400019395	10	6731003	6735863	1.56812	1.05e-07	3.04e-06	Ubiquitin carrier protein [Source:PGSC_GENE;Acc:PGSC0003DMG400019395]
PGSC0003DMG400008105	11	41289125	41293394	-1.00148	1.07e-07	3.08e-06	Zinc finger family protein [Source:PGSC_GENE;Acc:PGSC0003DMG400008105]
PGSC0003DMG400000113	1	73509539	73513269	-1.87159	1.07e-07	3.08e-06	Conserved gene of unknown function [Source:PGSC_GENE;Acc:PGSC0003DMG400000113]
PGSC0003DMG400009182	3	61791077	61799839	1.36847	1.08e-07	3.1e-06	H+/Ca2+ exchanger 2 [Source:PGSC_GENE;Acc:PGSC0003DMG400009182]
PGSC0003DMG400018616	5	10268162	10271768	1.30176	1.12e-07	3.21e-06	Multidrug resistance pump [Source:PGSC_GENE;Acc:PGSC0003DMG400018616]
PGSC0003DMG400031067	11	3794459	3801506	1.66654	1.17e-07	3.36e-06	Conserved gene of unknown function [Source:PGSC_GENE;Acc:PGSC0003DMG400031067]
PGSC0003DMG400016849	9	51736033	51738163	-1.90449	1.17e-07	3.36e-06	Protease Do-like 2, chloroplastic [Source:PGSC_GENE;Acc:PGSC0003DMG400016849]
PGSC0003DMG400008307	2	29922213	29930176	-0.97643	1.18e-07	3.39e-06	3-beta hydroxysteroid dehydrogenase/isomerase [Source:PGSC_GENE;Acc:PGSC0003DMG400008307]
PGSC0003DMG400018141	3	51714334	51716154	-3.79607	1.19e-07	3.41e-06	Cytochrome P450 71A4 [Source:PGSC_GENE;Acc:PGSC0003DMG400018141]
PGSC0003DMG400009601	8	39683083	39689909	-2.99141	1.2e-07	3.41e-06	Lactoylglutathione lyase [Source:PGSC_GENE;Acc:PGSC0003DMG400009601]
PGSC0003DMG400010205	2	32258410	32259074	3.16413	1.22e-07	3.46e-06	Conserved gene of unknown function [Source:PGSC_GENE;Acc:PGSC0003DMG400010205]
PGSC0003DMG400023801	1	80628607	80633079	2.15302	1.22e-07	3.47e-06	Armadillo repeat-containing protein [Source:PGSC_GENE;Acc:PGSC0003DMG400023801]
PGSC0003DMG400027099	6	52229528	52234617	-1.49434	1.23e-07	3.48e-06	Anaphase-promoting complex subunit 11 [Source:PGSC_GENE;Acc:PGSC0003DMG400027099]
PGSC0003DMG400005855	8	5440236	5447526	-2.55517	1.25e-07	3.56e-06	S-adenosylmethionine-dependent methyltransferase [Source:PGSC_GENE;Acc:PGSC0003DMG400005855]
PGSC0003DMG400019308	9	48609743	48612710	-0.920898	1.26e-07	3.58e-06	2-methyl-6-phytylbenzoquinone methyltranferase [Source:PGSC_GENE;Acc:PGSC0003DMG400019308]
PGSC0003DMG401011095	10	53949823	53952046	2.06118	1.27e-07	3.6e-06	Undecaprenyl pyrophosphate synthetase [Source:PGSC_GENE;Acc:PGSC0003DMG401011095]
PGSC0003DMG400025860	1	83914615	83916464	-4.14788	1.27e-07	3.6e-06	Conserved gene of unknown function [Source:PGSC_GENE;Acc:PGSC0003DMG400025860]
PGSC0003DMG400009006	1	62489852	62496742	-3.31586	1.28e-07	3.61e-06	BRCA1 C Terminus domain containing protein [Source:PGSC_GENE;Acc:PGSC0003DMG400009006]
PGSC0003DMG400014027	3	61505299	61506223	-3.49826	1.29e-07	3.63e-06	Germin [Source:PGSC_GENE;Acc:PGSC0003DMG400014027]
PGSC0003DMG400024152	6	44102308	44102827	2.27051	1.29e-07	3.63e-06	Oleosin [Source:PGSC_GENE;Acc:PGSC0003DMG400024152]
PGSC0003DMG400008569	12	937306	944083	-2.64698	1.29e-07	3.63e-06	Peptidyl-prolyl cis-trans isomerase [Source:PGSC_GENE;Acc:PGSC0003DMG400008569]
PGSC0003DMG400030612	2	41965337	41971883	-2.08083	1.29e-07	3.63e-06	Serine hydroxymethyltransferase, mitochondrial [Source:UniProtKB/Swiss-Prot;Acc:P50433]
PGSC0003DMG400019631	11	40700415	40703335	-1.78634	1.29e-07	3.63e-06	50S ribosomal protein L27, chloroplastic [Source:PGSC_GENE;Acc:PGSC0003DMG400019631]
PGSC0003DMG400010077	2	44581235	44586252	-2.55541	1.3e-07	3.65e-06	Oligopeptidase B [Source:PGSC_GENE;Acc:PGSC0003DMG400010077]
PGSC0003DMG402030227	6	38987404	38990173	1.29253	1.31e-07	3.66e-06	Gene of unknown function [Source:PGSC_GENE;Acc:PGSC0003DMG402030227]
PGSC0003DMG400016715	2	36875547	36879433	-2.26666	1.31e-07	3.67e-06	Expansin [Source:PGSC_GENE;Acc:PGSC0003DMG400016715]
PGSC0003DMG400001917	0	12523530	12527098	-1.56658	1.33e-07	3.71e-06	2-oxoglutarate decarboxylase/ hydro-lyase/ magnesium ion binding / thiamin pyrophosphate binding [Source:PGSC_GENE;Acc:PGSC0003DMG400001917]
PGSC0003DMG400003611	2	40086676	40089907	-1.50208	1.33e-07	3.72e-06	Pentatricopeptide repeat-containing protein [Source:PGSC_GENE;Acc:PGSC0003DMG400003611]
PGSC0003DMG400011872	6	43889765	43895421	2.64766	1.37e-07	3.82e-06	Glucosyltransferase [Source:PGSC_GENE;Acc:PGSC0003DMG400011872]
PGSC0003DMG400032122	1	1066567	1069506	-1.55837	1.4e-07	3.88e-06	Binding protein [Source:PGSC_GENE;Acc:PGSC0003DMG400032122]
PGSC0003DMG400025371	11	44308440	44314054	-1.88849	1.41e-07	3.93e-06	Myosin heavy chain [Source:PGSC_GENE;Acc:PGSC0003DMG400025371]
PGSC0003DMG400025337	3	53160486	53162884	2.2705	1.41e-07	3.93e-06	Nitrate transporter [Source:PGSC_GENE;Acc:PGSC0003DMG400025337]
PGSC0003DMG400000513	2	47301600	47305051	4.7508	1.42e-07	3.94e-06	Stachyose synthase [Source:PGSC_GENE;Acc:PGSC0003DMG400000513]
PGSC0003DMG400021909	9	28874090	28881945	-1.17004	1.42e-07	3.95e-06	Transporter [Source:PGSC_GENE;Acc:PGSC0003DMG400021909]
PGSC0003DMG400021553	9	5356245	5363388	-1.5189	1.43e-07	3.97e-06	RNA polymerase sigma factor rpoD [Source:PGSC_GENE;Acc:PGSC0003DMG400021553]
PGSC0003DMG400008461	5	49768383	49773709	-2.45248	1.45e-07	4e-06	Pollen tube RhoGDI2 [Source:PGSC_GENE;Acc:PGSC0003DMG400008461]
PGSC0003DMG400005597	5	28304417	28307171	1.10477	1.46e-07	4.02e-06	MTD1 [Source:PGSC_GENE;Acc:PGSC0003DMG400005597]
PGSC0003DMG400023600	4	8871713	8874510	-8.11901	1.46e-07	4.03e-06	Calcium-activated outward-rectifying potassium channel [Source:PGSC_GENE;Acc:PGSC0003DMG400023600]
PGSC0003DMG400028107	10	56840294	56842927	-1.56003	1.47e-07	4.04e-06	50S ribosomal protein 5, chloroplastic [Source:PGSC_GENE;Acc:PGSC0003DMG400028107]
PGSC0003DMG400022931	11	30780805	30785000	1.29026	1.47e-07	4.04e-06	Transcription factor BZIP1 [Source:PGSC_GENE;Acc:PGSC0003DMG400022931]
PGSC0003DMG400038188	11	36805292	36814809	-1.5349	1.47e-07	4.05e-06	Saccharopine dehydrogenase family protein [Source:PGSC_GENE;Acc:PGSC0003DMG400038188]
PGSC0003DMG400014391	10	1265660	1268746	-2.5341	1.48e-07	4.06e-06	Conserved gene of unknown function [Source:PGSC_GENE;Acc:PGSC0003DMG400014391]
PGSC0003DMG401024882	1	80070505	80077883	1.82981	1.49e-07	4.08e-06	Conserved gene of unknown function [Source:PGSC_GENE;Acc:PGSC0003DMG401024882]
PGSC0003DMG400024561	3	55541081	55545781	1.44734	1.52e-07	4.15e-06	Ser/Thr protein kinase [Source:PGSC_GENE;Acc:PGSC0003DMG400024561]
PGSC0003DMG400023592	4	7915548	7922519	-1.62457	1.52e-07	4.15e-06	Ribonucleoside-diphosphate reductase [Source:PGSC_GENE;Acc:PGSC0003DMG400023592]
PGSC0003DMG400004623	12	60078201	60081563	1.23211	1.52e-07	4.15e-06	AMP dependent ligase [Source:PGSC_GENE;Acc:PGSC0003DMG400004623]
PGSC0003DMG400022899	3	61355785	61359078	1.1136	1.55e-07	4.22e-06	ATEXO70D1 [Source:PGSC_GENE;Acc:PGSC0003DMG400022899]
PGSC0003DMG400030352	6	57148354	57152102	2.01114	1.62e-07	4.41e-06	Flavoprotein wrbA [Source:PGSC_GENE;Acc:PGSC0003DMG400030352]
PGSC0003DMG402005624	3	59146242	59148578	1.51361	1.66e-07	4.51e-06	Methyltransferase family protein [Source:PGSC_GENE;Acc:PGSC0003DMG402005624]
PGSC0003DMG400010273	10	38416194	38420492	-1.22297	1.68e-07	4.56e-06	Peroxisomal biogenesis factor [Source:PGSC_GENE;Acc:PGSC0003DMG400010273]
PGSC0003DMG400003986	11	7703252	7717516	-2.25464	1.68e-07	4.56e-06	Structural molecule [Source:PGSC_GENE;Acc:PGSC0003DMG400003986]
PGSC0003DMG400004639	12	60274415	60274997	-1.62469	1.7e-07	4.6e-06	Photosystem II 5 kDa protein, chloroplastic [Source:PGSC_GENE;Acc:PGSC0003DMG400004639]
PGSC0003DMG400028757	7	6348653	6349123	-1.42365	1.7e-07	4.61e-06	Fiber protein Fb15 [Source:PGSC_GENE;Acc:PGSC0003DMG400028757]
PGSC0003DMG400019856	3	45426909	45435437	-1.2825	1.71e-07	4.61e-06	Poly(A) polymerase [Source:PGSC_GENE;Acc:PGSC0003DMG400019856]
PGSC0003DMG400014544	5	2846037	2852520	-1.79729	1.72e-07	4.64e-06	50S ribosomal protein L15 [Source:PGSC_GENE;Acc:PGSC0003DMG400014544]
PGSC0003DMG400011238	10	684968	689698	-1.13586	1.78e-07	4.79e-06	Amine oxidase [Source:PGSC_GENE;Acc:PGSC0003DMG400011238]
PGSC0003DMG400027187	5	48090781	48095798	2.38861	1.78e-07	4.8e-06	Proline transporter 3 [Source:PGSC_GENE;Acc:PGSC0003DMG400027187]
PGSC0003DMG400001802	1	67536139	67543044	-1.15591	1.8e-07	4.85e-06	Phosphoribosylaminoimidazole-succinocarboxamide synthase [Source:PGSC_GENE;Acc:PGSC0003DMG400001802]
PGSC0003DMG400028440	2	31880731	31885458	0.994887	1.83e-07	4.92e-06	Protein kinase SRK [Source:PGSC_GENE;Acc:PGSC0003DMG400028440]
PGSC0003DMG402015792	3	43492819	43498769	-2.53003	1.84e-07	4.95e-06	Short-chain dehydrogenase [Source:PGSC_GENE;Acc:PGSC0003DMG402015792]
PGSC0003DMG400024209	7	7079087	7098576	-1.37999	1.88e-07	5.03e-06	Ubiquinone biosynthesis protein coq-8 [Source:PGSC_GENE;Acc:PGSC0003DMG400024209]
PGSC0003DMG400000805	5	1857415	1863020	-1.56541	1.9e-07	5.08e-06	CHUP1 (CHLOROPLAST UNUSUAL POSITIONING 1) [Source:PGSC_GENE;Acc:PGSC0003DMG400000805]
PGSC0003DMG400023334	5	51742836	51749910	-1.03334	1.9e-07	5.08e-06	Phenylalanyl-tRNA synthetase [Source:PGSC_GENE;Acc:PGSC0003DMG400023334]
PGSC0003DMG400022024	9	45641513	45644866	-1.81564	1.9e-07	5.09e-06	Conserved gene of unknown function [Source:PGSC_GENE;Acc:PGSC0003DMG400022024]
PGSC0003DMG400002929	12	3141945	3149731	-1.35436	1.91e-07	5.09e-06	Chaperonin 21 [Source:PGSC_GENE;Acc:PGSC0003DMG400002929]
PGSC0003DMG400022764	1	225084	229469	-3.35498	1.92e-07	5.12e-06	Glutamate decarboxylase isoform3 [Source:PGSC_GENE;Acc:PGSC0003DMG400022764]
PGSC0003DMG401007173	10	59421966	59427679	-1.35537	1.94e-07	5.17e-06	Calmodulin-binding protein [Source:PGSC_GENE;Acc:PGSC0003DMG401007173]
PGSC0003DMG400008458	5	49785939	49791294	-1.1239	2e-07	5.32e-06	Nucleic acid-binding, OB-fold [Source:PGSC_GENE;Acc:PGSC0003DMG400008458]
PGSC0003DMG401028784	6	50684086	50695088	-1.25535	2.02e-07	5.37e-06	Protein kinase [Source:PGSC_GENE;Acc:PGSC0003DMG401028784]
PGSC0003DMG400020241	2	48152357	48156242	-1.2642	2.05e-07	5.43e-06	Zinc finger protein [Source:PGSC_GENE;Acc:PGSC0003DMG400020241]
PGSC0003DMG400011380	9	52105080	52105796	5.15154	2.05e-07	5.44e-06	Glutaredoxin, grx [Source:PGSC_GENE;Acc:PGSC0003DMG400011380]
PGSC0003DMG400015456	12	56859930	56864203	1.1142	2.06e-07	5.45e-06	2-hydroxyacid dehydrogenase [Source:PGSC_GENE;Acc:PGSC0003DMG400015456]
PGSC0003DMG400012650	2	16889189	16891951	-1.05038	2.06e-07	5.45e-06	TMV resistance protein N [Source:PGSC_GENE;Acc:PGSC0003DMG400012650]
PGSC0003DMG400000159	1	71992387	72001333	-2.16766	2.08e-07	5.48e-06	DNA binding protein [Source:PGSC_GENE;Acc:PGSC0003DMG400000159]
PGSC0003DMG402002635	3	59819277	59820939	2.23173	2.08e-07	5.48e-06	Auxin-responsive protein IAA1 [Source:PGSC_GENE;Acc:PGSC0003DMG402002635]
PGSC0003DMG400009497	3	49685683	49686651	-1.75343	2.12e-07	5.59e-06	ABC-type Co2+ transport system, permease component [Source:PGSC_GENE;Acc:PGSC0003DMG400009497]
PGSC0003DMG400010092	2	44944475	44946675	-4.25772	2.17e-07	5.72e-06	Cinnamoyl-CoA reductase [Source:PGSC_GENE;Acc:PGSC0003DMG400010092]
PGSC0003DMG400027194	5	48237444	48243983	2.3646	2.19e-07	5.75e-06	Serine/threonine-protein kinase Nek8 [Source:PGSC_GENE;Acc:PGSC0003DMG400027194]
PGSC0003DMG400022257	7	55961729	55963475	2.74021	2.26e-07	5.95e-06	Oleosin 5 [Source:PGSC_GENE;Acc:PGSC0003DMG400022257]
PGSC0003DMG400010464	10	54860160	54861443	-3.83958	2.33e-07	6.11e-06	Conserved gene of unknown function [Source:PGSC_GENE;Acc:PGSC0003DMG400010464]
PGSC0003DMG400000546	3	47124012	47124843	-3.0442	2.35e-07	6.17e-06	UP-9A [Source:PGSC_GENE;Acc:PGSC0003DMG400000546]
PGSC0003DMG400046676	3	38696412	38697089	-2.54551	2.39e-07	6.25e-06	Peroxisomal biogenesis factor [Source:PGSC_GENE;Acc:PGSC0003DMG400046676]
PGSC0003DMG400022731	8	53735299	53740498	-1.51285	2.4e-07	6.28e-06	PGR5 1A, chloroplastic [Source:PGSC_GENE;Acc:PGSC0003DMG400022731]
PGSC0003DMG400006148	7	44388139	44389872	-1.57275	2.45e-07	6.39e-06	Conserved gene of unknown function [Source:PGSC_GENE;Acc:PGSC0003DMG400006148]
PGSC0003DMG400022950	3	36246796	36253499	1.83578	2.49e-07	6.49e-06	Ribosomal protein S6 kinase [Source:PGSC_GENE;Acc:PGSC0003DMG400022950]
PGSC0003DMG400012562	1	81836694	81846513	1.89306	2.49e-07	6.5e-06	Conserved gene of unknown function [Source:PGSC_GENE;Acc:PGSC0003DMG400012562]
PGSC0003DMG400006720	10	3052614	3053157	-5.32272	2.5e-07	6.5e-06	Gene of unknown function [Source:PGSC_GENE;Acc:PGSC0003DMG400006720]
PGSC0003DMG400001555	9	57249648	57256205	-1.49815	2.53e-07	6.56e-06	Aspartyl/glutamyl-tRNA(Asn/Gln) amidotransferase subunit B [Source:PGSC_GENE;Acc:PGSC0003DMG400001555]
PGSC0003DMG400024853	4	58005643	58009348	1.21437	2.56e-07	6.65e-06	GRAS6 [Source:PGSC_GENE;Acc:PGSC0003DMG400024853]
PGSC0003DMG400024586	3	53857004	53861462	-2.58313	2.58e-07	6.7e-06	PBng143 [Source:PGSC_GENE;Acc:PGSC0003DMG400024586]
PGSC0003DMG400005871	8	5850773	5857918	1.39948	2.62e-07	6.79e-06	NIN 2 [Source:PGSC_GENE;Acc:PGSC0003DMG400005871]
PGSC0003DMG400021143	2	28600289	28604907	1.82415	2.62e-07	6.79e-06	Conserved gene of unknown function [Source:PGSC_GENE;Acc:PGSC0003DMG400021143]
PGSC0003DMG400018435	5	4707940	4709908	2.56216	2.63e-07	6.8e-06	NAC domain protein NAC2 [Source:PGSC_GENE;Acc:PGSC0003DMG400018435]
PGSC0003DMG400028356	5	795309	804595	-1.15504	2.65e-07	6.85e-06	Nop14 [Source:PGSC_GENE;Acc:PGSC0003DMG400028356]
PGSC0003DMG400001048	7	54553115	54556771	-1.80282	2.68e-07	6.9e-06	Tryptophan synthase beta subunit [Source:PGSC_GENE;Acc:PGSC0003DMG400001048]
PGSC0003DMG400027130	5	48052466	48057779	1.23966	2.69e-07	6.93e-06	Phosphoinositide-specific phospholipase C [Source:PGSC_GENE;Acc:PGSC0003DMG400027130]
PGSC0003DMG400030731	7	3198624	3200152	-4.38118	2.71e-07	6.96e-06	Metallocarboxypeptidase inhibitor [Source:PGSC_GENE;Acc:PGSC0003DMG400030731]
PGSC0003DMG400031765	2	33290227	33304587	-1.15387	2.79e-07	7.16e-06	Phosphorylase [Source:PGSC_GENE;Acc:PGSC0003DMG400031765]
PGSC0003DMG400025155	2	25298675	25300572	-2.80178	2.79e-07	7.16e-06	Conserved gene of unknown function [Source:PGSC_GENE;Acc:PGSC0003DMG400025155]
PGSC0003DMG400013483	5	8844712	8850667	1.34769	2.8e-07	7.18e-06	ATP binding protein [Source:PGSC_GENE;Acc:PGSC0003DMG400013483]
PGSC0003DMG400017247	9	56075014	56076981	-2.33297	2.82e-07	7.23e-06	1-aminocyclopropane-1-carboxylate oxidase homolog [Source:PGSC_GENE;Acc:PGSC0003DMG400017247]
PGSC0003DMG400022347	2	35111412	35114306	0.781774	2.87e-07	7.34e-06	Conserved gene of unknown function [Source:PGSC_GENE;Acc:PGSC0003DMG400022347]
PGSC0003DMG400021103	2	29417441	29423240	0.888786	2.96e-07	7.56e-06	Conserved gene of unknown function [Source:PGSC_GENE;Acc:PGSC0003DMG400021103]
PGSC0003DMG400009296	8	48747723	48750682	1.83177	2.97e-07	7.59e-06	Conserved gene of unknown function [Source:PGSC_GENE;Acc:PGSC0003DMG400009296]
PGSC0003DMG400002091	2	36050056	36052273	1.10303	2.99e-07	7.62e-06	Gene of unknown function [Source:PGSC_GENE;Acc:PGSC0003DMG400002091]
PGSC0003DMG400012274	8	56057722	56061954	2.82293	3.05e-07	7.77e-06	UDP-glucose 4-epimerase [Source:PGSC_GENE;Acc:PGSC0003DMG400012274]
PGSC0003DMG400003059	8	54303852	54309871	0.770225	3.08e-07	7.84e-06	Conserved gene of unknown function [Source:PGSC_GENE;Acc:PGSC0003DMG400003059]
PGSC0003DMG400020288	9	36039734	36042018	-2.4501	3.09e-07	7.84e-06	Conserved gene of unknown function [Source:PGSC_GENE;Acc:PGSC0003DMG400020288]
PGSC0003DMG400019208	10	51360233	51363538	1.23025	3.32e-07	8.41e-06	Heat shock cognate 70 kDa protein 2 [Source:PGSC_GENE;Acc:PGSC0003DMG400019208]
PGSC0003DMG400023191	12	54839596	54840231	-2.13952	3.34e-07	8.46e-06	Brg-1 associated factor [Source:PGSC_GENE;Acc:PGSC0003DMG400023191]
PGSC0003DMG400002012	9	6970570	6976059	-3.29193	3.35e-07	8.49e-06	ATP binding protein [Source:PGSC_GENE;Acc:PGSC0003DMG400002012]
PGSC0003DMG400012073	11	10477537	10482460	-1.42447	3.36e-07	8.5e-06	Camphor resistance CrcB family protein [Source:PGSC_GENE;Acc:PGSC0003DMG400012073]
PGSC0003DMG400009236	11	8838803	8839357	-1.6334	3.4e-07	8.58e-06	DNA polymerase I 3'-5' exo domain [Source:PGSC_GENE;Acc:PGSC0003DMG400009236]
PGSC0003DMG400002731	9	4195814	4197685	8.26644	3.4e-07	8.58e-06	LEA protein group 3 [Source:PGSC_GENE;Acc:PGSC0003DMG400002731]
PGSC0003DMG400016126	11	2189365	2198498	-2.32977	3.41e-07	8.6e-06	BRASSINOSTEROID INSENSITIVE 1-associated receptor kinase 1 [Source:PGSC_GENE;Acc:PGSC0003DMG400016126]
PGSC0003DMG400007572	12	50613003	50614632	-2.21092	3.44e-07	8.66e-06	Hydroxyphenylpyruvate reductase [Source:PGSC_GENE;Acc:PGSC0003DMG400007572]
PGSC0003DMG400021676	10	4060338	4065244	-3.12785	3.44e-07	8.66e-06	Indole-3-acetic acid-amido synthetase GH3.5 [Source:PGSC_GENE;Acc:PGSC0003DMG400021676]
PGSC0003DMG400031081	11	3818414	3823653	1.73299	3.45e-07	8.66e-06	ATP binding protein [Source:PGSC_GENE;Acc:PGSC0003DMG400031081]
PGSC0003DMG400015880	4	1162235	1164746	-1.36122	3.49e-07	8.77e-06	DNA binding protein [Source:PGSC_GENE;Acc:PGSC0003DMG400015880]
PGSC0003DMG400022307	7	55034518	55039256	-2.19946	3.51e-07	8.79e-06	Starch branching enzyme [Source:PGSC_GENE;Acc:PGSC0003DMG400022307]
PGSC0003DMG400020233	2	48414159	48415969	-1.11273	3.57e-07	8.94e-06	Dead box ATP-dependent RNA helicase [Source:PGSC_GENE;Acc:PGSC0003DMG400020233]
PGSC0003DMG400015251	3	50602249	50614294	-1.72207	3.58e-07	8.94e-06	Plastid RNA-binding protein [Source:PGSC_GENE;Acc:PGSC0003DMG400015251]
PGSC0003DMG400029192	9	10504595	10511497	-1.4362	3.58e-07	8.94e-06	Conserved gene of unknown function [Source:PGSC_GENE;Acc:PGSC0003DMG400029192]
PGSC0003DMG400017161	9	56740433	56743667	-1.50295	3.58e-07	8.94e-06	50S ribosomal protein L28, chloroplastic [Source:PGSC_GENE;Acc:PGSC0003DMG400017161]
PGSC0003DMG400010738	5	11430892	11433947	-2.02806	3.62e-07	9.03e-06	E3 ubiquitin ligase [Source:PGSC_GENE;Acc:PGSC0003DMG400010738]
PGSC0003DMG400006931	2	25864790	25870666	-1.80203	3.67e-07	9.14e-06	Protease degQ [Source:PGSC_GENE;Acc:PGSC0003DMG400006931]
PGSC0003DMG400027519	1	74807891	74812615	0.97495	3.75e-07	9.33e-06	Conserved gene of unknown function [Source:PGSC_GENE;Acc:PGSC0003DMG400027519]
PGSC0003DMG400000039	1	72142921	72146134	-2.07464	3.81e-07	9.48e-06	Pentatricopeptide repeat-containing protein [Source:PGSC_GENE;Acc:PGSC0003DMG400000039]
PGSC0003DMG400030102	5	46933501	46933905	-2.4119	3.85e-07	9.55e-06	Conserved gene of unknown function [Source:PGSC_GENE;Acc:PGSC0003DMG400030102]
PGSC0003DMG400023753	1	80946378	80950587	-1.87636	3.88e-07	9.62e-06	PAP fibrillin [Source:PGSC_GENE;Acc:PGSC0003DMG400023753]
PGSC0003DMG400024729	1	77801253	77805771	-1.37983	3.91e-07	9.68e-06	Single-stranded DNA-binding protein, mitochondrial [Source:PGSC_GENE;Acc:PGSC0003DMG400024729]
PGSC0003DMG400021781	5	18255296	18263277	-0.934237	3.93e-07	9.72e-06	Myosin heavy chain, clone [Source:PGSC_GENE;Acc:PGSC0003DMG400021781]
PGSC0003DMG400005419	9	21264193	21266831	-1.53691	3.94e-07	9.73e-06	RAB11G [Source:PGSC_GENE;Acc:PGSC0003DMG400005419]
PGSC0003DMG400015321	12	580099	587086	-1.24817	3.98e-07	9.83e-06	Conserved gene of unknown function [Source:PGSC_GENE;Acc:PGSC0003DMG400015321]
PGSC0003DMG400015155	3	51456001	51460104	-1.64934	3.99e-07	9.83e-06	28 kDa ribonucleoprotein, chloroplastic [Source:PGSC_GENE;Acc:PGSC0003DMG400015155]
PGSC0003DMG400007658	8	9224192	9231583	-1.50861	4.07e-07	1e-05	Dihydroflavonal-4-reductase [Source:PGSC_GENE;Acc:PGSC0003DMG400007658]
PGSC0003DMG400022211	7	54990819	55000332	-1.08805	4.08e-07	1e-05	Imidazole glycerol phosphate synthase subunit hisf [Source:PGSC_GENE;Acc:PGSC0003DMG400022211]
PGSC0003DMG400027745	4	7106812	7112072	-0.76653	4.08e-07	1e-05	Triosephosphate isomerase [Source:PGSC_GENE;Acc:PGSC0003DMG400027745]
PGSC0003DMG400023770	1	80661211	80662607	2.26362	4.18e-07	1.03e-05	Conserved gene of unknown function [Source:PGSC_GENE;Acc:PGSC0003DMG400023770]
PGSC0003DMG400002630	3	59938850	59943179	1.7083	4.19e-07	1.03e-05	Transcription factor [Source:PGSC_GENE;Acc:PGSC0003DMG400002630]
PGSC0003DMG400008180	10	58632454	58633185	2.91025	4.21e-07	1.03e-05	Conserved gene of unknown function [Source:PGSC_GENE;Acc:PGSC0003DMG400008180]
PGSC0003DMG400013943	9	23230099	23234968	-1.58793	4.22e-07	1.03e-05	Conserved gene of unknown function [Source:PGSC_GENE;Acc:PGSC0003DMG400013943]
PGSC0003DMG400003682	4	69817779	69818545	-7.07779	4.27e-07	1.04e-05	DNA binding protein [Source:PGSC_GENE;Acc:PGSC0003DMG400003682]
PGSC0003DMG400000234	1	73643419	73649072	1.45403	4.35e-07	1.06e-05	Conserved gene of unknown function [Source:PGSC_GENE;Acc:PGSC0003DMG400000234]
PGSC0003DMG400007074	7	52588668	52596599	1.56038	4.36e-07	1.06e-05	CYP72A58 [Source:PGSC_GENE;Acc:PGSC0003DMG400007074]
PGSC0003DMG400007465	4	640229	644516	1.74111	4.38e-07	1.07e-05	White-brown-complex ABC transporter family [Source:PGSC_GENE;Acc:PGSC0003DMG400007465]
PGSC0003DMG400019958	12	47544231	47548785	-1.93737	4.45e-07	1.08e-05	Pentatricopeptide repeat-containing protein [Source:PGSC_GENE;Acc:PGSC0003DMG400019958]
PGSC0003DMG400006648	6	34543785	34544352	5.90249	4.51e-07	1.1e-05	Embryonic abundant protein 1 [Source:PGSC_GENE;Acc:PGSC0003DMG400006648]
PGSC0003DMG401026661	12	15688687	15698405	-0.881595	4.58e-07	1.11e-05	SKIP interacting protein 10 [Source:PGSC_GENE;Acc:PGSC0003DMG401026661]
PGSC0003DMG400010197	2	32147634	32151613	0.88072	4.58e-07	1.11e-05	Transcription factor [Source:PGSC_GENE;Acc:PGSC0003DMG400010197]
PGSC0003DMG400014712	6	1887067	1887700	-2.20624	4.6e-07	1.11e-05	FLU (FLUORESCENT IN BLUE LIGHT); binding [Source:PGSC_GENE;Acc:PGSC0003DMG400014712]
PGSC0003DMG400028115	10	56723195	56728598	-1.46797	4.71e-07	1.14e-05	GrpE protein homolog [Source:PGSC_GENE;Acc:PGSC0003DMG400028115]
PGSC0003DMG400030550	5	4025454	4033006	-1.31073	4.83e-07	1.17e-05	Conserved gene of unknown function [Source:PGSC_GENE;Acc:PGSC0003DMG400030550]
PGSC0003DMG400026077	6	46477524	46481869	-2.0887	4.84e-07	1.17e-05	Calcium-dependent protein kinase [Source:PGSC_GENE;Acc:PGSC0003DMG400026077]
PGSC0003DMG400015335	12	221516	226492	-1.21125	4.86e-07	1.17e-05	Group II intron splicing factor CRS1 [Source:PGSC_GENE;Acc:PGSC0003DMG400015335]
PGSC0003DMG400015355	12	658192	658642	-2.05953	4.88e-07	1.18e-05	Monooxygenase [Source:PGSC_GENE;Acc:PGSC0003DMG400015355]
PGSC0003DMG400002991	11	43244218	43245279	1.38417	4.95e-07	1.19e-05	Conserved gene of unknown function [Source:PGSC_GENE;Acc:PGSC0003DMG400002991]
PGSC0003DMG400011207	7	1268826	1273619	-1.72863	4.97e-07	1.19e-05	Pentatricopeptide repeat-containing protein [Source:PGSC_GENE;Acc:PGSC0003DMG400011207]
PGSC0003DMG400020141	6	58878641	58879841	-2.13488	5e-07	1.2e-05	Photosystem II reaction center W protein, chloroplastic [Source:PGSC_GENE;Acc:PGSC0003DMG400020141]
PGSC0003DMG400001549	9	57420528	57423450	1.88094	5.04e-07	1.21e-05	Beta-amylase [Source:PGSC_GENE;Acc:PGSC0003DMG400001549]
PGSC0003DMG401003285	1	74334918	74340708	-1.30994	5.05e-07	1.21e-05	Protein arginine n-methyltransferase [Source:PGSC_GENE;Acc:PGSC0003DMG401003285]
PGSC0003DMG400028153	10	56077403	56078232	3.44625	5.05e-07	1.21e-05	Hin1 [Source:PGSC_GENE;Acc:PGSC0003DMG400028153]
PGSC0003DMG400003436	10	32519911	32527846	-1.32724	5.06e-07	1.21e-05	RNA-binding protein containing a PIN domain [Source:PGSC_GENE;Acc:PGSC0003DMG400003436]
PGSC0003DMG400000125	1	73817235	73820845	-1.83914	5.07e-07	1.21e-05	Conserved gene of unknown function [Source:PGSC_GENE;Acc:PGSC0003DMG400000125]
PGSC0003DMG402028489	6	50115070	50120623	-1.17294	5.12e-07	1.22e-05	Conserved gene of unknown function [Source:PGSC_GENE;Acc:PGSC0003DMG402028489]
PGSC0003DMG401011155	7	1331886	1333311	-1.12893	5.14e-07	1.23e-05	Gene of unknown function [Source:PGSC_GENE;Acc:PGSC0003DMG401011155]
PGSC0003DMG400005124	1	83162169	83168260	0.781975	5.16e-07	1.23e-05	CBS domain-containing protein [Source:PGSC_GENE;Acc:PGSC0003DMG400005124]
PGSC0003DMG400017135	0	31187600	31188998	3.46337	5.17e-07	1.23e-05	Cytochrome P450 [Source:PGSC_GENE;Acc:PGSC0003DMG400017135]
PGSC0003DMG400018546	3	48134937	48138930	-1.28664	5.18e-07	1.23e-05	PDE225/PTAC7 [Source:PGSC_GENE;Acc:PGSC0003DMG400018546]
PGSC0003DMG400008151	10	58627437	58632308	-1.69507	5.18e-07	1.23e-05	1-acyl-sn-glycerol-3-phosphate acyltransferase [Source:PGSC_GENE;Acc:PGSC0003DMG400008151]
PGSC0003DMG400031868	1	48867474	48870424	-3.46821	5.19e-07	1.23e-05	Conserved gene of unknown function [Source:PGSC_GENE;Acc:PGSC0003DMG400031868]
PGSC0003DMG400041963	10	54071993	54072592	-2.06921	5.26e-07	1.25e-05	Soul heme-binding family protein [Source:PGSC_GENE;Acc:PGSC0003DMG400041963]
PGSC0003DMG400046768	12	50617568	50620292	-1.53275	5.28e-07	1.25e-05	Pollen-specific kinase partner protein [Source:PGSC_GENE;Acc:PGSC0003DMG400046768]
PGSC0003DMG400031205	4	54673789	54678343	-1.67851	5.34e-07	1.26e-05	Chloroplast lumen common family protein [Source:PGSC_GENE;Acc:PGSC0003DMG400031205]
PGSC0003DMG400044730	6	35870198	35872535	4.05522	5.36e-07	1.27e-05	Acyl-[acyl-carrier-protein] desaturase [Source:PGSC_GENE;Acc:PGSC0003DMG400044730]
PGSC0003DMG400023004	3	40355149	40358845	-2.37811	5.39e-07	1.27e-05	Leucine rich repeat receptor kinase [Source:PGSC_GENE;Acc:PGSC0003DMG400023004]
PGSC0003DMG400009197	3	62156322	62158929	-0.917873	5.39e-07	1.27e-05	Phosphatidylcholine transfer protein [Source:PGSC_GENE;Acc:PGSC0003DMG400009197]
PGSC0003DMG400009360	4	65014106	65017921	2.11284	5.44e-07	1.28e-05	Conserved gene of unknown function [Source:PGSC_GENE;Acc:PGSC0003DMG400009360]
PGSC0003DMG400012328	8	55128183	55131875	0.82697	5.46e-07	1.29e-05	Vesicle docking protein P115 [Source:PGSC_GENE;Acc:PGSC0003DMG400012328]
PGSC0003DMG400025881	1	84259666	84265279	1.84944	5.53e-07	1.3e-05	Conserved gene of unknown function [Source:PGSC_GENE;Acc:PGSC0003DMG400025881]
PGSC0003DMG400018191	3	51898069	51905507	1.21314	5.57e-07	1.31e-05	Kinase [Source:PGSC_GENE;Acc:PGSC0003DMG400018191]
PGSC0003DMG400002699	9	3209305	3210537	-3.42558	5.58e-07	1.31e-05	F-box family protein [Source:PGSC_GENE;Acc:PGSC0003DMG400002699]
PGSC0003DMG400026363	11	40357238	40358240	-3.71019	5.78e-07	1.35e-05	Conserved gene of unknown function [Source:PGSC_GENE;Acc:PGSC0003DMG400026363]
PGSC0003DMG400004898	6	48380518	48383025	1.49033	5.78e-07	1.35e-05	Transcription factor JERF1 [Source:PGSC_GENE;Acc:PGSC0003DMG400004898]
PGSC0003DMG400008145	10	58562768	58568962	0.710554	5.83e-07	1.36e-05	RNA-binding protein [Source:PGSC_GENE;Acc:PGSC0003DMG400008145]
PGSC0003DMG400007456	4	604799	605804	-3.34719	5.84e-07	1.36e-05	Calmodulin [Source:PGSC_GENE;Acc:PGSC0003DMG400007456]
PGSC0003DMG400001841	8	50367846	50370516	1.21035	6.03e-07	1.41e-05	Ubiquitin-protein ligase [Source:PGSC_GENE;Acc:PGSC0003DMG400001841]
PGSC0003DMG400031014	3	41071958	41074106	-3.06282	6.17e-07	1.44e-05	Kinesin [Source:PGSC_GENE;Acc:PGSC0003DMG400031014]
PGSC0003DMG400005939	6	54448367	54457333	1.47287	6.21e-07	1.45e-05	Fk506 binding protein [Source:PGSC_GENE;Acc:PGSC0003DMG400005939]
PGSC0003DMG400000411	11	39087644	39089995	2.55028	6.22e-07	1.45e-05	Transferase [Source:PGSC_GENE;Acc:PGSC0003DMG400000411]
PGSC0003DMG400003660	2	39021900	39023600	-1.73475	6.35e-07	1.48e-05	Amine oxidase [Source:PGSC_GENE;Acc:PGSC0003DMG400003660]
PGSC0003DMG400012977	9	4273328	4274127	3.95266	6.49e-07	1.51e-05	VQ motif-containing protein [Source:PGSC_GENE;Acc:PGSC0003DMG400012977]
PGSC0003DMG400017898	6	30661490	30663272	0.757048	6.68e-07	1.55e-05	Conserved gene of unknown function [Source:PGSC_GENE;Acc:PGSC0003DMG400017898]
PGSC0003DMG400018041	1	87731394	87734228	1.17376	6.72e-07	1.56e-05	Conserved gene of unknown function [Source:PGSC_GENE;Acc:PGSC0003DMG400018041]
PGSC0003DMG401011882	6	43939852	43945535	-2.01684	6.79e-07	1.57e-05	Formyltetrahydrofolate deformylase [Source:PGSC_GENE;Acc:PGSC0003DMG401011882]
PGSC0003DMG400010422	2	27609963	27614224	-2.41006	6.8e-07	1.57e-05	Pentatricopeptide repeat-containing protein [Source:PGSC_GENE;Acc:PGSC0003DMG400010422]
PGSC0003DMG400021879	9	59940197	59947344	-0.859316	6.9e-07	1.59e-05	Chloroplast inner membrane import protein Tic22 [Source:PGSC_GENE;Acc:PGSC0003DMG400021879]
PGSC0003DMG400002740	9	4049436	4052638	-4.68573	6.96e-07	1.61e-05	Gene of unknown function [Source:PGSC_GENE;Acc:PGSC0003DMG400002740]
PGSC0003DMG400001063	12	4865824	4875135	1.01096	6.97e-07	1.61e-05	Ring finger protein [Source:PGSC_GENE;Acc:PGSC0003DMG400001063]
PGSC0003DMG400005747	3	58305350	58307392	-1.71814	7.04e-07	1.62e-05	Pentatricopeptide repeat-containing protein [Source:PGSC_GENE;Acc:PGSC0003DMG400005747]
PGSC0003DMG401032143	1	1627868	1632893	-1.71164	7.09e-07	1.63e-05	Conserved gene of unknown function [Source:PGSC_GENE;Acc:PGSC0003DMG401032143]
PGSC0003DMG400021740	8	34252756	34254124	2.25841	7.1e-07	1.63e-05	Conserved gene of unknown function [Source:PGSC_GENE;Acc:PGSC0003DMG400021740]
PGSC0003DMG400002019	9	6947555	6951691	-2.57218	7.11e-07	1.63e-05	Amidase family protein [Source:PGSC_GENE;Acc:PGSC0003DMG400002019]
PGSC0003DMG400023692	10	57806451	57811351	-1.36811	7.15e-07	1.64e-05	RNA binding protein [Source:PGSC_GENE;Acc:PGSC0003DMG400023692]
PGSC0003DMG402016495	6	49100842	49102333	-4.64786	7.18e-07	1.65e-05	Stem 28 kDa glycoprotein [Source:PGSC_GENE;Acc:PGSC0003DMG402016495]
PGSC0003DMG400003288	1	74412295	74415708	-1.50809	7.26e-07	1.66e-05	Conserved gene of unknown function [Source:PGSC_GENE;Acc:PGSC0003DMG400003288]
PGSC0003DMG400026627	10	4396290	4399466	-1.4366	7.29e-07	1.67e-05	Sulfur [Source:PGSC_GENE;Acc:PGSC0003DMG400026627]
PGSC0003DMG400031212	6	17390768	17394217	-1.06386	7.3e-07	1.67e-05	Nucellin [Source:PGSC_GENE;Acc:PGSC0003DMG400031212]
PGSC0003DMG400017963	1	24031121	24035837	-1.64395	7.34e-07	1.67e-05	Pentatricopeptide repeat-containing protein [Source:PGSC_GENE;Acc:PGSC0003DMG400017963]
PGSC0003DMG400001985	11	6110705	6113937	1.29939	7.37e-07	1.68e-05	DnaJ [Source:PGSC_GENE;Acc:PGSC0003DMG400001985]
PGSC0003DMG400024185	2	21677077	21681255	-3.69885	7.42e-07	1.69e-05	Conserved gene of unknown function [Source:PGSC_GENE;Acc:PGSC0003DMG400024185]
PGSC0003DMG400008181	10	58633794	58636524	3.32292	7.51e-07	1.71e-05	UDP-glucose:glucosyltransferase [Source:PGSC_GENE;Acc:PGSC0003DMG400008181]
PGSC0003DMG400023943	6	30534574	30542045	-1.24069	7.59e-07	1.73e-05	Conserved gene of unknown function [Source:PGSC_GENE;Acc:PGSC0003DMG400023943]
PGSC0003DMG401015894	10	49722554	49730023	2.17772	7.6e-07	1.73e-05	Amt2 [Source:PGSC_GENE;Acc:PGSC0003DMG401015894]
PGSC0003DMG400023785	1	80976396	80986381	0.786271	7.62e-07	1.73e-05	Conserved gene of unknown function [Source:PGSC_GENE;Acc:PGSC0003DMG400023785]
PGSC0003DMG402029307	12	57617257	57622145	0.859874	7.66e-07	1.74e-05	Organic anion transporter [Source:PGSC_GENE;Acc:PGSC0003DMG402029307]
PGSC0003DMG400002837	4	419596	426693	-1.55821	7.68e-07	1.74e-05	Stage III sporulation protein AA [Source:PGSC_GENE;Acc:PGSC0003DMG400002837]
PGSC0003DMG400020699	7	7890206	7894278	-2.463	7.75e-07	1.75e-05	Isoamylase isoform 1 [Source:PGSC_GENE;Acc:PGSC0003DMG400020699]
PGSC0003DMG400012559	1	81897447	81900463	-1.51585	7.91e-07	1.79e-05	Copper-transporting atpase paa1 [Source:PGSC_GENE;Acc:PGSC0003DMG400012559]
PGSC0003DMG400020113	6	58119972	58123000	-1.31591	7.93e-07	1.79e-05	YGGT family protein [Source:Projected from Arabidopsis thaliana (AT4G27990) TAIR;Acc:AT4G27990]
PGSC0003DMG400019267	7	54119844	54125226	1.25625	7.98e-07	1.8e-05	Serine/threonine-specific protein kinase [Source:PGSC_GENE;Acc:PGSC0003DMG400019267]
PGSC0003DMG400021265	10	2347929	2349623	2.90348	8.02e-07	1.81e-05	BCS1 protein [Source:PGSC_GENE;Acc:PGSC0003DMG400021265]
PGSC0003DMG400019294	7	53565515	53567162	2.73453	8.04e-07	1.81e-05	Jasmonic acid 2 [Source:PGSC_GENE;Acc:PGSC0003DMG400019294]
PGSC0003DMG400018136	3	51748408	51749215	-1.51772	8.07e-07	1.81e-05	Cytochrome P450 71A2 [Source:PGSC_GENE;Acc:PGSC0003DMG400018136]
PGSC0003DMG400023415	5	50524446	50526349	2.04492	8.24e-07	1.85e-05	Conserved gene of unknown function [Source:PGSC_GENE;Acc:PGSC0003DMG400023415]
PGSC0003DMG400032570	4	5183715	5184721	-1.3328	8.25e-07	1.85e-05	50S ribosomal protein L10, chloroplastic [Source:PGSC_GENE;Acc:PGSC0003DMG400032570]
PGSC0003DMG400004621	12	60014012	60022309	-2.10406	8.28e-07	1.86e-05	Fip1 motif-containing protein [Source:PGSC_GENE;Acc:PGSC0003DMG400004621]
PGSC0003DMG400026649	9	10450552	10453348	-1.85405	8.35e-07	1.87e-05	Gamma-interferon-inducible lysosomal thiol reductase [Source:PGSC_GENE;Acc:PGSC0003DMG400026649]
PGSC0003DMG400000398	11	38717622	38720374	1.00289	8.37e-07	1.87e-05	Heat shock protein 70-3 [Source:PGSC_GENE;Acc:PGSC0003DMG400000398]
PGSC0003DMG400015460	12	56905126	56914326	1.25833	8.37e-07	1.87e-05	Sugar transporter [Source:PGSC_GENE;Acc:PGSC0003DMG400015460]
PGSC0003DMG400024491	3	54010767	54013181	3.91908	8.38e-07	1.87e-05	Spotted leaf protein [Source:PGSC_GENE;Acc:PGSC0003DMG400024491]
PGSC0003DMG400004259	12	54234236	54235106	-1.75267	8.47e-07	1.89e-05	Thaumatin [Source:PGSC_GENE;Acc:PGSC0003DMG400004259]
PGSC0003DMG400003182	7	520141	522047	0.991579	8.47e-07	1.89e-05	ATP binding protein [Source:PGSC_GENE;Acc:PGSC0003DMG400003182]
PGSC0003DMG400031122	1	67259521	67268311	-1.27667	8.52e-07	1.9e-05	Ubiquinone/menaquinone biosynthesis methyltransferase [Source:PGSC_GENE;Acc:PGSC0003DMG400031122]
PGSC0003DMG400006813	1	66071086	66075234	1.32287	8.66e-07	1.93e-05	Stress-associated protein 4 [Source:PGSC_GENE;Acc:PGSC0003DMG400006813]
PGSC0003DMG400007705	12	59148681	59151610	-1.07405	8.7e-07	1.93e-05	Translation initiation factor IF-1, chloroplastic [Source:PGSC_GENE;Acc:PGSC0003DMG400007705]
PGSC0003DMG400000457	11	39251984	39258971	1.26167	8.75e-07	1.94e-05	Lethal leaf spot 1 [Source:PGSC_GENE;Acc:PGSC0003DMG400000457]
PGSC0003DMG400000456	11	39238816	39243185	-1.58067	8.77e-07	1.94e-05	50S ribosomal protein L9, chloroplastic [Source:PGSC_GENE;Acc:PGSC0003DMG400000456]
PGSC0003DMG400007797	12	1317537	1324924	1.72507	8.85e-07	1.96e-05	Citrate synthase [Source:PGSC_GENE;Acc:PGSC0003DMG400007797]
PGSC0003DMG400022967	2	32694788	32700753	-1.72371	8.92e-07	1.97e-05	GTP-binding protein era [Source:PGSC_GENE;Acc:PGSC0003DMG400022967]
PGSC0003DMG400002293	8	29916353	29926075	-1.12007	8.98e-07	1.99e-05	Hydrolase [Source:PGSC_GENE;Acc:PGSC0003DMG400002293]
PGSC0003DMG400012564	1	81792768	81795513	-1.25707	9.05e-07	2e-05	DH putative beta-hydroxyacyl-ACP dehydratase [Source:PGSC_GENE;Acc:PGSC0003DMG400012564]
PGSC0003DMG400032546	4	4817286	4821254	-1.4238	9.08e-07	2e-05	Glutamate-1-semialdehyde 2,1-aminomutase, chloroplastic [Source:PGSC_GENE;Acc:PGSC0003DMG400032546]
PGSC0003DMG400011531	4	4575815	4581452	-1.50576	9.08e-07	2e-05	Pre-mRNA splicing factor [Source:PGSC_GENE;Acc:PGSC0003DMG400011531]
PGSC0003DMG400023920	9	7140556	7143133	-1.07962	9.09e-07	2e-05	Conserved gene of unknown function [Source:PGSC_GENE;Acc:PGSC0003DMG400023920]
PGSC0003DMG400028255	10	55764453	55769158	-0.940096	9.17e-07	2.02e-05	Soul heme-binding family protein [Source:PGSC_GENE;Acc:PGSC0003DMG400028255]
PGSC0003DMG400019289	7	53668952	53675697	-1.50698	9.23e-07	2.03e-05	Conserved gene of unknown function [Source:PGSC_GENE;Acc:PGSC0003DMG400019289]
PGSC0003DMG400010550	10	3395676	3401786	-0.908019	9.24e-07	2.03e-05	Activator of basal transcription [Source:PGSC_GENE;Acc:PGSC0003DMG400010550]
PGSC0003DMG400026784	10	31204939	31211655	-1.35614	9.28e-07	2.04e-05	Inorganic pyrophosphatase [Source:PGSC_GENE;Acc:PGSC0003DMG400026784]
PGSC0003DMG400007820	12	1946213	1947203	4.44575	9.29e-07	2.04e-05	Stress induced protein [Source:PGSC_GENE;Acc:PGSC0003DMG400007820]
PGSC0003DMG400009683	6	6439948	6447935	-1.15005	9.32e-07	2.04e-05	PPR1 protein [Source:PGSC_GENE;Acc:PGSC0003DMG400009683]
PGSC0003DMG400015011	4	9207272	9212936	-2.0044	9.34e-07	2.04e-05	Immunophilin [Source:PGSC_GENE;Acc:PGSC0003DMG400015011]
PGSC0003DMG401017288	7	50794176	50799268	-2.23975	9.34e-07	2.04e-05	Small heat-shock protein [Source:PGSC_GENE;Acc:PGSC0003DMG401017288]
PGSC0003DMG400006504	10	20122446	20126534	1.12358	9.37e-07	2.05e-05	Conserved gene of unknown function [Source:PGSC_GENE;Acc:PGSC0003DMG400006504]
PGSC0003DMG400006353	4	7471993	7476619	1.68384	9.38e-07	2.05e-05	Telomere binding protein TBP1 [Source:PGSC_GENE;Acc:PGSC0003DMG400006353]
PGSC0003DMG400006978	2	26798546	26802505	-1.26746	9.46e-07	2.06e-05	Nodulin [Source:PGSC_GENE;Acc:PGSC0003DMG400006978]
PGSC0003DMG400032270	9	54066144	54068477	-2.04528	9.57e-07	2.08e-05	Pentatricopeptide repeat-containing protein [Source:PGSC_GENE;Acc:PGSC0003DMG400032270]
PGSC0003DMG400026655	8	19050983	19054358	-1.44188	9.68e-07	2.11e-05	Binding protein [Source:PGSC_GENE;Acc:PGSC0003DMG400026655]
PGSC0003DMG400026904	6	53985043	53990508	-1.38364	9.72e-07	2.11e-05	Biotin synthase [Source:PGSC_GENE;Acc:PGSC0003DMG400026904]
PGSC0003DMG400005744	3	58322182	58324670	1.948	9.87e-07	2.14e-05	RAB11F [Source:PGSC_GENE;Acc:PGSC0003DMG400005744]
PGSC0003DMG400024857	4	57706688	57710325	1.43882	9.88e-07	2.14e-05	F-box protein SKP2A [Source:PGSC_GENE;Acc:PGSC0003DMG400024857]
PGSC0003DMG400031812	9	52750562	52753964	-1.18862	9.91e-07	2.15e-05	DNA photolyase [Source:PGSC_GENE;Acc:PGSC0003DMG400031812]
PGSC0003DMG402024163	6	44171358	44177493	1.77395	9.91e-07	2.15e-05	Glycerol-3-phosphate permease [Source:PGSC_GENE;Acc:PGSC0003DMG402024163]
PGSC0003DMG400002658	9	3184227	3187266	-2.12364	9.97e-07	2.16e-05	Esterase/lipase superfamily protein [Source:PGSC_GENE;Acc:PGSC0003DMG400002658]
PGSC0003DMG400011091	10	53991393	53997500	-1.00165	9.98e-07	2.16e-05	Glycosyltransferase [Source:PGSC_GENE;Acc:PGSC0003DMG400011091]
PGSC0003DMG400008269	10	43730215	43737028	-1.55123	1e-06	2.16e-05	Tic62 protein [Source:PGSC_GENE;Acc:PGSC0003DMG400008269]
PGSC0003DMG400019838	2	7679654	7681018	2.12011	1.01e-06	2.17e-05	Gene of unknown function [Source:PGSC_GENE;Acc:PGSC0003DMG400019838]
PGSC0003DMG400002708	9	3573687	3578971	-1.51891	1.01e-06	2.18e-05	Ankyrin repeat domain-containing protein EMB506, chloroplastic [Source:PGSC_GENE;Acc:PGSC0003DMG400002708]
PGSC0003DMG400018352	7	48940643	48942769	2.01292	1.03e-06	2.22e-05	RAP2 [Source:PGSC_GENE;Acc:PGSC0003DMG400018352]
PGSC0003DMG400001221	6	26071331	26071919	-2.1022	1.03e-06	2.22e-05	EARLY flowering 4 protein [Source:PGSC_GENE;Acc:PGSC0003DMG400001221]
PGSC0003DMG400002411	1	23650194	23657753	0.818424	1.04e-06	2.23e-05	Conserved gene of unknown function [Source:PGSC_GENE;Acc:PGSC0003DMG400002411]
PGSC0003DMG400005048	3	2352221	2353598	-1.45466	1.04e-06	2.23e-05	Pentatricopeptide repeat-containing protein [Source:PGSC_GENE;Acc:PGSC0003DMG400005048]
PGSC0003DMG400007000	5	45140984	45143663	-1.8905	1.04e-06	2.23e-05	1-O-acylceramide synthase [Source:PGSC_GENE;Acc:PGSC0003DMG400007000]
PGSC0003DMG400004653	12	60498137	60504768	0.980337	1.06e-06	2.26e-05	Conserved gene of unknown function [Source:PGSC_GENE;Acc:PGSC0003DMG400004653]
PGSC0003DMG400045090	11	39812385	39814133	-1.29441	1.06e-06	2.27e-05	Pentatricopeptide repeat-containing protein [Source:PGSC_GENE;Acc:PGSC0003DMG400045090]
PGSC0003DMG400000673	7	44935632	44941557	-0.76583	1.07e-06	2.28e-05	Phd finger transcription factor [Source:PGSC_GENE;Acc:PGSC0003DMG400000673]
PGSC0003DMG400002847	4	122610	124734	-1.59857	1.07e-06	2.29e-05	Gene of unknown function [Source:PGSC_GENE;Acc:PGSC0003DMG400002847]
PGSC0003DMG400000737	1	86148173	86153485	-1.07365	1.07e-06	2.29e-05	Diaminopimelate decarboxylase 1, chloroplastic [Source:PGSC_GENE;Acc:PGSC0003DMG400000737]
PGSC0003DMG400030710	7	3566904	3575046	-0.828785	1.07e-06	2.29e-05	Protein translocase [Source:PGSC_GENE;Acc:PGSC0003DMG400030710]
PGSC0003DMG400024531	3	54879843	54886094	-2.33053	1.08e-06	2.3e-05	Thylakoid lumenal 25.6 kDa protein, chloroplast [Source:PGSC_GENE;Acc:PGSC0003DMG400024531]
PGSC0003DMG400011182	7	782498	786384	-1.15736	1.09e-06	2.32e-05	APO protein 2, chloroplastic [Source:PGSC_GENE;Acc:PGSC0003DMG400011182]
PGSC0003DMG400028668	11	6607721	6610203	-1.32646	1.09e-06	2.32e-05	Conserved gene of unknown function [Source:PGSC_GENE;Acc:PGSC0003DMG400028668]
PGSC0003DMG400000639	3	56502125	56505038	-2.92397	1.09e-06	2.32e-05	Delta 9 desaturase [Source:PGSC_GENE;Acc:PGSC0003DMG400000639]
PGSC0003DMG400018248	1	78753209	78758519	-1.14164	1.09e-06	2.32e-05	Receptor kinase 3 [Source:PGSC_GENE;Acc:PGSC0003DMG400018248]
PGSC0003DMG400006672	9	61464882	61472259	1.93399	1.09e-06	2.32e-05	Sucrose synthase [Source:PGSC_GENE;Acc:PGSC0003DMG400006672]
PGSC0003DMG400030154	8	9537623	9541723	3.47319	1.1e-06	2.32e-05	Na(+)/H(+) antiporter [Source:PGSC_GENE;Acc:PGSC0003DMG400030154]
PGSC0003DMG400002044	12	55721070	55724467	-1.04475	1.12e-06	2.37e-05	Transcription factor [Source:PGSC_GENE;Acc:PGSC0003DMG400002044]
PGSC0003DMG400008075	11	41741046	41748722	-1.55562	1.13e-06	2.38e-05	Arsenical pump-driving atpase [Source:PGSC_GENE;Acc:PGSC0003DMG400008075]
PGSC0003DMG400023771	1	80638031	80645269	1.23777	1.13e-06	2.39e-05	T-complex protein 11 [Source:PGSC_GENE;Acc:PGSC0003DMG400023771]
PGSC0003DMG400004995	12	53639543	53646933	-1.41158	1.14e-06	2.41e-05	Conserved gene of unknown function [Source:PGSC_GENE;Acc:PGSC0003DMG400004995]
PGSC0003DMG400009822	4	53231083	53233472	-2.95153	1.15e-06	2.43e-05	Cytochrome P450 [Source:PGSC_GENE;Acc:PGSC0003DMG400009822]
PGSC0003DMG400011868	10	49354139	49358422	1.88907	1.16e-06	2.45e-05	Alanine-glyoxylate aminotransferase [Source:PGSC_GENE;Acc:PGSC0003DMG400011868]
PGSC0003DMG400002366	12	27558553	27562121	1.5339	1.17e-06	2.47e-05	Coatomer alpha subunit [Source:PGSC_GENE;Acc:PGSC0003DMG400002366]
PGSC0003DMG401009684	6	6393652	6399090	1.11682	1.19e-06	2.51e-05	Conserved gene of unknown function [Source:PGSC_GENE;Acc:PGSC0003DMG401009684]
PGSC0003DMG401025397	6	7993009	7996204	1.53991	1.21e-06	2.55e-05	Phosphatidylinositol transfer protein [Source:PGSC_GENE;Acc:PGSC0003DMG401025397]
PGSC0003DMG400018004	7	37156980	37160239	1.76273	1.22e-06	2.55e-05	Abscisic insensitive 1B [Source:PGSC_GENE;Acc:PGSC0003DMG400018004]
PGSC0003DMG400000130	1	73965520	73969320	-1.61072	1.23e-06	2.57e-05	Gtpase activating protein [Source:PGSC_GENE;Acc:PGSC0003DMG400000130]
PGSC0003DMG400010682	1	82784076	82787500	-1.37924	1.23e-06	2.58e-05	Thylakoid lumenal 21.5 kDa protein, chloroplast [Source:PGSC_GENE;Acc:PGSC0003DMG400010682]
PGSC0003DMG400016532	6	49289156	49294315	-1.06536	1.23e-06	2.58e-05	Thylakoid membrane phosphoprotein 14 kDa, chloroplast [Source:PGSC_GENE;Acc:PGSC0003DMG400016532]
PGSC0003DMG400021443	2	42694460	42698629	1.17174	1.24e-06	2.59e-05	ADP-ribosylation factor [Source:PGSC_GENE;Acc:PGSC0003DMG400021443]
PGSC0003DMG400018186	3	52007190	52008048	-1.99041	1.24e-06	2.59e-05	Conserved gene of unknown function [Source:PGSC_GENE;Acc:PGSC0003DMG400018186]
PGSC0003DMG400008916	9	1940928	1941721	1.25979	1.24e-06	2.6e-05	RING-H2 finger protein ATL2J [Source:PGSC_GENE;Acc:PGSC0003DMG400008916]
PGSC0003DMG400009061	3	6829765	6841316	-1.38125	1.25e-06	2.61e-05	N-acetyl-glutamate synthase [Source:PGSC_GENE;Acc:PGSC0003DMG400009061]
PGSC0003DMG400002918	12	2969777	2979406	-0.814975	1.28e-06	2.67e-05	Methyltransferase, FkbM family protein [Source:PGSC_GENE;Acc:PGSC0003DMG400002918]
PGSC0003DMG400004010	2	43590093	43592668	2.14633	1.28e-06	2.67e-05	Conserved gene of unknown function [Source:PGSC_GENE;Acc:PGSC0003DMG400004010]
PGSC0003DMG400020645	6	2507072	2512490	-1.95124	1.29e-06	2.67e-05	Conserved gene of unknown function [Source:PGSC_GENE;Acc:PGSC0003DMG400020645]
PGSC0003DMG400010177	3	44527790	44529580	-2.43656	1.29e-06	2.68e-05	Pentatricopeptide [Source:PGSC_GENE;Acc:PGSC0003DMG400010177]
PGSC0003DMG400020582	9	59731575	59736411	1.88529	1.31e-06	2.73e-05	Selenium-binding protein [Source:PGSC_GENE;Acc:PGSC0003DMG400020582]
PGSC0003DMG403016183	11	3311089	3313427	0.716653	1.32e-06	2.74e-05	Protein ariadne-1 [Source:PGSC_GENE;Acc:PGSC0003DMG403016183]
PGSC0003DMG400025172	1	85757632	85759683	1.64623	1.33e-06	2.75e-05	Conserved gene of unknown function [Source:PGSC_GENE;Acc:PGSC0003DMG400025172]
PGSC0003DMG400016410	1	3573820	3580122	1.83199	1.33e-06	2.75e-05	Transposase [Source:PGSC_GENE;Acc:PGSC0003DMG400016410]
PGSC0003DMG400012802	4	53057725	53061960	-1.42324	1.34e-06	2.77e-05	Pentatricopeptide repeat-containing protein [Source:PGSC_GENE;Acc:PGSC0003DMG400012802]
PGSC0003DMG400002324	2	8798093	8806350	-1.23398	1.35e-06	2.78e-05	Plastid high chlorophyll fluorescence 136 [Source:PGSC_GENE;Acc:PGSC0003DMG400002324]
PGSC0003DMG400015603	5	7164479	7174355	-1.17134	1.35e-06	2.78e-05	Chloroplast envelope protein 1 [Source:PGSC_GENE;Acc:PGSC0003DMG400015603]
PGSC0003DMG400017644	5	5910340	5914504	-1.54821	1.36e-06	2.81e-05	Zinc knuckle (CCHC-type) family protein [Source:PGSC_GENE;Acc:PGSC0003DMG400017644]
PGSC0003DMG400023001	3	40248175	40252725	-1.00851	1.36e-06	2.81e-05	Conserved gene of unknown function [Source:PGSC_GENE;Acc:PGSC0003DMG400023001]
PGSC0003DMG400011929	3	35215872	35219042	2.49701	1.37e-06	2.82e-05	Oxidoreductase [Source:PGSC_GENE;Acc:PGSC0003DMG400011929]
PGSC0003DMG400001718	1	68436394	68440496	-1.43419	1.37e-06	2.82e-05	ATP binding protein [Source:PGSC_GENE;Acc:PGSC0003DMG400001718]
PGSC0003DMG400026199	7	47346058	47350374	-3.15643	1.38e-06	2.83e-05	Beta-amylase [Source:PGSC_GENE;Acc:PGSC0003DMG400026199]
PGSC0003DMG400004454	9	7830574	7835931	-0.852603	1.39e-06	2.86e-05	Glutaredoxin, grx [Source:PGSC_GENE;Acc:PGSC0003DMG400004454]
PGSC0003DMG400032146	1	1742874	1749507	-1.03416	1.4e-06	2.86e-05	10-formyltetrahydrofolate synthetase [Source:PGSC_GENE;Acc:PGSC0003DMG400032146]
PGSC0003DMG400019836	2	7667933	7673272	-1.04287	1.4e-06	2.87e-05	Pentatricopeptide repeat-containing protein [Source:PGSC_GENE;Acc:PGSC0003DMG400019836]
PGSC0003DMG400033881	5	44219214	44225590	0.96793	1.43e-06	2.92e-05	Potyviral helper component protease-interacting protein 1 [Source:PGSC_GENE;Acc:PGSC0003DMG400033881]
PGSC0003DMG400033930	1	9279259	9279737	-1.24441	1.48e-06	3.04e-05	Gene of unknown function [Source:PGSC_GENE;Acc:PGSC0003DMG400033930]
PGSC0003DMG400026137	6	45867438	45870371	-1.13929	1.49e-06	3.04e-05	Conserved gene of unknown function [Source:PGSC_GENE;Acc:PGSC0003DMG400026137]
PGSC0003DMG400008427	7	25724014	25726737	-1.93017	1.49e-06	3.04e-05	Tetracycline transporter [Source:PGSC_GENE;Acc:PGSC0003DMG400008427]
PGSC0003DMG400024585	3	53699509	53704520	-2.20711	1.5e-06	3.05e-05	Methyltransferase gidB [Source:PGSC_GENE;Acc:PGSC0003DMG400024585]
PGSC0003DMG400025619	12	8328756	8331682	1.20927	1.5e-06	3.06e-05	Translational initiation factor eIF1 [Source:PGSC_GENE;Acc:PGSC0003DMG400025619]
PGSC0003DMG400000357	12	4022918	4026121	-2.32331	1.5e-06	3.06e-05	IQ-domain 26 [Source:PGSC_GENE;Acc:PGSC0003DMG400000357]
PGSC0003DMG400018848	3	38488109	38491133	-1.57885	1.5e-06	3.06e-05	Gene of unknown function [Source:PGSC_GENE;Acc:PGSC0003DMG400018848]
PGSC0003DMG400006610	6	56133650	56137775	2.44978	1.51e-06	3.08e-05	Receptor serine-threonine protein kinase [Source:PGSC_GENE;Acc:PGSC0003DMG400006610]
PGSC0003DMG400003891	9	5036405	5039710	-1.17621	1.51e-06	3.08e-05	Thioredoxin [Source:PGSC_GENE;Acc:PGSC0003DMG400003891]
PGSC0003DMG400001233	1	35829322	35834352	-1.07429	1.51e-06	3.08e-05	30S ribosomal protein S1, chloroplastic [Source:PGSC_GENE;Acc:PGSC0003DMG400001233]
PGSC0003DMG400010118	3	43628236	43632818	1.43325	1.52e-06	3.08e-05	Hydroxyproline-rich glycoprotein family protein [Source:PGSC_GENE;Acc:PGSC0003DMG400010118]
PGSC0003DMG400015924	7	42107970	42114736	-1.23294	1.52e-06	3.09e-05	Pentatricopeptide repeat-containing protein [Source:PGSC_GENE;Acc:PGSC0003DMG400015924]
PGSC0003DMG400019118	10	50049434	50051570	1.12905	1.53e-06	3.09e-05	Gene of unknown function [Source:PGSC_GENE;Acc:PGSC0003DMG400019118]
PGSC0003DMG400036477	1	3836168	3837130	-1.26015	1.53e-06	3.09e-05	Tetratricopeptide repeat-containing protein [Source:PGSC_GENE;Acc:PGSC0003DMG400036477]
PGSC0003DMG400023526	5	50307271	50309021	1.73688	1.53e-06	3.09e-05	UPF0497 membrane protein 3 [Source:PGSC_GENE;Acc:PGSC0003DMG400023526]
PGSC0003DMG400000508	2	46793472	46796739	-1.461	1.55e-06	3.13e-05	Metal ion binding protein [Source:PGSC_GENE;Acc:PGSC0003DMG400000508]
PGSC0003DMG400006105	9	55149436	55152738	-1.34841	1.56e-06	3.14e-05	Pentatricopeptide repeat-containing protein [Source:PGSC_GENE;Acc:PGSC0003DMG400006105]
PGSC0003DMG402016602	9	60607803	60612056	2.0645	1.56e-06	3.14e-05	Tospovirus resistance protein C [Source:PGSC_GENE;Acc:PGSC0003DMG402016602]
PGSC0003DMG402013919	7	54608116	54617678	-1.29293	1.58e-06	3.18e-05	DNA polymerase [Source:PGSC_GENE;Acc:PGSC0003DMG402013919]
PGSC0003DMG400010477	10	54947721	54952054	-3.84994	1.58e-06	3.18e-05	Conserved gene of unknown function [Source:PGSC_GENE;Acc:PGSC0003DMG400010477]
PGSC0003DMG400031163	1	68931018	68932658	-6.70858	1.59e-06	3.19e-05	Glutamyl-tRNA reductase [Source:PGSC_GENE;Acc:PGSC0003DMG400031163]
PGSC0003DMG400001599	1	87105353	87119208	-1.12802	1.59e-06	3.19e-05	Pentatricopeptide repeat-containing protein [Source:PGSC_GENE;Acc:PGSC0003DMG400001599]
PGSC0003DMG400022231	7	56636617	56643269	-1.41159	1.59e-06	3.19e-05	Conserved gene of unknown function [Source:PGSC_GENE;Acc:PGSC0003DMG400022231]
PGSC0003DMG400019111	5	48891368	48892970	-4.05006	1.61e-06	3.23e-05	S-adenosyl-L-methionine:salicylic acid carboxyl methyltransferase 1 [Source:PGSC_GENE;Acc:PGSC0003DMG400019111]
PGSC0003DMG400020346	9	407352	413723	-1.63886	1.62e-06	3.24e-05	Pentatricopeptide repeat-containing protein [Source:PGSC_GENE;Acc:PGSC0003DMG400020346]
PGSC0003DMG400023384	5	51086055	51090773	-1.38707	1.62e-06	3.24e-05	Ribonuclease z, chloroplast [Source:PGSC_GENE;Acc:PGSC0003DMG400023384]
PGSC0003DMG400024588	3	53892509	53899728	-2.26519	1.64e-06	3.28e-05	Permease I [Source:PGSC_GENE;Acc:PGSC0003DMG400024588]
PGSC0003DMG400005145	4	69571263	69579425	0.983702	1.64e-06	3.28e-05	Kinase [Source:PGSC_GENE;Acc:PGSC0003DMG400005145]
PGSC0003DMG400030873	8	48174809	48178214	-1.36434	1.65e-06	3.3e-05	Ribosomal protein L24 [Source:PGSC_GENE;Acc:PGSC0003DMG400030873]
PGSC0003DMG400007729	10	44720277	44724104	-1.9578	1.66e-06	3.31e-05	Isoform 2 of F-box protein [Source:PGSC_GENE;Acc:PGSC0003DMG400007729]
PGSC0003DMG400034312	5	14414952	14416992	1.51148	1.67e-06	3.32e-05	Conserved gene of unknown function [Source:PGSC_GENE;Acc:PGSC0003DMG400034312]
PGSC0003DMG400000305	12	4396423	4399709	0.962239	1.68e-06	3.35e-05	Cak1 [Source:PGSC_GENE;Acc:PGSC0003DMG400000305]
PGSC0003DMG400010318	9	50100056	50103872	-1.64095	1.7e-06	3.38e-05	ATP binding protein [Source:PGSC_GENE;Acc:PGSC0003DMG400010318]
PGSC0003DMG400021072	3	39421365	39424329	-1.15579	1.71e-06	3.39e-05	Plastoglobulin-1, chloroplastic [Source:PGSC_GENE;Acc:PGSC0003DMG400021072]
PGSC0003DMG400018238	1	79027456	79029238	-3.78256	1.72e-06	3.41e-05	Hydrolase [Source:PGSC_GENE;Acc:PGSC0003DMG400018238]
PGSC0003DMG400030998	5	8383814	8387263	-1.75626	1.73e-06	3.42e-05	Alcohol dehydrogenase [Source:PGSC_GENE;Acc:PGSC0003DMG400030998]
PGSC0003DMG400002504	3	60747610	60748550	2.0337	1.73e-06	3.42e-05	PRA1 family protein F3 [Source:PGSC_GENE;Acc:PGSC0003DMG400002504]
PGSC0003DMG400026052	1	69324464	69328799	-1.96353	1.74e-06	3.44e-05	AvrPto-dependent Pto-interacting protein 3 [Source:PGSC_GENE;Acc:PGSC0003DMG400026052]
PGSC0003DMG400002870	4	489822	494314	1.59615	1.75e-06	3.47e-05	Leucine-rich repeat receptor-like kinase [Source:PGSC_GENE;Acc:PGSC0003DMG400002870]
PGSC0003DMG400020028	7	9286240	9289189	2.5478	1.76e-06	3.47e-05	Specific tissue protein 2 [Source:PGSC_GENE;Acc:PGSC0003DMG400020028]
PGSC0003DMG400029617	9	58278588	58284795	1.89383	1.78e-06	3.51e-05	Serine/threonine protein kinase [Source:PGSC_GENE;Acc:PGSC0003DMG400029617]
PGSC0003DMG400042183	8	49631734	49632849	1.09683	1.79e-06	3.53e-05	LRX2 [Source:PGSC_GENE;Acc:PGSC0003DMG400042183]
PGSC0003DMG400004797	8	52532859	52533558	4.17871	1.79e-06	3.53e-05	P-rich protein EIG-I30 [Source:PGSC_GENE;Acc:PGSC0003DMG400004797]
PGSC0003DMG400023691	10	57780058	57786649	-1.24302	1.79e-06	3.53e-05	Thioredoxin reductase [Source:PGSC_GENE;Acc:PGSC0003DMG400023691]
PGSC0003DMG400033072	6	51835999	51843555	1.73922	1.79e-06	3.53e-05	P5CDH1 [Source:PGSC_GENE;Acc:PGSC0003DMG400033072]
PGSC0003DMG400009474	4	62749585	62756970	1.61857	1.8e-06	3.53e-05	WD-repeat protein [Source:PGSC_GENE;Acc:PGSC0003DMG400009474]
PGSC0003DMG400007603	11	5646624	5648220	2.43131	1.8e-06	3.53e-05	I-box binding factor [Source:PGSC_GENE;Acc:PGSC0003DMG400007603]
PGSC0003DMG402027258	4	10642638	10644865	-2.14314	1.8e-06	3.53e-05	Gene of unknown function [Source:PGSC_GENE;Acc:PGSC0003DMG402027258]
PGSC0003DMG400017519	8	49453827	49457328	-1.20694	1.8e-06	3.53e-05	Ribonucleoprotein, chloroplast [Source:PGSC_GENE;Acc:PGSC0003DMG400017519]
PGSC0003DMG400005157	4	69672468	69680432	-1.67169	1.81e-06	3.54e-05	Gene of unknown function [Source:PGSC_GENE;Acc:PGSC0003DMG400005157]
PGSC0003DMG400019810	5	15144696	15151519	1.40894	1.81e-06	3.54e-05	Sphingosine phosphate lyase [Source:PGSC_GENE;Acc:PGSC0003DMG400019810]
PGSC0003DMG400007035	5	45010375	45015097	-2.07087	1.83e-06	3.57e-05	Conserved gene of unknown function [Source:PGSC_GENE;Acc:PGSC0003DMG400007035]
PGSC0003DMG400011470	4	6545956	6546750	-1.5471	1.84e-06	3.59e-05	FKBP-type peptidyl-prolyl cis-trans isomerase [Source:PGSC_GENE;Acc:PGSC0003DMG400011470]
PGSC0003DMG400040086	10	741705	742345	-2.60877	1.84e-06	3.6e-05	Regulator of ribonuclease activity A [Source:PGSC_GENE;Acc:PGSC0003DMG400040086]
PGSC0003DMG400017948	2	7406265	7409582	-1.13811	1.88e-06	3.66e-05	Superoxide dismutase [Source:PGSC_GENE;Acc:PGSC0003DMG400017948]
PGSC0003DMG401029813	12	9745062	9747163	-1.60627	1.89e-06	3.68e-05	Mitochondrial transcription termination factor family protein / mTERF family protein [Source:PGSC_GENE;Acc:PGSC0003DMG401029813]
PGSC0003DMG401031064	11	3970210	3974047	2.07661	1.89e-06	3.69e-05	AtRab GTP-binding protein [Source:PGSC_GENE;Acc:PGSC0003DMG401031064]
PGSC0003DMG402006496	9	10624762	10631418	-0.998064	1.91e-06	3.71e-05	PpPPR_98 protein [Source:PGSC_GENE;Acc:PGSC0003DMG402006496]
PGSC0003DMG400003593	2	38958390	38963228	1.32773	1.91e-06	3.71e-05	Conserved gene of unknown function [Source:PGSC_GENE;Acc:PGSC0003DMG400003593]
PGSC0003DMG400031063	11	4002560	4009452	-0.786916	1.95e-06	3.79e-05	Malate dehydrogenase [Source:PGSC_GENE;Acc:PGSC0003DMG400031063]
PGSC0003DMG400011603	12	52609991	52610831	-9.20632	1.95e-06	3.79e-05	Germin [Source:PGSC_GENE;Acc:PGSC0003DMG400011603]
PGSC0003DMG400027507	1	74544912	74547535	1.58687	1.96e-06	3.79e-05	EIL3 [Source:PGSC_GENE;Acc:PGSC0003DMG400027507]
PGSC0003DMG400009559	7	9404771	9407668	2.71205	2e-06	3.87e-05	Specific tissue protein 1 [Source:PGSC_GENE;Acc:PGSC0003DMG400009559]
PGSC0003DMG400012259	8	56283278	56288965	0.769599	2e-06	3.87e-05	26S proteasome regulatory particle non-ATPase subunit 12 [Source:PGSC_GENE;Acc:PGSC0003DMG400012259]
PGSC0003DMG400018425	5	4500286	4502395	-1.541	2.01e-06	3.88e-05	50S ribosomal protein L18, chloroplast [Source:PGSC_GENE;Acc:PGSC0003DMG400018425]
PGSC0003DMG400019651	5	1145277	1150734	0.804545	2.02e-06	3.9e-05	WPP domain-interacting tail-anchored protein 2 [Source:PGSC_GENE;Acc:PGSC0003DMG400019651]
PGSC0003DMG400023955	6	30464415	30470256	-1.45029	2.02e-06	3.91e-05	Biotin carboxyl carrier protein of acetyl-CoA carboxylase [Source:PGSC_GENE;Acc:PGSC0003DMG400023955]
PGSC0003DMG400012881	9	47558917	47559751	-1.24214	2.02e-06	3.91e-05	FZL [Source:PGSC_GENE;Acc:PGSC0003DMG400012881]
PGSC0003DMG400019293	7	53586585	53589705	2.50858	2.05e-06	3.94e-05	NAC domain-containing protein [Source:PGSC_GENE;Acc:PGSC0003DMG400019293]
PGSC0003DMG400007804	12	1475436	1476348	3.60303	2.05e-06	3.95e-05	Conserved gene of unknown function [Source:PGSC_GENE;Acc:PGSC0003DMG400007804]
PGSC0003DMG400021248	10	2622696	2627683	2.24265	2.07e-06	3.98e-05	Glycolate oxidase [Source:PGSC_GENE;Acc:PGSC0003DMG400021248]
PGSC0003DMG400016517	6	49553764	49557837	1.09607	2.08e-06	4e-05	Conserved gene of unknown function [Source:PGSC_GENE;Acc:PGSC0003DMG400016517]
PGSC0003DMG400019515	3	55936627	55943628	-1.68831	2.1e-06	4.03e-05	SET protein, phospatase 2A inhibitor [Source:PGSC_GENE;Acc:PGSC0003DMG400019515]
PGSC0003DMG400025957	1	70563912	70566970	1.33817	2.11e-06	4.06e-05	Conserved gene of unknown function [Source:PGSC_GENE;Acc:PGSC0003DMG400025957]
PGSC0003DMG400003571	2	39275620	39277678	-2.87519	2.13e-06	4.08e-05	Zeamatin [Source:PGSC_GENE;Acc:PGSC0003DMG400003571]
PGSC0003DMG400012200	8	54914131	54919099	1.80497	2.13e-06	4.08e-05	Conserved gene of unknown function [Source:PGSC_GENE;Acc:PGSC0003DMG400012200]
PGSC0003DMG400025373	11	44336441	44339472	-1.16039	2.14e-06	4.11e-05	Cinnamoyl-CoA reductase [Source:PGSC_GENE;Acc:PGSC0003DMG400025373]
PGSC0003DMG401016456	2	36281319	36287259	-1.71731	2.15e-06	4.11e-05	Uncharacterized GPI-anchored protein [Source:PGSC_GENE;Acc:PGSC0003DMG401016456]
PGSC0003DMG400040994	3	53957013	53957951	-3.07006	2.16e-06	4.13e-05	Ring finger protein [Source:PGSC_GENE;Acc:PGSC0003DMG400040994]
PGSC0003DMG400027759	5	28333788	28336132	1.72015	2.18e-06	4.17e-05	U-box domain-containing protein 16 [Source:PGSC_GENE;Acc:PGSC0003DMG400027759]
PGSC0003DMG400022670	1	58902824	58905487	-3.82454	2.18e-06	4.17e-05	Serine/threonine protein kinase [Source:PGSC_GENE;Acc:PGSC0003DMG400022670]
PGSC0003DMG400019188	10	50655488	50657515	-1.87387	2.2e-06	4.2e-05	Chloroplast fructose-1,6-bisphosphatase I [Source:PGSC_GENE;Acc:PGSC0003DMG400019188]
PGSC0003DMG400000090	1	73079201	73083875	1.03953	2.21e-06	4.21e-05	Ubiquitin carrier protein [Source:PGSC_GENE;Acc:PGSC0003DMG400000090]
PGSC0003DMG400001928	0	12400886	12406324	-1.62827	2.21e-06	4.21e-05	Conserved gene of unknown function [Source:PGSC_GENE;Acc:PGSC0003DMG400001928]
PGSC0003DMG400023513	5	50519937	50524321	1.24171	2.21e-06	4.21e-05	Phosphatidylinositol n-acetylglucosaminyltransferase subunit p [Source:PGSC_GENE;Acc:PGSC0003DMG400023513]
PGSC0003DMG400021567	9	5388853	5390513	-1.5679	2.21e-06	4.21e-05	UDP-glucosyltransferase [Source:PGSC_GENE;Acc:PGSC0003DMG400021567]
PGSC0003DMG400023392	5	50945739	50948895	-1.17057	2.22e-06	4.22e-05	Small nuclear ribonucleoprotein E [Source:PGSC_GENE;Acc:PGSC0003DMG400023392]
PGSC0003DMG400016394	1	4054168	4064222	-1.55461	2.23e-06	4.22e-05	L19 ribosomal protein [Source:PGSC_GENE;Acc:PGSC0003DMG400016394]
PGSC0003DMG400004961	4	66074335	66079024	2.09602	2.23e-06	4.22e-05	Amino acid transporter [Source:PGSC_GENE;Acc:PGSC0003DMG400004961]
PGSC0003DMG400000353	12	3952324	3955899	-2.88387	2.25e-06	4.27e-05	Conserved gene of unknown function [Source:PGSC_GENE;Acc:PGSC0003DMG400000353]
PGSC0003DMG400005709	3	59083836	59090707	1.68805	2.28e-06	4.31e-05	Carboxylic ester hydrolase [Source:PGSC_GENE;Acc:PGSC0003DMG400005709]
PGSC0003DMG400023376	5	51157072	51162573	-1.21708	2.28e-06	4.32e-05	Galactose-binding like domain containing protein [Source:PGSC_GENE;Acc:PGSC0003DMG400023376]
PGSC0003DMG400031234	10	48846202	48851947	-1.58589	2.31e-06	4.37e-05	Elongation factor P (EF-P) [Source:PGSC_GENE;Acc:PGSC0003DMG400031234]
PGSC0003DMG400030601	2	41760071	41760891	2.66028	2.32e-06	4.38e-05	Metal ion binding protein [Source:PGSC_GENE;Acc:PGSC0003DMG400030601]
PGSC0003DMG401009385	7	49821193	49826177	-1.39508	2.34e-06	4.42e-05	Pentatricopeptide repeat-containing protein [Source:PGSC_GENE;Acc:PGSC0003DMG401009385]
PGSC0003DMG400023416	5	50507632	50514220	-1.55575	2.36e-06	4.44e-05	Dehydroascorbate reductase [Source:PGSC_GENE;Acc:PGSC0003DMG400023416]
PGSC0003DMG400012043	10	46900656	46904267	-1.14796	2.38e-06	4.48e-05	Nodulin family protein [Source:PGSC_GENE;Acc:PGSC0003DMG400012043]
PGSC0003DMG400027726	3	35355592	35359275	-1.10389	2.4e-06	4.51e-05	Conserved gene of unknown function [Source:PGSC_GENE;Acc:PGSC0003DMG400027726]
PGSC0003DMG400002762	1	78257827	78264894	-1.22434	2.41e-06	4.52e-05	Ferroportin protein family [Source:PGSC_GENE;Acc:PGSC0003DMG400002762]
PGSC0003DMG400020248	2	48085461	48092335	1.98768	2.41e-06	4.52e-05	Yellow stripe 1.1 [Source:PGSC_GENE;Acc:PGSC0003DMG400020248]
PGSC0003DMG402017239	9	56142815	56149370	-1.51861	2.41e-06	4.52e-05	Desacetoxyvindoline 4-hydroxylase [Source:PGSC_GENE;Acc:PGSC0003DMG402017239]
PGSC0003DMG400025578	6	50453586	50459434	0.847592	2.41e-06	4.53e-05	Conserved gene of unknown function [Source:PGSC_GENE;Acc:PGSC0003DMG400025578]
PGSC0003DMG400005734	3	58630029	58633297	-1.49123	2.42e-06	4.53e-05	FK506 binding protein [Source:PGSC_GENE;Acc:PGSC0003DMG400005734]
PGSC0003DMG400009703	2	30320286	30322046	2.12801	2.42e-06	4.54e-05	WRKY transcription factor [Source:PGSC_GENE;Acc:PGSC0003DMG400009703]
PGSC0003DMG400006896	2	26022012	26025794	-0.844404	2.42e-06	4.54e-05	Mitochondrial outer membrane protein porin of 34 kDa [Source:UniProtKB/Swiss-Prot;Acc:P42055]
PGSC0003DMG400026078	6	46473332	46476542	-1.44577	2.45e-06	4.59e-05	50S ribosomal protein L21 [Source:PGSC_GENE;Acc:PGSC0003DMG400026078]
PGSC0003DMG400032538	4	5028458	5031674	-2.9827	2.51e-06	4.7e-05	PsbP domain-containing protein 2, chloroplastic [Source:PGSC_GENE;Acc:PGSC0003DMG400032538]
PGSC0003DMG400004081	6	51191112	51198207	1.50479	2.54e-06	4.74e-05	Agamous-like MADS-box protein AGL8 homolog [Source:PGSC_GENE;Acc:PGSC0003DMG400004081]
PGSC0003DMG400014624	6	636584	644834	-1.39333	2.55e-06	4.76e-05	Elongation factor Tu [Source:PGSC_GENE;Acc:PGSC0003DMG400014624]
PGSC0003DMG400001748	9	6216919	6218406	-1.17542	2.56e-06	4.77e-05	50S ribosomal protein L5 [Source:PGSC_GENE;Acc:PGSC0003DMG400001748]
PGSC0003DMG402003864	9	5065753	5068364	-2.24393	2.56e-06	4.77e-05	Conserved gene of unknown function [Source:PGSC_GENE;Acc:PGSC0003DMG402003864]
PGSC0003DMG400000359	12	4082665	4086800	-0.925652	2.59e-06	4.81e-05	B5 #5 (cytochrome b5 family protein #5) [Source:PGSC_GENE;Acc:PGSC0003DMG400000359]
PGSC0003DMG400010332	2	27848945	27854556	-1.78506	2.62e-06	4.88e-05	Pentatricopeptide repeat-containing protein [Source:PGSC_GENE;Acc:PGSC0003DMG400010332]
PGSC0003DMG400029618	9	58286615	58291622	1.52086	2.65e-06	4.92e-05	3-ketoacyl CoA thiolase 2 [Source:PGSC_GENE;Acc:PGSC0003DMG400029618]
PGSC0003DMG400002824	4	244971	247450	1.98165	2.66e-06	4.94e-05	NAC domain protein NAC2 [Source:PGSC_GENE;Acc:PGSC0003DMG400002824]
PGSC0003DMG400020341	9	829873	831558	1.56218	2.67e-06	4.95e-05	17.5 kDa class I heat shock protein [Source:PGSC_GENE;Acc:PGSC0003DMG400020341]
PGSC0003DMG400012307	8	55583644	55589122	-2.64122	2.68e-06	4.96e-05	ATP binding protein [Source:PGSC_GENE;Acc:PGSC0003DMG400012307]
PGSC0003DMG400021406	2	42574910	42575758	1.73933	2.69e-06	4.98e-05	Phytosulfokine peptide [Source:PGSC_GENE;Acc:PGSC0003DMG400021406]
PGSC0003DMG400031764	2	33308771	33311408	-1.406	2.72e-06	5.03e-05	Conserved gene of unknown function [Source:PGSC_GENE;Acc:PGSC0003DMG400031764]
PGSC0003DMG402000097	1	73196771	73200269	-2.02713	2.74e-06	5.06e-05	Conserved gene of unknown function [Source:PGSC_GENE;Acc:PGSC0003DMG402000097]
PGSC0003DMG400031371	4	3597530	3604398	-3.27622	2.76e-06	5.1e-05	Nucleic acid binding protein [Source:PGSC_GENE;Acc:PGSC0003DMG400031371]
PGSC0003DMG400003045	8	54301139	54303567	1.14698	2.77e-06	5.12e-05	Elicitor-responsive protein [Source:PGSC_GENE;Acc:PGSC0003DMG400003045]
PGSC0003DMG400025953	1	85358730	85359523	2.14219	2.78e-06	5.12e-05	Conserved gene of unknown function [Source:PGSC_GENE;Acc:PGSC0003DMG400025953]
PGSC0003DMG400027183	5	47988996	47989895	1.18514	2.78e-06	5.12e-05	AtPH1 [Source:PGSC_GENE;Acc:PGSC0003DMG400027183]
PGSC0003DMG400008551	12	55184403	55199421	1.88018	2.78e-06	5.12e-05	Homomeric Acetyl-CoA Carboxylase (Hom-ACCase) [Source:PGSC_GENE;Acc:PGSC0003DMG400008551]
PGSC0003DMG402000458	11	39268375	39270856	-0.839513	2.8e-06	5.15e-05	Cyclin-dependent kinases regulatory subunit [Source:PGSC_GENE;Acc:PGSC0003DMG402000458]
PGSC0003DMG400028348	5	63123	67842	-1.24789	2.85e-06	5.24e-05	Ribulose-1,5 bisphosphate carboxylase/oxygenase large subunit N-methyltransferase, chloroplastic [Source:PGSC_GENE;Acc:PGSC0003DMG400028348]
PGSC0003DMG400005825	8	4910023	4913231	1.83929	2.85e-06	5.24e-05	ACC synthase [Source:PGSC_GENE;Acc:PGSC0003DMG400005825]
PGSC0003DMG400018311	7	48998696	49002579	0.928551	2.85e-06	5.24e-05	Conserved gene of unknown function [Source:PGSC_GENE;Acc:PGSC0003DMG400018311]
PGSC0003DMG400018107	3	52314815	52324083	-1.26845	2.87e-06	5.26e-05	Notchless [Source:PGSC_GENE;Acc:PGSC0003DMG400018107]
PGSC0003DMG400008547	12	55123801	55128904	0.889102	2.89e-06	5.3e-05	NTGP5 [Source:PGSC_GENE;Acc:PGSC0003DMG400008547]
PGSC0003DMG400022537	3	3774727	3782275	0.886423	2.9e-06	5.31e-05	Nuclear receptor binding set domain containing protein 1, nsd [Source:PGSC_GENE;Acc:PGSC0003DMG400022537]
PGSC0003DMG401023672	10	57487269	57491073	-2.63009	2.9e-06	5.31e-05	Plastid-lipid-associated protein 13, chloroplastic [Source:PGSC_GENE;Acc:PGSC0003DMG401023672]
PGSC0003DMG400007808	12	1524350	1529909	0.991314	3.01e-06	5.5e-05	Conserved gene of unknown function [Source:PGSC_GENE;Acc:PGSC0003DMG400007808]
PGSC0003DMG400019203	10	51257120	51263620	-1.03614	3.01e-06	5.5e-05	Conserved gene of unknown function [Source:PGSC_GENE;Acc:PGSC0003DMG400019203]
PGSC0003DMG400005143	4	69588343	69592062	-0.812736	3.02e-06	5.51e-05	Pore protein of 24 kD (OEP24) [Source:PGSC_GENE;Acc:PGSC0003DMG400005143]
PGSC0003DMG400012578	1	82017479	82020626	2.20371	3.04e-06	5.55e-05	UDP-glucuronosyltransferase [Source:PGSC_GENE;Acc:PGSC0003DMG400012578]
PGSC0003DMG400001708	1	68209799	68210574	2.83064	3.08e-06	5.61e-05	RING-H2 finger protein ATL1Q [Source:PGSC_GENE;Acc:PGSC0003DMG400001708]
PGSC0003DMG400003959	8	53141853	53150524	1.05507	3.09e-06	5.63e-05	Maspardin [Source:PGSC_GENE;Acc:PGSC0003DMG400003959]
PGSC0003DMG400019611	6	38286352	38292233	-1.5994	3.11e-06	5.65e-05	Pectin methylesterase 1 [Source:PGSC_GENE;Acc:PGSC0003DMG400019611]
PGSC0003DMG401024871	1	79864244	79869324	-1.39565	3.12e-06	5.67e-05	Short-chain dehydrogenase [Source:PGSC_GENE;Acc:PGSC0003DMG401024871]
PGSC0003DMG400011433	10	58975986	58981597	-1.53793	3.15e-06	5.72e-05	Promoter-binding protein SPL9 [Source:PGSC_GENE;Acc:PGSC0003DMG400011433]
PGSC0003DMG400017609	10	52247361	52257170	-1.15046	3.15e-06	5.72e-05	Transmembrane transport protein [Source:PGSC_GENE;Acc:PGSC0003DMG400017609]
PGSC0003DMG400004810	8	52347058	52349042	-1.1199	3.21e-06	5.82e-05	Pepsin A [Source:PGSC_GENE;Acc:PGSC0003DMG400004810]
PGSC0003DMG402016434	2	36694089	36696307	2.07104	3.23e-06	5.85e-05	Conserved gene of unknown function [Source:PGSC_GENE;Acc:PGSC0003DMG402016434]
PGSC0003DMG400009162	3	61892215	61895845	-0.940879	3.24e-06	5.87e-05	Conserved gene of unknown function [Source:PGSC_GENE;Acc:PGSC0003DMG400009162]
PGSC0003DMG400011358	9	52134190	52135773	-2.01843	3.26e-06	5.9e-05	DNAJ heat shock N-terminal domain-containing protein [Source:PGSC_GENE;Acc:PGSC0003DMG400011358]
PGSC0003DMG400018169	3	52400043	52403055	1.55654	3.3e-06	5.96e-05	Cyclin D2.1 protein [Source:PGSC_GENE;Acc:PGSC0003DMG400018169]
PGSC0003DMG400002134	4	64380875	64382263	4.30303	3.31e-06	5.97e-05	Clathrin assembly protein [Source:PGSC_GENE;Acc:PGSC0003DMG400002134]
PGSC0003DMG400027499	1	74717411	74721629	-3.6244	3.31e-06	5.97e-05	Receptor-like kinase 17 [Source:PGSC_GENE;Acc:PGSC0003DMG400027499]
PGSC0003DMG400008914	9	1919944	1922063	1.32386	3.36e-06	6.07e-05	F-box family protein [Source:PGSC_GENE;Acc:PGSC0003DMG400008914]
PGSC0003DMG400012704	4	11252614	11257708	1.74727	3.38e-06	6.09e-05	Conserved gene of unknown function [Source:PGSC_GENE;Acc:PGSC0003DMG400012704]
PGSC0003DMG400012395	7	52792508	52795768	-0.784463	3.39e-06	6.1e-05	Malate dehydrogenase [Source:PGSC_GENE;Acc:PGSC0003DMG400012395]
PGSC0003DMG402008965	9	2970316	2977234	1.355	3.4e-06	6.12e-05	Gene of unknown function [Source:PGSC_GENE;Acc:PGSC0003DMG402008965]
PGSC0003DMG400030427	6	56896895	56897612	2.25761	3.42e-06	6.16e-05	Hsp20.1 protein [Source:PGSC_GENE;Acc:PGSC0003DMG400030427]
PGSC0003DMG401020702	7	7962918	7966149	0.720408	3.46e-06	6.21e-05	ADP-ribosylation factor [Source:PGSC_GENE;Acc:PGSC0003DMG401020702]
PGSC0003DMG400024971	2	43102651	43106374	-2.72401	3.53e-06	6.33e-05	Subtilisin-like protease [Source:PGSC_GENE;Acc:PGSC0003DMG400024971]
PGSC0003DMG400006208	10	42759130	42760767	-1.63125	3.55e-06	6.37e-05	Plastoquinol-plastocyanin reductase [Source:PGSC_GENE;Acc:PGSC0003DMG400006208]
PGSC0003DMG400002778	1	78059767	78062718	0.857394	3.55e-06	6.37e-05	Small GTP-binding protein Sar1BNt [Source:PGSC_GENE;Acc:PGSC0003DMG400002778]
PGSC0003DMG400007952	4	67952049	67953972	1.41118	3.56e-06	6.37e-05	N-hydroxycinnamoyl/benzoyltransferase 6 [Source:PGSC_GENE;Acc:PGSC0003DMG400007952]
PGSC0003DMG400004051	6	50922462	50924730	-1.2326	3.56e-06	6.37e-05	Conserved gene of unknown function [Source:PGSC_GENE;Acc:PGSC0003DMG400004051]
PGSC0003DMG400028390	5	159074	162438	-1.67948	3.58e-06	6.39e-05	Gene of unknown function [Source:PGSC_GENE;Acc:PGSC0003DMG400028390]
PGSC0003DMG400011501	4	6189456	6195235	-1.3136	3.6e-06	6.42e-05	Heat shock protein binding protein [Source:PGSC_GENE;Acc:PGSC0003DMG400011501]
PGSC0003DMG400016603	9	60589637	60594504	1.34684	3.63e-06	6.47e-05	MAC/Perforin domain containing protein [Source:PGSC_GENE;Acc:PGSC0003DMG400016603]
PGSC0003DMG400043507	9	54687820	54691521	5.37749	3.63e-06	6.48e-05	Cation-transporting atpase plant [Source:PGSC_GENE;Acc:PGSC0003DMG400043507]
PGSC0003DMG400008132	10	58305327	58313142	-1.19025	3.65e-06	6.5e-05	L-galactono-1,4-lactone dehydrogenase protein [Source:PGSC_GENE;Acc:PGSC0003DMG400008132]
PGSC0003DMG400008120	11	40987375	40990668	-1.95329	3.66e-06	6.51e-05	Metal ion binding protein [Source:PGSC_GENE;Acc:PGSC0003DMG400008120]
PGSC0003DMG400001320	2	46273513	46276446	3.28921	3.67e-06	6.53e-05	Alpha-tubulin [Source:PGSC_GENE;Acc:PGSC0003DMG400001320]
PGSC0003DMG400010089	2	44839260	44841757	0.871659	3.67e-06	6.53e-05	Zinc finger protein [Source:PGSC_GENE;Acc:PGSC0003DMG400010089]
PGSC0003DMG400028744	7	6434710	6436546	-1.06304	3.76e-06	6.68e-05	Small molecular heat shock protein 10 [Source:PGSC_GENE;Acc:PGSC0003DMG400028744]
PGSC0003DMG400027674	6	57807447	57810622	-1.32745	3.77e-06	6.7e-05	50S ribosomal protein L17, chloroplastic [Source:PGSC_GENE;Acc:PGSC0003DMG400027674]
PGSC0003DMG400020909	9	5861280	5863808	1.11649	3.79e-06	6.72e-05	ATP binding protein [Source:PGSC_GENE;Acc:PGSC0003DMG400020909]
PGSC0003DMG400003402	6	2284075	2288419	-1.56576	3.8e-06	6.73e-05	PPR1 protein [Source:PGSC_GENE;Acc:PGSC0003DMG400003402]
PGSC0003DMG400018230	1	79194735	79196501	-1.74501	3.81e-06	6.74e-05	Pentatricopeptide repeat-containing protein [Source:PGSC_GENE;Acc:PGSC0003DMG400018230]
PGSC0003DMG400003947	8	53415784	53421584	-1.01357	3.84e-06	6.79e-05	Kinesin heavy chain [Source:PGSC_GENE;Acc:PGSC0003DMG400003947]
PGSC0003DMG401003010	11	43205257	43208095	-2.09456	3.84e-06	6.8e-05	Conserved gene of unknown function [Source:PGSC_GENE;Acc:PGSC0003DMG401003010]
PGSC0003DMG401012883	9	47443373	47444280	-0.966096	3.86e-06	6.83e-05	Gene of unknown function [Source:PGSC_GENE;Acc:PGSC0003DMG401012883]
PGSC0003DMG402009791	0	26571065	26572471	2.64776	3.88e-06	6.84e-05	Cytochrome P450 hydroxylase [Source:PGSC_GENE;Acc:PGSC0003DMG402009791]
PGSC0003DMG400000327	12	3471716	3472292	-2.2016	3.92e-06	6.91e-05	Ultraviolet-B-repressible protein [Source:PGSC_GENE;Acc:PGSC0003DMG400000327]
PGSC0003DMG400009340	4	65040333	65047233	0.731002	3.92e-06	6.91e-05	Cytochrome reductase [Source:PGSC_GENE;Acc:PGSC0003DMG400009340]
PGSC0003DMG400003057	8	54294867	54295826	3.21862	3.97e-06	6.99e-05	Osmotin [Source:PGSC_GENE;Acc:PGSC0003DMG400003057]
PGSC0003DMG401024517	3	54591474	54594326	-1.6248	4.02e-06	7.08e-05	Protease [Source:PGSC_GENE;Acc:PGSC0003DMG401024517]
PGSC0003DMG400004168	6	3238431	3242949	-2.46343	4.05e-06	7.13e-05	Internal alternative NAD(P)H-ubiquinone oxidoreductase A1, mitochondrial [Source:UniProtKB/Swiss-Prot;Acc:M0ZYF3]
PGSC0003DMG400002086	2	36096264	36100689	0.93209	4.06e-06	7.13e-05	Vacuolar protein sorting-associated protein VPS28 [Source:PGSC_GENE;Acc:PGSC0003DMG400002086]
PGSC0003DMG402028313	5	641054	644510	-1.29017	4.12e-06	7.23e-05	Ubiquinone biosynthesis protein [Source:PGSC_GENE;Acc:PGSC0003DMG402028313]
PGSC0003DMG400027514	1	74903124	74911002	-1.32157	4.2e-06	7.36e-05	Oxidoreductase [Source:PGSC_GENE;Acc:PGSC0003DMG400027514]
PGSC0003DMG400030439	6	57056946	57061434	1.69455	4.23e-06	7.41e-05	Hydrolase, hydrolyzing O-glycosyl compounds [Source:PGSC_GENE;Acc:PGSC0003DMG400030439]
PGSC0003DMG402016141	11	2431107	2431883	-1.72554	4.23e-06	7.42e-05	Gene of unknown function [Source:PGSC_GENE;Acc:PGSC0003DMG402016141]
PGSC0003DMG400015969	1	37567236	37571435	-1.866	4.24e-06	7.43e-05	RNA binding protein [Source:PGSC_GENE;Acc:PGSC0003DMG400015969]
PGSC0003DMG400022836	10	4517861	4518535	2.35504	4.25e-06	7.44e-05	Histone H3.2 [Source:PGSC_GENE;Acc:PGSC0003DMG400022836]
PGSC0003DMG400030657	2	41960673	41960981	2.6271	4.27e-06	7.47e-05	Conserved gene of unknown function [Source:PGSC_GENE;Acc:PGSC0003DMG400030657]
PGSC0003DMG400012652	2	41139556	41142933	0.76974	4.3e-06	7.51e-05	Conserved gene of unknown function [Source:PGSC_GENE;Acc:PGSC0003DMG400012652]
PGSC0003DMG400014341	3	42925035	42929346	2.94471	4.32e-06	7.54e-05	SHOC1 (SHORTAGE IN CHIASMATA 1) [Source:PGSC_GENE;Acc:PGSC0003DMG400014341]
PGSC0003DMG402000019	1	71792375	71797530	-1.87106	4.34e-06	7.57e-05	Dtdp-4-dehydrorhamnose dehydrogenase [Source:PGSC_GENE;Acc:PGSC0003DMG402000019]
PGSC0003DMG400000302	12	4294533	4299258	-1.06036	4.37e-06	7.62e-05	Lactoylglutathione lyase / glyoxalase I, putative [Source:PGSC_GENE;Acc:PGSC0003DMG400000302]
PGSC0003DMG400012196	8	55000440	55005328	1.24744	4.38e-06	7.62e-05	Zinc finger family protein [Source:PGSC_GENE;Acc:PGSC0003DMG400012196]
PGSC0003DMG400008472	6	27464704	27467041	-1.34497	4.38e-06	7.62e-05	W-3 desaturase [Source:PGSC_GENE;Acc:PGSC0003DMG400008472]
PGSC0003DMG400007832	12	2375229	2378947	0.77245	4.42e-06	7.68e-05	Conserved gene of unknown function [Source:PGSC_GENE;Acc:PGSC0003DMG400007832]
PGSC0003DMG400000735	1	86092273	86097263	-1.14656	4.42e-06	7.68e-05	Glucose-1-phosphate adenylyltransferase [Source:PGSC_GENE;Acc:PGSC0003DMG400000735]
PGSC0003DMG402009291	8	48850673	48855326	-1.1852	4.44e-06	7.7e-05	LrgB-like family protein [Source:PGSC_GENE;Acc:PGSC0003DMG402009291]
PGSC0003DMG402008890	9	1356118	1361153	2.0086	4.48e-06	7.77e-05	Aldo-keto reductase family 4 member C10 [Source:PGSC_GENE;Acc:PGSC0003DMG402008890]
PGSC0003DMG400025755	1	83778167	83782991	1.76297	4.48e-06	7.77e-05	RING-H2 finger protein [Source:PGSC_GENE;Acc:PGSC0003DMG400025755]
PGSC0003DMG400013389	3	310316	314042	-1.23341	4.49e-06	7.78e-05	37kDa chloroplast inner envelope membrane polypeptide [Source:PGSC_GENE;Acc:PGSC0003DMG400013389]
PGSC0003DMG400025978	1	69952819	69954589	1.315	4.5e-06	7.79e-05	Zinc ion binding protein [Source:PGSC_GENE;Acc:PGSC0003DMG400025978]
PGSC0003DMG403031436	4	16743479	16749724	-1.20697	4.55e-06	7.87e-05	Polygalacturonase [Source:PGSC_GENE;Acc:PGSC0003DMG403031436]
PGSC0003DMG400026036	1	69766024	69772325	0.831489	4.56e-06	7.88e-05	DnaJ homolog protein [Source:PGSC_GENE;Acc:PGSC0003DMG400026036]
PGSC0003DMG400021891	0	17554322	17557654	1.17055	4.6e-06	7.95e-05	SP1L [Source:PGSC_GENE;Acc:PGSC0003DMG400021891]
PGSC0003DMG400000918	11	10845281	10852327	-1.57516	4.61e-06	7.96e-05	Conserved gene of unknown function [Source:PGSC_GENE;Acc:PGSC0003DMG400000918]
PGSC0003DMG400009698	3	22937241	22982985	-0.960005	4.64e-06	8e-05	Ferredoxin-dependent glutamate synthase 1 [Source:PGSC_GENE;Acc:PGSC0003DMG400009698]
PGSC0003DMG400021769	12	41527648	41529467	-3.6676	4.73e-06	8.15e-05	Conserved gene of unknown function [Source:PGSC_GENE;Acc:PGSC0003DMG400021769]
PGSC0003DMG402017590	10	52164790	52168557	1.0918	4.74e-06	8.15e-05	Calmodulin binding protein [Source:PGSC_GENE;Acc:PGSC0003DMG402017590]
PGSC0003DMG400018176	3	52211805	52212667	2.92017	4.74e-06	8.15e-05	Oleosin [Source:PGSC_GENE;Acc:PGSC0003DMG400018176]
PGSC0003DMG400005613	3	59358880	59361028	-3.5765	4.75e-06	8.16e-05	Signal transducer [Source:PGSC_GENE;Acc:PGSC0003DMG400005613]
PGSC0003DMG400019364	9	48095281	48095724	1.64055	4.75e-06	8.16e-05	Gene of unknown function [Source:PGSC_GENE;Acc:PGSC0003DMG400019364]
PGSC0003DMG400002759	1	78361337	78378418	0.791782	4.76e-06	8.17e-05	Importin alpha 1 [Source:PGSC_GENE;Acc:PGSC0003DMG400002759]
PGSC0003DMG400020209	2	48003435	48006685	1.94264	4.77e-06	8.18e-05	Nodulin family protein [Source:PGSC_GENE;Acc:PGSC0003DMG400020209]
PGSC0003DMG400005324	5	35467762	35476784	-1.53496	4.78e-06	8.2e-05	Ribosomal protein L9 family protein [Source:PGSC_GENE;Acc:PGSC0003DMG400005324]
PGSC0003DMG400028892	6	38052454	38059443	1.52751	4.82e-06	8.25e-05	Conserved gene of unknown function [Source:PGSC_GENE;Acc:PGSC0003DMG400028892]
PGSC0003DMG400024934	2	42974140	42979366	-1.17294	4.86e-06	8.31e-05	Cytoplasmic protein of eukaryotic origin (38.3 kD) [Source:PGSC_GENE;Acc:PGSC0003DMG400024934]
PGSC0003DMG400001362	2	45517252	45519036	1.07177	4.91e-06	8.4e-05	Transcription factor [Source:PGSC_GENE;Acc:PGSC0003DMG400001362]
PGSC0003DMG400004696	12	59994770	60001361	-1.08967	5e-06	8.54e-05	ATP:citrate lyase [Source:PGSC_GENE;Acc:PGSC0003DMG400004696]
PGSC0003DMG400009317	8	48800792	48805673	-1.27322	5.01e-06	8.55e-05	Phosphoribulokinase [Source:PGSC_GENE;Acc:PGSC0003DMG400009317]
PGSC0003DMG400028468	2	31604886	31605523	-2.82616	5.14e-06	8.77e-05	Conserved gene of unknown function [Source:PGSC_GENE;Acc:PGSC0003DMG400028468]
PGSC0003DMG400032543	4	4876459	4881938	-0.963523	5.16e-06	8.8e-05	GTP binding [Source:PGSC_GENE;Acc:PGSC0003DMG400032543]
PGSC0003DMG400029047	8	43910641	43916510	-1.0968	5.19e-06	8.84e-05	Fibrillin 8 [Source:PGSC_GENE;Acc:PGSC0003DMG400029047]
PGSC0003DMG401027676	6	57819942	57823406	2.47636	5.2e-06	8.85e-05	Conserved gene of unknown function [Source:PGSC_GENE;Acc:PGSC0003DMG401027676]
PGSC0003DMG400024059	3	2632006	2635868	1.51638	5.24e-06	8.91e-05	Vacuolar protein sorting-associated protein VPS28 [Source:PGSC_GENE;Acc:PGSC0003DMG400024059]
PGSC0003DMG400001688	1	68509358	68510493	-1.75371	5.25e-06	8.91e-05	Ethphon-induced protein [Source:PGSC_GENE;Acc:PGSC0003DMG400001688]
PGSC0003DMG402021097	2	29540374	29549333	-1.16943	5.25e-06	8.92e-05	PTAC12 (PLASTID TRANSCRIPTIONALLY ACTIVE12) [Source:PGSC_GENE;Acc:PGSC0003DMG402021097]
PGSC0003DMG400030421	6	56791368	56798026	0.630718	5.28e-06	8.95e-05	TFIIA [Source:PGSC_GENE;Acc:PGSC0003DMG400030421]
PGSC0003DMG400031195	4	54639945	54657942	-0.813747	5.28e-06	8.95e-05	Conserved gene of unknown function [Source:PGSC_GENE;Acc:PGSC0003DMG400031195]
PGSC0003DMG400016893	4	69096743	69099631	-1.98847	5.29e-06	8.96e-05	Conserved gene of unknown function [Source:PGSC_GENE;Acc:PGSC0003DMG400016893]
PGSC0003DMG400024344	9	31520020	31521721	-4.23674	5.38e-06	9.1e-05	Anthocyanidin 3-O-glucosyltransferase [Source:PGSC_GENE;Acc:PGSC0003DMG400024344]
PGSC0003DMG400016339	6	39105067	39106017	1.90756	5.38e-06	9.1e-05	Lipid binding protein [Source:PGSC_GENE;Acc:PGSC0003DMG400016339]
PGSC0003DMG400003958	8	53160033	53164674	-1.06884	5.42e-06	9.16e-05	Leucine rich repeat receptor kinase [Source:PGSC_GENE;Acc:PGSC0003DMG400003958]
PGSC0003DMG400024508	3	54437065	54440400	-1.986	5.46e-06	9.23e-05	Extracellular Ca2+ sensing receptor [Source:PGSC_GENE;Acc:PGSC0003DMG400024508]
PGSC0003DMG400025487	7	47102334	47104710	3.08262	5.47e-06	9.23e-05	Isocitrate lyase [Source:PGSC_GENE;Acc:PGSC0003DMG400025487]
PGSC0003DMG400000152	1	71862638	71866307	-1.25151	5.47e-06	9.23e-05	Methylenetetrahydrofolate dehydrogenase [Source:PGSC_GENE;Acc:PGSC0003DMG400000152]
PGSC0003DMG400006104	9	55116198	55120131	-1.00214	5.52e-06	9.31e-05	MAR-binding protein [Source:PGSC_GENE;Acc:PGSC0003DMG400006104]
PGSC0003DMG400028445	2	31064607	31065980	4.72998	5.55e-06	9.35e-05	Secreted protein [Source:PGSC_GENE;Acc:PGSC0003DMG400028445]
PGSC0003DMG400003707	4	70363354	70365693	1.48836	5.59e-06	9.41e-05	Pre-pro-cysteine proteinase [Source:PGSC_GENE;Acc:PGSC0003DMG400003707]
PGSC0003DMG400025098	5	1494012	1498760	-2.40232	5.64e-06	9.48e-05	All-trans-retinol 13,14-reductase [Source:PGSC_GENE;Acc:PGSC0003DMG400025098]
PGSC0003DMG400030865	8	48355208	48364490	0.719884	5.65e-06	9.5e-05	Mob1 [Source:PGSC_GENE;Acc:PGSC0003DMG400030865]
PGSC0003DMG400022058	11	33594241	33597586	1.58206	5.66e-06	9.51e-05	DNA binding protein [Source:PGSC_GENE;Acc:PGSC0003DMG400022058]
PGSC0003DMG400014269	3	42252018	42259999	0.732286	5.71e-06	9.59e-05	SEU1 protein [Source:PGSC_GENE;Acc:PGSC0003DMG400014269]
PGSC0003DMG400031852	9	53184809	53186311	2.28701	5.73e-06	9.61e-05	Conserved gene of unknown function [Source:PGSC_GENE;Acc:PGSC0003DMG400031852]
PGSC0003DMG400018073	5	34469019	34469360	1.01787	5.74e-06	9.62e-05	Kelch repeat-containing protein [Source:PGSC_GENE;Acc:PGSC0003DMG400018073]
PGSC0003DMG400023681	10	57626848	57629814	-1.9809	5.77e-06	9.66e-05	Multidrug resistance pump [Source:PGSC_GENE;Acc:PGSC0003DMG400023681]
PGSC0003DMG400023525	5	50311348	50319086	1.02765	5.78e-06	9.66e-05	CRAL/TRIO domain containing protein [Source:PGSC_GENE;Acc:PGSC0003DMG400023525]
PGSC0003DMG400033688	3	45272542	45275213	-1.67252	5.78e-06	9.66e-05	Tartrate-resistant acid phosphatase type 5 [Source:PGSC_GENE;Acc:PGSC0003DMG400033688]
PGSC0003DMG401023118	4	45579441	45581178	-1.81511	5.79e-06	9.68e-05	Cytochrome P450-type monooxygenase 97A29 [Source:PGSC_GENE;Acc:PGSC0003DMG401023118]
PGSC0003DMG400001227	6	2181782	2184002	-2.67236	5.82e-06	9.71e-05	Gibberellin regulated protein [Source:PGSC_GENE;Acc:PGSC0003DMG400001227]
PGSC0003DMG400008817	9	1381774	1384238	-1.65442	5.92e-06	9.87e-05	RNA recognition motif-containing protein [Source:PGSC_GENE;Acc:PGSC0003DMG400008817]
PGSC0003DMG400002290	8	29755453	29761719	3.71174	6e-06	0.000100015	Early-responsive to dehydration 4 [Source:PGSC_GENE;Acc:PGSC0003DMG400002290]
PGSC0003DMG400030087	9	53643182	53646943	-1.24499	6.05e-06	0.000100786	With no lysine kinase [Source:PGSC_GENE;Acc:PGSC0003DMG400030087]
PGSC0003DMG400007051	7	52115522	52120029	-1.37923	6.05e-06	0.000100787	50S ribosomal protein L4, chloroplastic [Source:PGSC_GENE;Acc:PGSC0003DMG400007051]
PGSC0003DMG400029364	12	58162646	58164532	-1.37854	6.1e-06	0.000101323	Selenium-binding protein [Source:PGSC_GENE;Acc:PGSC0003DMG400029364]
PGSC0003DMG400004928	4	66419015	66422579	-2.4095	6.1e-06	0.000101323	S-locus-specific glycoprotein S13 [Source:PGSC_GENE;Acc:PGSC0003DMG400004928]
PGSC0003DMG401021043	0	30387119	30390925	1.93136	6.1e-06	0.000101323	NBS-LRR resistance protein [Source:PGSC_GENE;Acc:PGSC0003DMG401021043]
PGSC0003DMG400023617	4	8506022	8513983	0.813867	6.11e-06	0.000101414	Conserved gene of unknown function [Source:PGSC_GENE;Acc:PGSC0003DMG400023617]
PGSC0003DMG400027185	5	48026479	48029383	3.05709	6.12e-06	0.000101498	Hydrolase [Source:PGSC_GENE;Acc:PGSC0003DMG400027185]
PGSC0003DMG400032101	1	60730422	60732793	1.01432	6.13e-06	0.000101554	Histidine-containing phosphotransfer protein [Source:PGSC_GENE;Acc:PGSC0003DMG400032101]
PGSC0003DMG400014477	12	48647133	48650985	-1.00749	6.13e-06	0.000101554	Pentatricopeptide repeat-containing protein [Source:PGSC_GENE;Acc:PGSC0003DMG400014477]
PGSC0003DMG400028898	6	37860651	37863951	0.971122	6.15e-06	0.000101795	Conserved gene of unknown function [Source:PGSC_GENE;Acc:PGSC0003DMG400028898]
PGSC0003DMG401014665	1	88395361	88399887	-4.14675	6.16e-06	0.000101859	Mitochondrial phosphate carrier protein [Source:PGSC_GENE;Acc:PGSC0003DMG401014665]
PGSC0003DMG400001122	1	63476720	63483257	2.20988	6.21e-06	0.000102684	Coiled-coil protein [Source:PGSC_GENE;Acc:PGSC0003DMG400001122]
PGSC0003DMG400025771	1	84058040	84061476	-4.34326	6.35e-06	0.000104759	Interleukin-1 receptor-associated kinase [Source:PGSC_GENE;Acc:PGSC0003DMG400025771]
PGSC0003DMG400003082	2	30375779	30385411	0.832491	6.35e-06	0.000104759	Conserved gene of unknown function [Source:PGSC_GENE;Acc:PGSC0003DMG400003082]
PGSC0003DMG400018604	5	10314934	10318381	-1.44104	6.36e-06	0.000104948	Chloroplast phosphate transporter [Source:PGSC_GENE;Acc:PGSC0003DMG400018604]
PGSC0003DMG400005021	12	53447121	53449066	-1.80989	6.41e-06	0.000105552	Glucan endo-1,3-beta-glucosidase [Source:PGSC_GENE;Acc:PGSC0003DMG400005021]
PGSC0003DMG400045602	9	5033204	5035024	-1.67283	6.41e-06	0.000105552	Pentatricopeptide repeat-containing protein [Source:PGSC_GENE;Acc:PGSC0003DMG400045602]
PGSC0003DMG400006482	3	7984914	7989565	2.03443	6.45e-06	0.000105966	APETALA2 [Source:PGSC_GENE;Acc:PGSC0003DMG400006482]
PGSC0003DMG400015388	12	204508	207196	1.17266	6.45e-06	0.000105966	Conserved gene of unknown function [Source:PGSC_GENE;Acc:PGSC0003DMG400015388]
PGSC0003DMG400015464	12	56939512	56943683	1.23219	6.45e-06	0.000105966	Nicotiana tabacum wound inducive mRNA , complete cds [Source:PGSC_GENE;Acc:PGSC0003DMG400015464]
PGSC0003DMG400005917	6	54257676	54266723	-1.97437	6.45e-06	0.000105966	Nucleotide binding protein [Source:PGSC_GENE;Acc:PGSC0003DMG400005917]
PGSC0003DMG400021345	1	2515180	2519197	-2.79939	6.49e-06	0.000106428	Conserved gene of unknown function [Source:PGSC_GENE;Acc:PGSC0003DMG400021345]
PGSC0003DMG402017380	7	43348962	43352853	0.950094	6.5e-06	0.000106495	NOI [Source:PGSC_GENE;Acc:PGSC0003DMG402017380]
PGSC0003DMG400009358	4	65054598	65063148	-1.14477	6.58e-06	0.000107726	Cysteinyl tRNA synthetase [Source:PGSC_GENE;Acc:PGSC0003DMG400009358]
PGSC0003DMG400005901	6	54605426	54607144	-2.25334	6.6e-06	0.000107993	Aspartic proteinase nepenthesin-2 [Source:PGSC_GENE;Acc:PGSC0003DMG400005901]
PGSC0003DMG400019824	3	56677004	56680104	4.16467	6.63e-06	0.000108478	JA-induced WRKY protein [Source:PGSC_GENE;Acc:PGSC0003DMG400019824]
PGSC0003DMG400028643	12	49846495	49849359	1.12441	6.64e-06	0.000108592	Conserved gene of unknown function [Source:PGSC_GENE;Acc:PGSC0003DMG400028643]
PGSC0003DMG401032203	1	1940714	1946323	-2.34507	6.71e-06	0.000109553	Extensin [Source:PGSC_GENE;Acc:PGSC0003DMG401032203]
PGSC0003DMG400001920	0	12610397	12615251	-1.48336	6.73e-06	0.000109904	Translin family protein [Source:PGSC_GENE;Acc:PGSC0003DMG400001920]
PGSC0003DMG400010741	5	11304205	11310209	-1.05888	6.74e-06	0.000109962	Uro-adherence factor A [Source:PGSC_GENE;Acc:PGSC0003DMG400010741]
PGSC0003DMG400030762	6	40884304	40889220	1.66506	6.8e-06	0.000110895	Zinc finger family protein [Source:PGSC_GENE;Acc:PGSC0003DMG400030762]
PGSC0003DMG400025731	10	45266817	45275297	0.680727	6.86e-06	0.000111671	Zinc ion binding protein [Source:PGSC_GENE;Acc:PGSC0003DMG400025731]
PGSC0003DMG400006247	1	11342300	11351723	1.53213	6.86e-06	0.000111723	Conserved gene of unknown function [Source:PGSC_GENE;Acc:PGSC0003DMG400006247]
PGSC0003DMG400002389	7	40012570	40016236	-1.17277	6.88e-06	0.000111869	Chaperonin 21 [Source:PGSC_GENE;Acc:PGSC0003DMG400002389]
PGSC0003DMG400025122	5	1443538	1454045	-1.27534	6.92e-06	0.000112455	Rubisco subunit binding-protein beta subunit, rubb [Source:PGSC_GENE;Acc:PGSC0003DMG400025122]
PGSC0003DMG400046998	4	69229969	69232624	5.31782	6.95e-06	0.000112893	S-adenosylmethionine-dependent methyltransferase [Source:PGSC_GENE;Acc:PGSC0003DMG400046998]
PGSC0003DMG400010076	2	44554789	44556581	-1.61561	7.08e-06	0.000114969	Zinc finger protein [Source:PGSC_GENE;Acc:PGSC0003DMG400010076]
PGSC0003DMG400028335	5	190450	195591	1.33155	7.1e-06	0.000115089	Transcription factor WRKY2 [Source:PGSC_GENE;Acc:PGSC0003DMG400028335]
PGSC0003DMG400010132	3	43974090	43975015	2.23089	7.12e-06	0.000115355	Conserved gene of unknown function [Source:PGSC_GENE;Acc:PGSC0003DMG400010132]
PGSC0003DMG400026261	8	51296309	51297250	3.01437	7.17e-06	0.000116074	ATERF-2/ATERF2/ERF2 [Source:PGSC_GENE;Acc:PGSC0003DMG400026261]
PGSC0003DMG400014212	3	57312216	57314401	2.97842	7.18e-06	0.000116169	Heat shock protein [Source:PGSC_GENE;Acc:PGSC0003DMG400014212]
PGSC0003DMG400007315	2	37530115	37532382	-1.26607	7.18e-06	0.000116169	H/ACA ribonucleoprotein complex subunit 4 [Source:PGSC_GENE;Acc:PGSC0003DMG400007315]
PGSC0003DMG400010847	5	29036335	29040680	1.08044	7.25e-06	0.000117168	Conserved gene of unknown function [Source:PGSC_GENE;Acc:PGSC0003DMG400010847]
PGSC0003DMG401001693	1	68660665	68664195	-2.38233	7.26e-06	0.0001172	Rac gtpase [Source:PGSC_GENE;Acc:PGSC0003DMG401001693]
PGSC0003DMG400017735	2	37440155	37446738	-1.00192	7.28e-06	0.000117546	GTP-binding protein erg [Source:PGSC_GENE;Acc:PGSC0003DMG400017735]
PGSC0003DMG400021709	2	35526137	35527638	-1.88577	7.3e-06	0.000117801	Conserved gene of unknown function [Source:PGSC_GENE;Acc:PGSC0003DMG400021709]
PGSC0003DMG401008494	9	184539	186077	0.820517	7.34e-06	0.000118303	Double-stranded RNA binding protein [Source:PGSC_GENE;Acc:PGSC0003DMG401008494]
PGSC0003DMG400026229	8	51254255	51260880	1.97447	7.38e-06	0.000118904	Ubiquitin carboxyl-terminal hydrolase isozyme L3 [Source:PGSC_GENE;Acc:PGSC0003DMG400026229]
PGSC0003DMG401028252	10	55840813	55843004	-1.58809	7.41e-06	0.000119197	Beta-fructofuranosidase [Source:PGSC_GENE;Acc:PGSC0003DMG401028252]
PGSC0003DMG400025878	1	84213734	84215638	1.28885	7.44e-06	0.000119603	Phenylpropanoid:glucosyltransferase 1 [Source:PGSC_GENE;Acc:PGSC0003DMG400025878]
PGSC0003DMG401022673	1	58840971	58844996	-1.62222	7.44e-06	0.000119603	Acyl-CoA binding protein [Source:PGSC_GENE;Acc:PGSC0003DMG401022673]
PGSC0003DMG400006946	2	26336193	26337991	-1.58707	7.51e-06	0.000120531	Glycosyltransferase UGT90A7 [Source:PGSC_GENE;Acc:PGSC0003DMG400006946]
PGSC0003DMG400024703	1	77190469	77191603	3.15649	7.57e-06	0.000121398	SRC2 [Source:PGSC_GENE;Acc:PGSC0003DMG400024703]
PGSC0003DMG400006622	6	26388101	26395014	2.39908	7.58e-06	0.000121613	Phosphoinositide-specific phospholipase C [Source:PGSC_GENE;Acc:PGSC0003DMG400006622]
PGSC0003DMG400026245	8	51041512	51043497	-1.33699	7.61e-06	0.00012198	Transcription factor [Source:PGSC_GENE;Acc:PGSC0003DMG400026245]
PGSC0003DMG400005915	6	54292149	54295237	0.955645	7.7e-06	0.000123322	EIL1 [Source:PGSC_GENE;Acc:PGSC0003DMG400005915]
PGSC0003DMG400003461	2	18499282	18502077	1.01193	7.72e-06	0.000123564	3-hydroxy-3-methylglutaryl coenzyme A reductase [Source:PGSC_GENE;Acc:PGSC0003DMG400003461]
PGSC0003DMG400017854	3	18622932	18628480	-1.47517	7.79e-06	0.000124638	Acetylglucosaminyltransferase [Source:PGSC_GENE;Acc:PGSC0003DMG400017854]
PGSC0003DMG400024512	3	54525568	54532815	2.26367	7.82e-06	0.00012499	H/ACA ribonucleoprotein complex subunit [Source:PGSC_GENE;Acc:PGSC0003DMG400024512]
PGSC0003DMG400030351	6	57135818	57142781	-2.55534	7.89e-06	0.000125968	Cdc6 [Source:PGSC_GENE;Acc:PGSC0003DMG400030351]
PGSC0003DMG400019635	11	40771945	40778427	1.43191	7.94e-06	0.000126635	BEL5 protein [Source:PGSC_GENE;Acc:PGSC0003DMG400019635]
PGSC0003DMG400029866	3	26824152	26830361	2.3081	7.99e-06	0.000127334	Amino acid transporter [Source:PGSC_GENE;Acc:PGSC0003DMG400029866]
PGSC0003DMG400017050	1	71229477	71234944	-1.37575	8e-06	0.000127455	Dimethyladenosine transferase [Source:PGSC_GENE;Acc:PGSC0003DMG400017050]
PGSC0003DMG400029275	12	58165054	58170231	1.43792	8.04e-06	0.000127993	Protein phosphatase 2c [Source:PGSC_GENE;Acc:PGSC0003DMG400029275]
PGSC0003DMG401011368	9	52406217	52411550	-1.56652	8.09e-06	0.000128756	Conserved gene of unknown function [Source:PGSC_GENE;Acc:PGSC0003DMG401011368]
PGSC0003DMG402023118	4	45587043	45587819	-1.76794	8.14e-06	0.000129354	Gene of unknown function [Source:PGSC_GENE;Acc:PGSC0003DMG402023118]
PGSC0003DMG400002556	3	59867382	59870320	-1.6417	8.14e-06	0.000129354	Vegetative storage protein [Source:PGSC_GENE;Acc:PGSC0003DMG400002556]
PGSC0003DMG400012821	3	1983019	1991635	1.2232	8.21e-06	0.000130405	Serine/threonine-protein kinase PBS1 [Source:PGSC_GENE;Acc:PGSC0003DMG400012821]
PGSC0003DMG400026226	8	51200043	51203329	2.06934	8.22e-06	0.000130405	Small GTP-binding protein [Source:PGSC_GENE;Acc:PGSC0003DMG400026226]
PGSC0003DMG400010721	2	32806934	32816138	-2.21279	8.33e-06	0.000132101	SNI1 [Source:PGSC_GENE;Acc:PGSC0003DMG400010721]
PGSC0003DMG400021866	10	3572187	3576509	-3.8311	8.47e-06	0.000134208	Aminotransferase family protein [Source:PGSC_GENE;Acc:PGSC0003DMG400021866]
PGSC0003DMG400012515	8	287424	293042	-3.15912	8.48e-06	0.000134253	Conserved gene of unknown function [Source:PGSC_GENE;Acc:PGSC0003DMG400012515]
PGSC0003DMG400007989	4	68611565	68614588	-1.83248	8.57e-06	0.000135555	Heme oxygenase 2 [Source:PGSC_GENE;Acc:PGSC0003DMG400007989]
PGSC0003DMG400024547	3	55247770	55254797	2.52866	8.57e-06	0.000135555	Diacylglycerol kinase, theta [Source:PGSC_GENE;Acc:PGSC0003DMG400024547]
PGSC0003DMG400030640	2	41735967	41736807	4.5046	8.59e-06	0.000135578	Conserved gene of unknown function [Source:PGSC_GENE;Acc:PGSC0003DMG400030640]
PGSC0003DMG400027167	5	48776029	48778625	1.58024	8.59e-06	0.000135578	AG-motif binding protein-2 [Source:PGSC_GENE;Acc:PGSC0003DMG400027167]
PGSC0003DMG400023353	5	51455370	51461486	-1.57632	8.75e-06	0.000138044	MAR-binding protein [Source:PGSC_GENE;Acc:PGSC0003DMG400023353]
PGSC0003DMG400029848	10	58010999	58013140	0.931006	8.77e-06	0.000138232	Dehydration-induced protein ERD15 [Source:PGSC_GENE;Acc:PGSC0003DMG400029848]
PGSC0003DMG400030680	7	3578671	3580446	2.116	8.78e-06	0.000138281	Conserved gene of unknown function [Source:PGSC_GENE;Acc:PGSC0003DMG400030680]
PGSC0003DMG400017998	0	25509563	25514000	-1.8413	8.79e-06	0.000138389	F-box family protein [Source:PGSC_GENE;Acc:PGSC0003DMG400017998]
PGSC0003DMG400028767	10	33537359	33540698	-1.33554	8.81e-06	0.000138699	Oxidoreductase/ transition metal ion binding protein [Source:PGSC_GENE;Acc:PGSC0003DMG400028767]
PGSC0003DMG400002564	3	59668759	59674189	-1.25722	8.96e-06	0.000140917	MAR-binding filament 1 [Source:PGSC_GENE;Acc:PGSC0003DMG400002564]
PGSC0003DMG400021210	2	28445827	28451364	1.48061	8.97e-06	0.000140917	NIM1 1 [Source:PGSC_GENE;Acc:PGSC0003DMG400021210]
PGSC0003DMG400006661	4	60205627	60207072	3.38877	9.01e-06	0.000141446	ASR4 [Source:PGSC_GENE;Acc:PGSC0003DMG400006661]
PGSC0003DMG401016434	2	36696924	36705272	1.93508	9.03e-06	0.000141654	Conserved gene of unknown function [Source:PGSC_GENE;Acc:PGSC0003DMG401016434]
PGSC0003DMG400007645	4	53439420	53440469	1.67825	9.11e-06	0.000142818	Gene of unknown function [Source:PGSC_GENE;Acc:PGSC0003DMG400007645]
PGSC0003DMG400025888	1	84406656	84411448	1.87248	9.14e-06	0.000143209	Methylcrotonoyl-CoA carboxylase beta chain, mitochondrial [Source:PGSC_GENE;Acc:PGSC0003DMG400025888]
PGSC0003DMG400029615	9	58232182	58237010	-1.40848	9.2e-06	0.000144093	Inosine triphosphate pyrophosphatase [Source:PGSC_GENE;Acc:PGSC0003DMG400029615]
PGSC0003DMG400010840	8	43351373	43358338	1.79603	9.4e-06	0.000147065	Aspartate aminotransferase [Source:PGSC_GENE;Acc:PGSC0003DMG400010840]
PGSC0003DMG402025397	6	7981326	7982062	1.77764	9.46e-06	0.00014797	Gene of unknown function [Source:PGSC_GENE;Acc:PGSC0003DMG402025397]
PGSC0003DMG400032141	1	1589936	1591644	-1.27633	9.55e-06	0.000149198	RRNA-processing protein EBP2 [Source:PGSC_GENE;Acc:PGSC0003DMG400032141]
PGSC0003DMG400000139	1	71518768	71520833	1.53156	9.62e-06	0.000150181	Gibberellin receptor GID1 [Source:PGSC_GENE;Acc:PGSC0003DMG400000139]
PGSC0003DMG400004436	10	46412633	46419474	-1.35539	9.74e-06	0.000151984	Triosephosphate isomerase, chloroplastic [Source:PGSC_GENE;Acc:PGSC0003DMG400004436]
PGSC0003DMG400005604	3	59513086	59513622	1.27513	9.76e-06	0.000152137	Conserved gene of unknown function [Source:PGSC_GENE;Acc:PGSC0003DMG400005604]
PGSC0003DMG400004597	12	59705934	59706982	-3.14529	9.79e-06	0.000152581	Conserved gene of unknown function [Source:PGSC_GENE;Acc:PGSC0003DMG400004597]
PGSC0003DMG400003726	4	70714232	70717797	1.31957	9.83e-06	0.000153043	Carboxy-lyase [Source:PGSC_GENE;Acc:PGSC0003DMG400003726]
PGSC0003DMG401000216	1	73330966	73338418	-1.31704	9.84e-06	0.000153145	Dead box ATP-dependent RNA helicase [Source:PGSC_GENE;Acc:PGSC0003DMG401000216]
PGSC0003DMG400005178	6	47264634	47267055	3.89021	9.86e-06	0.000153273	NTGP4 [Source:PGSC_GENE;Acc:PGSC0003DMG400005178]
PGSC0003DMG400028061	4	55712019	55717996	-1.02456	9.88e-06	0.000153511	Conserved gene of unknown function [Source:PGSC_GENE;Acc:PGSC0003DMG400028061]
PGSC0003DMG400020208	2	48041691	48042396	3.03102	9.88e-06	0.000153511	Conserved gene of unknown function [Source:PGSC_GENE;Acc:PGSC0003DMG400020208]
PGSC0003DMG400022299	7	55128003	55133060	-1.69686	9.91e-06	0.000153734	Microtubule-associated protein MAP65-1a [Source:PGSC_GENE;Acc:PGSC0003DMG400022299]
PGSC0003DMG400004132	5	7530524	7537250	-1.4496	9.94e-06	0.000154138	N-acetyltransferase [Source:PGSC_GENE;Acc:PGSC0003DMG400004132]
PGSC0003DMG402013193	1	76783102	76788449	-1.28545	1.01e-05	0.000156157	Conserved gene of unknown function [Source:PGSC_GENE;Acc:PGSC0003DMG402013193]
PGSC0003DMG400017310	7	50420128	50422308	-1.40477	1.01e-05	0.000156157	Pentatricopeptide repeat-containing protein [Source:PGSC_GENE;Acc:PGSC0003DMG400017310]
PGSC0003DMG401024581	3	53643129	53650825	-0.920459	1.01e-05	0.000156947	Pyridoxamine 5-phosphate oxidase [Source:PGSC_GENE;Acc:PGSC0003DMG401024581]
PGSC0003DMG400003322	2	22613936	22621630	-0.910928	1.01e-05	0.000156947	Conserved gene of unknown function [Source:PGSC_GENE;Acc:PGSC0003DMG400003322]
PGSC0003DMG400029309	12	57596885	57604714	-1.19416	1.02e-05	0.000157478	Pyrophosphate--fructose 6-phosphate 1-phosphotransferase subunit alpha [Source:PGSC_GENE;Acc:PGSC0003DMG400029309]
PGSC0003DMG400002756	1	78430066	78436114	1.82392	1.02e-05	0.000157561	Beta-fructofuranosidase [Source:PGSC_GENE;Acc:PGSC0003DMG400002756]
PGSC0003DMG400007835	12	2447669	2448747	1.70954	1.02e-05	0.000157561	Conserved gene of unknown function [Source:PGSC_GENE;Acc:PGSC0003DMG400007835]
PGSC0003DMG402004611	12	59925024	59927050	4.64983	1.03e-05	0.000158703	MYB transcription factor [Source:PGSC_GENE;Acc:PGSC0003DMG402004611]
PGSC0003DMG400009303	8	48609877	48615043	-1.29931	1.03e-05	0.000158854	Prli-interacting factor l [Source:PGSC_GENE;Acc:PGSC0003DMG400009303]
PGSC0003DMG400012312	8	55509230	55516999	0.930062	1.03e-05	0.000159012	Atpob1 [Source:PGSC_GENE;Acc:PGSC0003DMG400012312]
PGSC0003DMG400001934	0	12544378	12549462	1.90364	1.03e-05	0.000159012	DNA methyltransferase [Source:PGSC_GENE;Acc:PGSC0003DMG400001934]
PGSC0003DMG400012355	8	55383156	55384048	2.77181	1.03e-05	0.000159012	Conserved gene of unknown function [Source:PGSC_GENE;Acc:PGSC0003DMG400012355]
PGSC0003DMG400027889	7	39303425	39309808	0.767433	1.04e-05	0.00015993	Inter-alpha-trypsin inhibitor heavy chain [Source:PGSC_GENE;Acc:PGSC0003DMG400027889]
PGSC0003DMG400003912	8	53520485	53522910	-1.57178	1.04e-05	0.000159984	P69F protein [Source:PGSC_GENE;Acc:PGSC0003DMG400003912]
PGSC0003DMG400027848	4	69350292	69358871	1.24547	1.05e-05	0.000160677	Ubiquitin carrier protein [Source:PGSC_GENE;Acc:PGSC0003DMG400027848]
PGSC0003DMG400012276	8	56041124	56044564	-0.744527	1.06e-05	0.000162386	Nucleoside diphosphate kinase [Source:PGSC_GENE;Acc:PGSC0003DMG400012276]
PGSC0003DMG400016393	1	4064893	4067142	0.810358	1.07e-05	0.000163549	Pre-mRNA branch site protein p14 [Source:PGSC_GENE;Acc:PGSC0003DMG400016393]
PGSC0003DMG400028645	12	49719699	49720548	3.54069	1.07e-05	0.000163963	Conserved gene of unknown function [Source:PGSC_GENE;Acc:PGSC0003DMG400028645]
PGSC0003DMG400029652	9	58448983	58457077	-1.96299	1.07e-05	0.000163963	Protein ABC1, mitochondrial [Source:PGSC_GENE;Acc:PGSC0003DMG400029652]
PGSC0003DMG402015928	7	42021742	42027566	1.21052	1.07e-05	0.000164021	OTU-like cysteine protease family protein [Source:PGSC_GENE;Acc:PGSC0003DMG402015928]
PGSC0003DMG400015599	5	7217099	7219214	-1.2313	1.07e-05	0.000164021	Conserved gene of unknown function [Source:PGSC_GENE;Acc:PGSC0003DMG400015599]
PGSC0003DMG400019000	11	18349091	18353286	-1.70225	1.08e-05	0.000165144	Photoreceptor-interacting protein [Source:PGSC_GENE;Acc:PGSC0003DMG400019000]
PGSC0003DMG400004328	10	18716941	18721970	-1.24173	1.08e-05	0.000165144	Fk506-binding protein [Source:PGSC_GENE;Acc:PGSC0003DMG400004328]
PGSC0003DMG400007097	7	52465875	52469951	-1.53611	1.08e-05	0.000165556	NHL repeat-containing protein [Source:PGSC_GENE;Acc:PGSC0003DMG400007097]
PGSC0003DMG400025414	5	16834679	16838305	-1.292	1.09e-05	0.000165629	Zinc finger protein CONSTANS-LIKE 15 [Source:PGSC_GENE;Acc:PGSC0003DMG400025414]
PGSC0003DMG402005938	6	54460953	54466571	1.40105	1.09e-05	0.000166558	Zinc ion binding protein [Source:PGSC_GENE;Acc:PGSC0003DMG402005938]
PGSC0003DMG400033878	5	44450258	44451829	-7.43379	1.09e-05	0.000166558	Conserved gene of unknown function [Source:PGSC_GENE;Acc:PGSC0003DMG400033878]
PGSC0003DMG400002022	9	7011383	7015497	0.830801	1.1e-05	0.000167705	Protein phosphatase 2C 38 [Source:PGSC_GENE;Acc:PGSC0003DMG400002022]
PGSC0003DMG400009021	1	62991492	62994946	5.09205	1.1e-05	0.000168015	Gibberellin 2-oxidase [Source:PGSC_GENE;Acc:PGSC0003DMG400009021]
PGSC0003DMG400045083	8	33414537	33415064	-2.23714	1.11e-05	0.000168298	Conserved gene of unknown function [Source:PGSC_GENE;Acc:PGSC0003DMG400045083]
PGSC0003DMG400009155	3	61767691	61770980	2.19801	1.11e-05	0.000168946	Triacylglycerol lipase [Source:PGSC_GENE;Acc:PGSC0003DMG400009155]
PGSC0003DMG400001851	8	50679820	50685387	-1.00207	1.12e-05	0.000169292	ATP-dependent helicase [Source:PGSC_GENE;Acc:PGSC0003DMG400001851]
PGSC0003DMG400018511	3	47830166	47834596	-0.819025	1.12e-05	0.000169807	6-phosphogluconolactonase [Source:PGSC_GENE;Acc:PGSC0003DMG400018511]
PGSC0003DMG400007239	5	46577401	46582898	-3.48022	1.12e-05	0.000169807	Root phototropism protein [Source:PGSC_GENE;Acc:PGSC0003DMG400007239]
PGSC0003DMG400003208	3	47511919	47516595	-0.674836	1.12e-05	0.000170131	Phosphatidylcholine transfer protein [Source:PGSC_GENE;Acc:PGSC0003DMG400003208]
PGSC0003DMG400008818	9	1425237	1432543	-1.37847	1.12e-05	0.000170211	Prf interactor 30137 [Source:PGSC_GENE;Acc:PGSC0003DMG400008818]
PGSC0003DMG400020280	2	47801090	47803398	3.95719	1.14e-05	0.000172	Triacylglycerol lipase [Source:PGSC_GENE;Acc:PGSC0003DMG400020280]
PGSC0003DMG400016489	2	36182697	36185375	-1.83528	1.14e-05	0.000172	Pentatricopeptide repeat-containing protein [Source:PGSC_GENE;Acc:PGSC0003DMG400016489]
PGSC0003DMG400014262	3	41998341	42000442	-1.15533	1.14e-05	0.000172246	Conserved gene of unknown function [Source:PGSC_GENE;Acc:PGSC0003DMG400014262]
PGSC0003DMG400016390	1	3234950	3235780	0.875238	1.15e-05	0.000173245	Hin1 [Source:PGSC_GENE;Acc:PGSC0003DMG400016390]
PGSC0003DMG400012408	7	53075610	53079147	1.49588	1.15e-05	0.00017393	Protein phosphatase 2C [Source:PGSC_GENE;Acc:PGSC0003DMG400012408]
PGSC0003DMG400012239	8	56624723	56628440	2.54804	1.15e-05	0.000174037	Cystathionine gamma-synthase [Source:PGSC_GENE;Acc:PGSC0003DMG400012239]
PGSC0003DMG400008989	1	62004011	62008359	0.926161	1.16e-05	0.000174425	CONSTANS interacting protein 2b [Source:PGSC_GENE;Acc:PGSC0003DMG400008989]
PGSC0003DMG400018919	8	45793661	45794229	-4.09056	1.16e-05	0.000174696	Polyphenol oxidase [Source:PGSC_GENE;Acc:PGSC0003DMG400018919]
PGSC0003DMG400022753	8	53898026	53900401	-1.31404	1.17e-05	0.000176186	DNA-directed RNA polymerase [Source:PGSC_GENE;Acc:PGSC0003DMG400022753]
PGSC0003DMG400017830	1	41183194	41190554	-1.65015	1.18e-05	0.000177216	Pentatricopeptide repeat-containing protein [Source:PGSC_GENE;Acc:PGSC0003DMG400017830]
PGSC0003DMG400012831	3	1981755	1982158	3.19176	1.18e-05	0.000177902	Gene of unknown function [Source:PGSC_GENE;Acc:PGSC0003DMG400012831]
PGSC0003DMG401016333	6	39236456	39244457	1.39982	1.19e-05	0.000179058	Protein IQ-DOMAIN 14 [Source:PGSC_GENE;Acc:PGSC0003DMG401016333]
PGSC0003DMG400012887	9	47648990	47653012	1.19589	1.2e-05	0.000179381	Cyclin-dependent protein kinase [Source:PGSC_GENE;Acc:PGSC0003DMG400012887]
PGSC0003DMG400016253	11	3343158	3351526	1.77107	1.2e-05	0.000179571	Phospholipase A1 [Source:PGSC_GENE;Acc:PGSC0003DMG400016253]
PGSC0003DMG400007534	9	48936564	48944459	0.62979	1.2e-05	0.000179871	Gb protein [Source:PGSC_GENE;Acc:PGSC0003DMG400007534]
PGSC0003DMG400021508	4	67179446	67180400	2.96634	1.22e-05	0.00018324	C2H2-type zinc finger protein [Source:PGSC_GENE;Acc:PGSC0003DMG400021508]
PGSC0003DMG400033136	6	47768677	47774898	0.949311	1.23e-05	0.000183759	Conserved gene of unknown function [Source:PGSC_GENE;Acc:PGSC0003DMG400033136]
PGSC0003DMG400001790	1	67629464	67632688	-1.49988	1.23e-05	0.000183759	Pentatricopeptide repeat-containing protein [Source:PGSC_GENE;Acc:PGSC0003DMG400001790]
PGSC0003DMG400003916	8	53482918	53484590	-1.82977	1.23e-05	0.000184419	Triose phosphate/phosphate translocator, chloroplast [Source:PGSC_GENE;Acc:PGSC0003DMG400003916]
PGSC0003DMG401018790	12	54771083	54777219	-1.83264	1.24e-05	0.000185942	S-adenosylmethionine transporter [Source:PGSC_GENE;Acc:PGSC0003DMG401018790]
PGSC0003DMG400022361	2	34736277	34743559	1.80226	1.25e-05	0.000186557	Sphingosine kinase [Source:PGSC_GENE;Acc:PGSC0003DMG400022361]
PGSC0003DMG400013516	5	8882392	8885738	-4.99311	1.26e-05	0.000188166	Polygalacturonase [Source:PGSC_GENE;Acc:PGSC0003DMG400013516]
PGSC0003DMG402024815	4	58166645	58170449	-1.92194	1.26e-05	0.000188183	Pentatricopeptide repeat protein PPR868-14 [Source:PGSC_GENE;Acc:PGSC0003DMG402024815]
PGSC0003DMG400005972	4	1807291	1816154	1.25474	1.26e-05	0.000188183	Conserved gene of unknown function [Source:PGSC_GENE;Acc:PGSC0003DMG400005972]
PGSC0003DMG400022213	7	54914352	54921662	0.649261	1.27e-05	0.000188426	Bromodomain-containing protein [Source:PGSC_GENE;Acc:PGSC0003DMG400022213]
PGSC0003DMG400014676	1	88341629	88344131	-1.46694	1.28e-05	0.000190014	Pentatricopeptide repeat-containing protein [Source:PGSC_GENE;Acc:PGSC0003DMG400014676]
PGSC0003DMG400024394	8	32948971	32957038	2.10484	1.28e-05	0.000190111	Conserved gene of unknown function [Source:PGSC_GENE;Acc:PGSC0003DMG400024394]
PGSC0003DMG400030929	7	4167324	4169840	0.864643	1.28e-05	0.000190111	Gene of unknown function [Source:PGSC_GENE;Acc:PGSC0003DMG400030929]
PGSC0003DMG400033033	6	51946922	51956030	0.754303	1.29e-05	0.000190858	Chaperone protein dnaJ [Source:PGSC_GENE;Acc:PGSC0003DMG400033033]
PGSC0003DMG401026153	7	47775712	47777359	-1.68951	1.29e-05	0.000191887	Serine-threonine protein kinase, plant-type [Source:PGSC_GENE;Acc:PGSC0003DMG401026153]
PGSC0003DMG400003614	2	39987137	39989624	-1.61938	1.29e-05	0.000191887	Dimethyladenosine transferase [Source:PGSC_GENE;Acc:PGSC0003DMG400003614]
PGSC0003DMG400025336	3	53169753	53173630	1.87199	1.29e-05	0.000191887	Nitrate transporter NRT1-5 [Source:PGSC_GENE;Acc:PGSC0003DMG400025336]
PGSC0003DMG400013016	2	22970884	22977252	1.96868	1.3e-05	0.000192041	Nucleotide binding protein [Source:PGSC_GENE;Acc:PGSC0003DMG400013016]
PGSC0003DMG400019283	7	53744080	53746570	3.11997	1.32e-05	0.000194888	Conserved gene of unknown function [Source:PGSC_GENE;Acc:PGSC0003DMG400019283]
PGSC0003DMG400012708	4	10925330	10927555	-2.50094	1.32e-05	0.00019555	Glucosyltransferase [Source:PGSC_GENE;Acc:PGSC0003DMG400012708]
PGSC0003DMG400001809	1	67682760	67686262	1.82343	1.34e-05	0.000198231	Xyloglucan endotransglucosylase-hydrolase XTH5 [Source:PGSC_GENE;Acc:PGSC0003DMG400001809]
PGSC0003DMG400017343	7	51068146	51073098	-0.839036	1.38e-05	0.000203469	Haloacid dehalogenase superfamily protein [Source:PGSC_GENE;Acc:PGSC0003DMG400017343]
PGSC0003DMG400012826	3	1799686	1802818	3.00273	1.39e-05	0.000204978	Auxin repressed/dormancy associated protein [Source:PGSC_GENE;Acc:PGSC0003DMG400012826]
PGSC0003DMG400016238	11	2979539	2987049	-1.46329	1.39e-05	0.000204978	DEGP10 [Source:PGSC_GENE;Acc:PGSC0003DMG400016238]
PGSC0003DMG400013345	11	594735	599056	-1.67828	1.39e-05	0.000205022	Acyl carrier protein [Source:PGSC_GENE;Acc:PGSC0003DMG400013345]
PGSC0003DMG401017241	9	56118996	56120084	-1.55631	1.4e-05	0.000206347	Desacetoxyvindoline 4-hydroxylase [Source:PGSC_GENE;Acc:PGSC0003DMG401017241]
PGSC0003DMG400025013	10	1542561	1545762	-1.58518	1.41e-05	0.000207682	50S ribosomal protein L24, chloroplastic [Source:PGSC_GENE;Acc:PGSC0003DMG400025013]
PGSC0003DMG400008751	8	1409131	1415940	-1.41442	1.41e-05	0.000208171	Conserved gene of unknown function [Source:PGSC_GENE;Acc:PGSC0003DMG400008751]
PGSC0003DMG400017627	5	5903924	5907317	-1.54787	1.42e-05	0.00020838	Single-stranded DNA-binding protein WHY1, chloroplastic [Source:UniProtKB/Swiss-Prot;Acc:Q9LL85]
PGSC0003DMG400015544	11	44997258	45004948	-2.3339	1.42e-05	0.00020838	Bipolar kinesin KRP-130 [Source:PGSC_GENE;Acc:PGSC0003DMG400015544]
PGSC0003DMG400000165	1	72056268	72059559	0.865804	1.43e-05	0.000209346	Protein AFR [Source:PGSC_GENE;Acc:PGSC0003DMG400000165]
PGSC0003DMG400016331	6	39270651	39275095	-1.06196	1.43e-05	0.000209346	Acyl-[acyl-carrier-protein] desaturase, chloroplastic [Source:PGSC_GENE;Acc:PGSC0003DMG400016331]
PGSC0003DMG402005074	3	2473202	2476884	-2.40721	1.43e-05	0.000209346	Adenylyl-sulfate reductase [Source:PGSC_GENE;Acc:PGSC0003DMG402005074]
PGSC0003DMG400019326	9	47922617	47936286	1.39069	1.43e-05	0.000210059	Protein AFR [Source:PGSC_GENE;Acc:PGSC0003DMG400019326]
PGSC0003DMG400010298	9	50172807	50173687	3.38486	1.44e-05	0.000210542	Conserved gene of unknown function [Source:PGSC_GENE;Acc:PGSC0003DMG400010298]
PGSC0003DMG402003169	2	12003011	12005816	-1.07152	1.45e-05	0.000212214	Gene of unknown function [Source:PGSC_GENE;Acc:PGSC0003DMG402003169]
PGSC0003DMG400007837	12	2476509	2481563	0.87199	1.45e-05	0.000212661	Conserved gene of unknown function [Source:PGSC_GENE;Acc:PGSC0003DMG400007837]
PGSC0003DMG400016731	2	36945099	36948626	-0.716198	1.46e-05	0.000213599	60S ribosomal protein L10, mitochondrial [Source:PGSC_GENE;Acc:PGSC0003DMG400016731]
PGSC0003DMG400016765	6	45266675	45268111	3.56409	1.46e-05	0.000213887	Conserved gene of unknown function [Source:PGSC_GENE;Acc:PGSC0003DMG400016765]
PGSC0003DMG400028204	10	56746073	56754435	0.746761	1.46e-05	0.000213887	Proteophosphoglycan 5 [Source:PGSC_GENE;Acc:PGSC0003DMG400028204]
PGSC0003DMG400009714	9	49772101	49781941	-0.985545	1.47e-05	0.000214093	Kinesin light chain [Source:PGSC_GENE;Acc:PGSC0003DMG400009714]
PGSC0003DMG400017732	2	37391695	37394478	-2.48688	1.47e-05	0.000214987	Zinc/iron transporter [Source:PGSC_GENE;Acc:PGSC0003DMG400017732]
PGSC0003DMG400001944	0	12669441	12671840	4.93973	1.48e-05	0.000215699	Cytochrome P450 [Source:PGSC_GENE;Acc:PGSC0003DMG400001944]
PGSC0003DMG400023011	3	40261124	40262406	-2.17314	1.48e-05	0.000215871	Conserved gene of unknown function [Source:PGSC_GENE;Acc:PGSC0003DMG400023011]
PGSC0003DMG400002867	4	414783	419368	0.680023	1.48e-05	0.000215957	Potyviral capsid protein interacting protein 1 [Source:PGSC_GENE;Acc:PGSC0003DMG400002867]
PGSC0003DMG401000796	4	59107036	59116060	1.37815	1.48e-05	0.000215957	C2H2-type zinc finger protein [Source:PGSC_GENE;Acc:PGSC0003DMG401000796]
PGSC0003DMG400016590	4	53984387	53986069	1.18834	1.5e-05	0.000217479	Stress enhanced protein 2 [Source:PGSC_GENE;Acc:PGSC0003DMG400016590]
PGSC0003DMG400028317	5	524766	531502	-1.2429	1.51e-05	0.000218845	Argininosuccinate synthase [Source:PGSC_GENE;Acc:PGSC0003DMG400028317]
PGSC0003DMG400028192	10	57001234	57005760	1.27944	1.51e-05	0.000219477	Conserved gene of unknown function [Source:PGSC_GENE;Acc:PGSC0003DMG400028192]
PGSC0003DMG400008152	10	58643228	58645856	0.878056	1.51e-05	0.000219477	Stress-associated protein 5 [Source:PGSC_GENE;Acc:PGSC0003DMG400008152]
PGSC0003DMG400027203	5	48448980	48453633	-1.48146	1.52e-05	0.000219976	Pseudouridine synthase [Source:PGSC_GENE;Acc:PGSC0003DMG400027203]
PGSC0003DMG402002714	9	3772413	3781239	-1.08966	1.52e-05	0.000220255	Gene of unknown function [Source:PGSC_GENE;Acc:PGSC0003DMG402002714]
PGSC0003DMG400026636	10	23468119	23472071	-4.22341	1.52e-05	0.000220255	AvrPto-dependent Pto-interacting protein 3 [Source:PGSC_GENE;Acc:PGSC0003DMG400026636]
PGSC0003DMG400020268	2	47738416	47742850	0.69546	1.53e-05	0.000220949	F-box protein SKIP14 [Source:PGSC_GENE;Acc:PGSC0003DMG400020268]
PGSC0003DMG400009062	3	6870611	6875715	1.19526	1.53e-05	0.000220949	Beta-glucanase [Source:PGSC_GENE;Acc:PGSC0003DMG400009062]
PGSC0003DMG400017738	2	37326209	37328626	-1.44023	1.53e-05	0.000221661	BRASSINOSTEROID INSENSITIVE 1-associated receptor kinase 1 [Source:PGSC_GENE;Acc:PGSC0003DMG400017738]
PGSC0003DMG400019526	3	55769333	55770654	2.74345	1.54e-05	0.000222849	Zinc finger protein [Source:PGSC_GENE;Acc:PGSC0003DMG400019526]
PGSC0003DMG400013142	10	3829292	3833892	0.759126	1.55e-05	0.000224392	Hydroxyproline-rich glycoprotein family protein [Source:PGSC_GENE;Acc:PGSC0003DMG400013142]
PGSC0003DMG400032545	4	4827116	4831475	-0.871837	1.56e-05	0.000225381	Pentatricopeptide repeat-containing protein, mitochondrial [Source:PGSC_GENE;Acc:PGSC0003DMG400032545]
PGSC0003DMG401009305	8	48588512	48596268	-1.10358	1.56e-05	0.000225639	Disease resistance protein RGA3 [Source:PGSC_GENE;Acc:PGSC0003DMG401009305]
PGSC0003DMG400027228	4	9530698	9534896	-1.62642	1.59e-05	0.000229081	Zinc finger, RING-type [Source:PGSC_GENE;Acc:PGSC0003DMG400027228]
PGSC0003DMG400015319	12	597737	607412	-1.42747	1.6e-05	0.000229815	Ubiquitin ligase protein cop1 [Source:PGSC_GENE;Acc:PGSC0003DMG400015319]
PGSC0003DMG400029326	12	57268881	57273583	1.40913	1.6e-05	0.000230108	Estradiol 17 beta-dehydrogenase [Source:PGSC_GENE;Acc:PGSC0003DMG400029326]
PGSC0003DMG400004359	1	61309505	61311730	-1.09199	1.6e-05	0.000230157	Pentatricopeptide repeat-containing protein [Source:PGSC_GENE;Acc:PGSC0003DMG400004359]
PGSC0003DMG400027059	6	52955579	52959618	-0.91191	1.61e-05	0.00023091	Conserved gene of unknown function [Source:PGSC_GENE;Acc:PGSC0003DMG400027059]
PGSC0003DMG402023446	5	51908487	51912633	1.33578	1.61e-05	0.000230967	Branched-chain alpha keto-acid dehydrogenase E1 alpha subunit [Source:PGSC_GENE;Acc:PGSC0003DMG402023446]
PGSC0003DMG400022038	4	52452210	52458277	-1.34104	1.62e-05	0.000231996	Transcription factor S-II domain-containing protein [Source:PGSC_GENE;Acc:PGSC0003DMG400022038]
PGSC0003DMG400019907	9	49544876	49552614	-0.771645	1.62e-05	0.000232633	Ribokinase [Source:PGSC_GENE;Acc:PGSC0003DMG400019907]
PGSC0003DMG400002833	4	374336	379202	-1.74149	1.63e-05	0.000232977	Pentatricopeptide repeat-containing protein [Source:PGSC_GENE;Acc:PGSC0003DMG400002833]
PGSC0003DMG400003535	2	40000999	40006108	-1.40665	1.65e-05	0.000235802	CDK5 regulatory subunit-associated protein [Source:PGSC_GENE;Acc:PGSC0003DMG400003535]
PGSC0003DMG400020939	9	59839770	59841971	2.15919	1.65e-05	0.000235913	Sesquiterpene synthase 2 [Source:PGSC_GENE;Acc:PGSC0003DMG400020939]
PGSC0003DMG400006976	2	26758507	26761691	-1.07517	1.65e-05	0.000236519	Structural constituent of ribosome [Source:PGSC_GENE;Acc:PGSC0003DMG400006976]
PGSC0003DMG400023361	5	51359496	51365523	-3.46511	1.65e-05	0.000236566	Methylenetetrahydrofolate reductase [Source:PGSC_GENE;Acc:PGSC0003DMG400023361]
PGSC0003DMG400002627	3	60016828	60023799	0.683018	1.66e-05	0.0002374	Homeobox protein [Source:PGSC_GENE;Acc:PGSC0003DMG400002627]
PGSC0003DMG400004643	12	60313830	60322789	-1.26959	1.66e-05	0.000237573	Histidine kinase 1 plant [Source:PGSC_GENE;Acc:PGSC0003DMG400004643]
PGSC0003DMG400016730	2	36937428	36941862	1.48844	1.67e-05	0.000238562	Sucrose synthase [Source:PGSC_GENE;Acc:PGSC0003DMG400016730]
PGSC0003DMG400005276	5	42205479	42208886	-1.31418	1.67e-05	0.000238562	Nitrogen fixation protein nifU [Source:PGSC_GENE;Acc:PGSC0003DMG400005276]
PGSC0003DMG400004437	10	46390779	46395996	-1.17226	1.68e-05	0.00023889	ER lumen protein retaining receptor [Source:PGSC_GENE;Acc:PGSC0003DMG400004437]
PGSC0003DMG400002732	9	4199867	4200806	2.31933	1.68e-05	0.00023889	VQ motif-containing protein [Source:PGSC_GENE;Acc:PGSC0003DMG400002732]
PGSC0003DMG400026233	8	51344337	51348037	1.51904	1.68e-05	0.000239655	Mutt domain protein [Source:PGSC_GENE;Acc:PGSC0003DMG400026233]
PGSC0003DMG400002051	12	55826983	55832851	-1.25817	1.7e-05	0.000242019	SAB [Source:PGSC_GENE;Acc:PGSC0003DMG400002051]
PGSC0003DMG400030691	7	3314393	3315623	-3.4423	1.72e-05	0.000244035	Conserved gene of unknown function [Source:PGSC_GENE;Acc:PGSC0003DMG400030691]
PGSC0003DMG400019063	8	35649304	35653853	-0.850055	1.72e-05	0.000244469	UDP-sulfoquinovose synthase [Source:PGSC_GENE;Acc:PGSC0003DMG400019063]
PGSC0003DMG400029164	6	10239758	10240791	1.14985	1.72e-05	0.000244601	Hydroxyproline-rich glycoprotein family protein [Source:PGSC_GENE;Acc:PGSC0003DMG400029164]
PGSC0003DMG400004165	6	3451772	3452389	-3.6354	1.72e-05	0.000244767	Thylakoid soluble phosphoprotein [Source:PGSC_GENE;Acc:PGSC0003DMG400004165]
PGSC0003DMG400003531	2	40090041	40090994	3.42029	1.73e-05	0.000244856	Dhn1 protein [Source:PGSC_GENE;Acc:PGSC0003DMG400003531]
PGSC0003DMG400006168	1	87638813	87648550	0.640508	1.73e-05	0.000245181	Ubiquitin-conjugating enzyme E2 23 [Source:PGSC_GENE;Acc:PGSC0003DMG400006168]
PGSC0003DMG400029308	12	57610725	57614391	-2.33865	1.74e-05	0.000246914	Conserved gene of unknown function [Source:PGSC_GENE;Acc:PGSC0003DMG400029308]
PGSC0003DMG400027637	7	51714410	51716222	-1.53852	1.74e-05	0.000246914	Glutathione S-transferase T5 [Source:PGSC_GENE;Acc:PGSC0003DMG400027637]
PGSC0003DMG400016219	11	2580426	2588358	-0.986467	1.75e-05	0.000246914	GTP cyclohydrolase II [Source:PGSC_GENE;Acc:PGSC0003DMG400016219]
PGSC0003DMG400000571	3	47094980	47101818	1.0602	1.76e-05	0.000248996	Conserved gene of unknown function [Source:PGSC_GENE;Acc:PGSC0003DMG400000571]
PGSC0003DMG400010684	1	82700202	82705631	-1.23348	1.76e-05	0.000249224	GATA transcription factor [Source:PGSC_GENE;Acc:PGSC0003DMG400010684]
PGSC0003DMG400026359	11	40395336	40400616	3.21018	1.77e-05	0.000249428	Glucan endo-1,3-beta-glucosidase [Source:PGSC_GENE;Acc:PGSC0003DMG400026359]
PGSC0003DMG400015007	4	9227428	9230933	-1.47044	1.77e-05	0.00024946	C2 [Source:PGSC_GENE;Acc:PGSC0003DMG400015007]
PGSC0003DMG400011148	7	1104237	1110318	-1.0532	1.78e-05	0.000250439	Cellulose synthase 3 [Source:PGSC_GENE;Acc:PGSC0003DMG400011148]
PGSC0003DMG400044745	9	51373241	51374032	0.928029	1.78e-05	0.00025119	Kinase [Source:PGSC_GENE;Acc:PGSC0003DMG400044745]
PGSC0003DMG400011771	6	42779953	42785063	2.07095	1.79e-05	0.000252633	Amino acid transporter [Source:PGSC_GENE;Acc:PGSC0003DMG400011771]
PGSC0003DMG400011201	7	1141604	1143559	-1.79933	1.79e-05	0.000252633	Gene of unknown function [Source:PGSC_GENE;Acc:PGSC0003DMG400011201]
PGSC0003DMG400022427	2	34411686	34416093	-2.68644	1.8e-05	0.00025326	Conserved gene of unknown function [Source:PGSC_GENE;Acc:PGSC0003DMG400022427]
PGSC0003DMG400022356	2	34851496	34852803	4.49411	1.81e-05	0.000254017	F-box family protein [Source:PGSC_GENE;Acc:PGSC0003DMG400022356]
PGSC0003DMG400001354	2	45751146	45754527	-0.862178	1.81e-05	0.000254062	Pentatricopeptide repeat-containing protein [Source:PGSC_GENE;Acc:PGSC0003DMG400001354]
PGSC0003DMG401005259	3	36592630	36598780	-0.841847	1.81e-05	0.000254635	Conserved gene of unknown function [Source:PGSC_GENE;Acc:PGSC0003DMG401005259]
PGSC0003DMG400022357	2	34841279	34846650	1.17322	1.81e-05	0.000254635	Heterogeneous nuclear ribonucleoprotein U 1 [Source:PGSC_GENE;Acc:PGSC0003DMG400022357]
PGSC0003DMG400005736	3	58574547	58582736	-1.06719	1.82e-05	0.000254669	Tetratricopeptide-like helical [Source:PGSC_GENE;Acc:PGSC0003DMG400005736]
PGSC0003DMG403016434	2	36691745	36693796	2.12248	1.82e-05	0.000254805	Conserved gene of unknown function [Source:PGSC_GENE;Acc:PGSC0003DMG403016434]
PGSC0003DMG400005745	3	58316831	58317650	3.17002	1.82e-05	0.000254805	Calcium-binding allergen Ole e 8 [Source:PGSC_GENE;Acc:PGSC0003DMG400005745]
PGSC0003DMG400013209	4	35757684	35760973	-0.735802	1.83e-05	0.000255837	Conserved gene of unknown function [Source:PGSC_GENE;Acc:PGSC0003DMG400013209]
PGSC0003DMG400000228	1	73521110	73527932	-1.21399	1.83e-05	0.000255837	EMB1703 [Source:PGSC_GENE;Acc:PGSC0003DMG400000228]
PGSC0003DMG400004265	12	54172559	54178914	-0.979087	1.86e-05	0.000259725	DEAD-box ATP-dependent RNA helicase 48 [Source:PGSC_GENE;Acc:PGSC0003DMG400004265]
PGSC0003DMG400003666	2	38911584	38914719	1.36495	1.87e-05	0.000260742	Senescence-associated protein [Source:PGSC_GENE;Acc:PGSC0003DMG400003666]
PGSC0003DMG400002483	3	61166984	61173927	1.33467	1.89e-05	0.000263325	Phosphatidylcholine: Diacylglycerol Acyltransferase [Source:PGSC_GENE;Acc:PGSC0003DMG400002483]
PGSC0003DMG402016309	6	40329800	40330922	-2.63498	1.9e-05	0.000265196	Non-specific lipid-transfer protein [Source:PGSC_GENE;Acc:PGSC0003DMG402016309]
PGSC0003DMG401000722	1	85868132	85875220	0.56643	1.9e-05	0.000265196	Guanine nucleotide-binding protein subunit beta [Source:PGSC_GENE;Acc:PGSC0003DMG401000722]
PGSC0003DMG400008438	5	49903753	49905385	5.17711	1.92e-05	0.000268061	Metal ion binding protein [Source:PGSC_GENE;Acc:PGSC0003DMG400008438]
PGSC0003DMG400013408	3	691240	695990	-1.27499	1.93e-05	0.000268744	DUF26 domain-containing protein 2 [Source:PGSC_GENE;Acc:PGSC0003DMG400013408]
PGSC0003DMG400005001	12	53419178	53422615	0.895963	1.94e-05	0.00027027	Alcohol dehydrogenase [Source:PGSC_GENE;Acc:PGSC0003DMG400005001]
PGSC0003DMG400032556	4	5032295	5040487	-1.12595	1.94e-05	0.000270554	Histone deacetylase [Source:PGSC_GENE;Acc:PGSC0003DMG400032556]
PGSC0003DMG400009915	4	71835918	71842242	-2.0495	1.95e-05	0.000270714	Zinc finger protein [Source:PGSC_GENE;Acc:PGSC0003DMG400009915]
PGSC0003DMG400029746	1	81535002	81535705	1.32917	1.95e-05	0.000271381	Actin-101 [Source:PGSC_GENE;Acc:PGSC0003DMG400029746]
PGSC0003DMG400023500	5	50744354	50752421	1.10642	1.96e-05	0.000271967	Glycogenin [Source:PGSC_GENE;Acc:PGSC0003DMG400023500]
PGSC0003DMG400002067	2	35945990	35950497	0.945635	1.96e-05	0.000272766	Conserved gene of unknown function [Source:PGSC_GENE;Acc:PGSC0003DMG400002067]
PGSC0003DMG400003257	1	17791357	17794464	2.23747	1.97e-05	0.000273121	Taxane 13-alpha-hydroxylase cytochrome P450 [Source:PGSC_GENE;Acc:PGSC0003DMG400003257]
PGSC0003DMG400019827	3	56739370	56743865	1.20423	1.97e-05	0.000273184	Nucleic acid binding protein [Source:PGSC_GENE;Acc:PGSC0003DMG400019827]
PGSC0003DMG400007427	11	3561661	3563724	-2.35715	1.97e-05	0.000273338	Calcium ion binding [Source:PGSC_GENE;Acc:PGSC0003DMG400007427]
PGSC0003DMG400012662	2	40767389	40768145	0.736648	1.97e-05	0.000273338	Conserved gene of unknown function [Source:PGSC_GENE;Acc:PGSC0003DMG400012662]
PGSC0003DMG400020560	6	2949082	2954857	-1.38138	1.98e-05	0.000273338	Protein phosphatase 2c [Source:PGSC_GENE;Acc:PGSC0003DMG400020560]
PGSC0003DMG402002060	3	31316771	31318919	-1.62926	1.98e-05	0.000273338	Histidine acid phosphatase [Source:PGSC_GENE;Acc:PGSC0003DMG402002060]
PGSC0003DMG400042999	12	60420401	60422830	-1.45399	1.99e-05	0.000274804	Pentatricopeptide [Source:PGSC_GENE;Acc:PGSC0003DMG400042999]
PGSC0003DMG400030349	6	57074754	57076893	-1.45121	1.99e-05	0.000275334	CYP86A33 fatty acid omega-hydroxylase [Source:PGSC_GENE;Acc:PGSC0003DMG400030349]
PGSC0003DMG400000219	1	73386648	73389799	1.89008	1.99e-05	0.000275334	Zinc finger (C3HC4-type RING finger) family protein [Source:PGSC_GENE;Acc:PGSC0003DMG400000219]
PGSC0003DMG400029390	12	57732653	57738359	1.0902	2e-05	0.000275498	Cysteine protease [Source:PGSC_GENE;Acc:PGSC0003DMG400029390]
PGSC0003DMG400021208	2	28482995	28491661	-1.0725	2.01e-05	0.000276976	Conserved gene of unknown function [Source:PGSC_GENE;Acc:PGSC0003DMG400021208]
PGSC0003DMG400021493	1	30974555	30976435	-1.32593	2.01e-05	0.000277012	50S ribosomal protein L34 [Source:PGSC_GENE;Acc:PGSC0003DMG400021493]
PGSC0003DMG400016698	3	5409974	5416074	0.810571	2.01e-05	0.000277456	SLL2-S9-protein [Source:PGSC_GENE;Acc:PGSC0003DMG400016698]
PGSC0003DMG401001346	2	45853724	45857658	0.976412	2.02e-05	0.000278379	Conserved gene of unknown function [Source:PGSC_GENE;Acc:PGSC0003DMG401001346]
PGSC0003DMG400018468	8	3871200	3873874	-2.29168	2.02e-05	0.000278521	Conserved gene of unknown function [Source:PGSC_GENE;Acc:PGSC0003DMG400018468]
PGSC0003DMG401023631	4	8218217	8218857	-2.06506	2.03e-05	0.000278521	Lipid binding protein [Source:PGSC_GENE;Acc:PGSC0003DMG401023631]
PGSC0003DMG400008311	2	29951178	29955600	-1.89721	2.03e-05	0.000278771	50 kDa ketoavyl-ACP synthase [Source:PGSC_GENE;Acc:PGSC0003DMG400008311]
PGSC0003DMG400022408	2	34811169	34816859	-1.25751	2.06e-05	0.000282371	WD-repeat protein [Source:PGSC_GENE;Acc:PGSC0003DMG400022408]
PGSC0003DMG400016829	10	48150566	48157055	-1.09107	2.06e-05	0.000282761	Conserved gene of unknown function [Source:PGSC_GENE;Acc:PGSC0003DMG400016829]
PGSC0003DMG400011665	7	19608568	19614288	1.59015	2.06e-05	0.000283126	Conserved gene of unknown function [Source:PGSC_GENE;Acc:PGSC0003DMG400011665]
PGSC0003DMG400022353	2	34943461	34947570	-1.02482	2.08e-05	0.000284872	DAG [Source:PGSC_GENE;Acc:PGSC0003DMG400022353]
PGSC0003DMG400011729	5	10591041	10595083	2.05223	2.09e-05	0.00028606	Fe-S metabolism associated domain-containing protein [Source:PGSC_GENE;Acc:PGSC0003DMG400011729]
PGSC0003DMG400011330	1	57433648	57440263	1.15726	2.1e-05	0.000286968	Branched-chain alpha-keto acid dehydrogenase E2 subunit [Source:PGSC_GENE;Acc:PGSC0003DMG400011330]
PGSC0003DMG400029544	8	44780457	44784404	1.31798	2.1e-05	0.000287241	Ring finger protein [Source:PGSC_GENE;Acc:PGSC0003DMG400029544]
PGSC0003DMG400016769	6	45149200	45151981	2.12861	2.11e-05	0.000288345	Double WRKY type transfactor [Source:PGSC_GENE;Acc:PGSC0003DMG400016769]
PGSC0003DMG400002693	9	4165168	4171658	0.814417	2.11e-05	0.000288345	Srpk [Source:PGSC_GENE;Acc:PGSC0003DMG400002693]
PGSC0003DMG400024180	2	21814966	21821876	-0.993866	2.12e-05	0.000288817	TCP domain class transcription factor [Source:PGSC_GENE;Acc:PGSC0003DMG400024180]
PGSC0003DMG400014030	3	61490880	61494874	1.62281	2.12e-05	0.000288817	RSH [Source:PGSC_GENE;Acc:PGSC0003DMG400014030]
PGSC0003DMG401008055	11	41591576	41593613	0.679732	2.12e-05	0.000289415	SIT4 phosphatase-associated family protein [Source:PGSC_GENE;Acc:PGSC0003DMG401008055]
PGSC0003DMG400030318	6	56564175	56567014	1.63915	2.13e-05	0.000290394	Ring zinc finger protein [Source:PGSC_GENE;Acc:PGSC0003DMG400030318]
PGSC0003DMG400012815	3	1859493	1863701	-2.10484	2.14e-05	0.000291728	Conserved gene of unknown function [Source:PGSC_GENE;Acc:PGSC0003DMG400012815]
PGSC0003DMG400016776	6	45321291	45323254	-2.14916	2.15e-05	0.000292795	Cytochrome P450 [Source:PGSC_GENE;Acc:PGSC0003DMG400016776]
PGSC0003DMG400028164	10	55781101	55783836	2.61284	2.16e-05	0.000293906	Transcription factor [Source:PGSC_GENE;Acc:PGSC0003DMG400028164]
PGSC0003DMG400009112	3	48709108	48712687	3.39247	2.18e-05	0.000296358	Protein phosphatase 2C 8 [Source:PGSC_GENE;Acc:PGSC0003DMG400009112]
PGSC0003DMG400031079	11	3864018	3865958	2.16451	2.19e-05	0.000297168	Nodulin family protein [Source:PGSC_GENE;Acc:PGSC0003DMG400031079]
PGSC0003DMG400047273	9	54712037	54713110	3.87388	2.19e-05	0.000297448	Autoinhibited calcium ATPase [Source:PGSC_GENE;Acc:PGSC0003DMG400047273]
PGSC0003DMG400031788	9	52778781	52779889	2.16705	2.19e-05	0.000297494	Protein induced upon tuberization [Source:PGSC_GENE;Acc:PGSC0003DMG400031788]
PGSC0003DMG402019059	11	31395840	31398486	-1.25961	2.21e-05	0.000299128	Gene of unknown function [Source:PGSC_GENE;Acc:PGSC0003DMG402019059]
PGSC0003DMG401008167	10	58411778	58414061	2.67352	2.21e-05	0.000299128	AT-HSFB3 (Arabidopsis thaliana heat shock transcription factor B3) [Source:PGSC_GENE;Acc:PGSC0003DMG401008167]
PGSC0003DMG400011555	12	56091977	56101585	2.53082	2.21e-05	0.000299271	Early-responsive to dehydration protein [Source:PGSC_GENE;Acc:PGSC0003DMG400011555]
PGSC0003DMG400028478	2	31863471	31866978	1.10436	2.22e-05	0.000300108	Receptor kinase [Source:PGSC_GENE;Acc:PGSC0003DMG400028478]
PGSC0003DMG400033345	3	23453525	23462475	-0.673858	2.23e-05	0.000301698	Root border cell-specific protein [Source:PGSC_GENE;Acc:PGSC0003DMG400033345]
PGSC0003DMG400026456	12	51250600	51258624	-0.906834	2.24e-05	0.000302511	Malic enzyme [Source:PGSC_GENE;Acc:PGSC0003DMG400026456]
PGSC0003DMG400016234	11	2920500	2929340	-1.80277	2.25e-05	0.000304443	Pentatricopeptide repeat-containing protein, chloroplastic [Source:PGSC_GENE;Acc:PGSC0003DMG400016234]
PGSC0003DMG400012663	2	40761546	40764548	-0.958049	2.26e-05	0.000305104	Adenylosuccinate synthetase, chloroplastic [Source:PGSC_GENE;Acc:PGSC0003DMG400012663]
PGSC0003DMG400013282	11	489114	493276	1.59484	2.26e-05	0.000305147	Tonoplast dicarboxylate transporter [Source:PGSC_GENE;Acc:PGSC0003DMG400013282]
PGSC0003DMG400014369	10	871271	879652	-1.01049	2.26e-05	0.000305545	Dimethylallyltransferase [Source:PGSC_GENE;Acc:PGSC0003DMG400014369]
PGSC0003DMG400001960	8	47110633	47113366	3.07641	2.28e-05	0.000307103	ABA 8'-hydroxylase CYP707A1 [Source:PGSC_GENE;Acc:PGSC0003DMG400001960]
PGSC0003DMG400016293	6	39539988	39556247	-1.76265	2.28e-05	0.000307403	Oxidoreductase [Source:PGSC_GENE;Acc:PGSC0003DMG400016293]
PGSC0003DMG400000720	1	85844572	85848770	0.791335	2.3e-05	0.00030952	GTP-binding protein [Source:PGSC_GENE;Acc:PGSC0003DMG400000720]
PGSC0003DMG400001513	2	38380354	38381155	-0.69008	2.3e-05	0.00030952	50S robosomal protein L11 [Source:PGSC_GENE;Acc:PGSC0003DMG400001513]
PGSC0003DMG400002146	6	4418689	4422502	-1.63483	2.3e-05	0.000310123	PTAC16 [Source:PGSC_GENE;Acc:PGSC0003DMG400002146]
PGSC0003DMG400026347	11	40562311	40568147	-1.36858	2.31e-05	0.000310128	Protein phosphatase 1 regulatory subunit SDS22 [Source:PGSC_GENE;Acc:PGSC0003DMG400026347]
PGSC0003DMG400028033	2	13680651	13688729	-1.79856	2.31e-05	0.000310154	Short-chain dehydrogenase [Source:PGSC_GENE;Acc:PGSC0003DMG400028033]
PGSC0003DMG400011212	7	1352751	1356682	-1.37067	2.31e-05	0.000310329	WD-40 repeat protein family [Source:PGSC_GENE;Acc:PGSC0003DMG400011212]
PGSC0003DMG400007018	5	45549427	45557150	-1.89694	2.32e-05	0.000311989	3-phosphoshikimate 1-carboxyvinyltransferase, chloroplastic [Source:PGSC_GENE;Acc:PGSC0003DMG400007018]
PGSC0003DMG402028661	11	6757578	6759111	0.811624	2.33e-05	0.00031204	Gene of unknown function [Source:PGSC_GENE;Acc:PGSC0003DMG402028661]
PGSC0003DMG400008366	10	59152971	59155271	-1.29209	2.33e-05	0.000312213	H/ACA ribonucleoprotein complex subunit [Source:PGSC_GENE;Acc:PGSC0003DMG400008366]
PGSC0003DMG400020484	6	45743825	45744902	-1.313	2.33e-05	0.000312668	ATP synthase subunit b', chloroplastic [Source:PGSC_GENE;Acc:PGSC0003DMG400020484]
PGSC0003DMG400019286	7	53691189	53698474	1.57633	2.35e-05	0.00031443	Stromal membrane-associated protein [Source:PGSC_GENE;Acc:PGSC0003DMG400019286]
PGSC0003DMG400007859	12	1514517	1520854	-0.966965	2.35e-05	0.000314563	Ketol-acid reductoisomerase [Source:PGSC_GENE;Acc:PGSC0003DMG400007859]
PGSC0003DMG400006233	1	10913613	10914696	-1.80057	2.37e-05	0.000316873	Periaxin [Source:PGSC_GENE;Acc:PGSC0003DMG400006233]
PGSC0003DMG400038566	1	79449241	79451247	-1.36732	2.38e-05	0.00031802	Tetratricopeptide-like helical [Source:PGSC_GENE;Acc:PGSC0003DMG400038566]
PGSC0003DMG400006405	4	63452294	63460122	-1.45651	2.38e-05	0.000318138	Protein brittle-1, chloroplast [Source:PGSC_GENE;Acc:PGSC0003DMG400006405]
PGSC0003DMG400018253	1	79520244	79522922	-1.66622	2.38e-05	0.000318138	Leucine rich repeat-type serine/threonine receptor-like kinase [Source:PGSC_GENE;Acc:PGSC0003DMG400018253]
PGSC0003DMG400006459	12	11269724	11274403	-0.886284	2.39e-05	0.000318948	Conserved gene of unknown function [Source:PGSC_GENE;Acc:PGSC0003DMG400006459]
PGSC0003DMG400024644	3	55148140	55152302	2.01177	2.39e-05	0.0003191	101 kDa heat shock protein [Source:PGSC_GENE;Acc:PGSC0003DMG400024644]
PGSC0003DMG400021086	0	36505834	36506816	-1.3538	2.4e-05	0.000319416	Hydroxyproline-rich glycoprotein [Source:PGSC_GENE;Acc:PGSC0003DMG400021086]
PGSC0003DMG400013697	5	43221673	43231198	-1.26068	2.41e-05	0.00032041	Pentatricopeptide repeat-containing protein [Source:PGSC_GENE;Acc:PGSC0003DMG400013697]
PGSC0003DMG400011790	9	8875780	8882964	-1.17026	2.41e-05	0.00032041	ADP,ATP carrier protein [Source:PGSC_GENE;Acc:PGSC0003DMG400011790]
PGSC0003DMG400026623	10	4364941	4366136	2.5485	2.41e-05	0.00032041	Conserved gene of unknown function [Source:PGSC_GENE;Acc:PGSC0003DMG400026623]
PGSC0003DMG402022673	1	58834549	58840917	-1.51057	2.41e-05	0.00032041	Acyl-CoA binding protein [Source:PGSC_GENE;Acc:PGSC0003DMG402022673]
PGSC0003DMG400012851	12	9410966	9416034	-1.49444	2.41e-05	0.000320433	Alpha-rhamnosidase [Source:PGSC_GENE;Acc:PGSC0003DMG400012851]
PGSC0003DMG400008402	10	53222026	53225919	1.01953	2.41e-05	0.000320541	F-box family protein [Source:PGSC_GENE;Acc:PGSC0003DMG400008402]
PGSC0003DMG400047155	1	80163191	80164378	2.60268	2.41e-05	0.000320541	ATP binding protein [Source:PGSC_GENE;Acc:PGSC0003DMG400047155]
PGSC0003DMG400015874	4	1194995	1195819	1.8472	2.42e-05	0.000320813	Conserved gene of unknown function [Source:PGSC_GENE;Acc:PGSC0003DMG400015874]
PGSC0003DMG400042093	5	29417565	29417927	-1.4025	2.42e-05	0.000321193	Chloroplast photosystem II subunit X [Source:PGSC_GENE;Acc:PGSC0003DMG400042093]
PGSC0003DMG402028685	11	6713091	6717265	-1.34186	2.42e-05	0.000321193	Pentatricopeptide repeat-containing protein, mitochondrial [Source:PGSC_GENE;Acc:PGSC0003DMG402028685]
PGSC0003DMG400013484	5	8864326	8868536	1.45679	2.43e-05	0.000321337	Pyroglutamyl-peptidase I [Source:PGSC_GENE;Acc:PGSC0003DMG400013484]
PGSC0003DMG400004071	6	50967837	50976112	-1.10322	2.44e-05	0.000322863	Mismatch repair protein [Source:PGSC_GENE;Acc:PGSC0003DMG400004071]
PGSC0003DMG400005403	1	74154434	74163374	-1.47663	2.45e-05	0.000324365	Pentatricopeptide repeat protein PPR868-14 [Source:PGSC_GENE;Acc:PGSC0003DMG400005403]
PGSC0003DMG400030867	8	48022040	48027581	0.914672	2.45e-05	0.000324365	Acyl-CoA-binding protein [Source:PGSC_GENE;Acc:PGSC0003DMG400030867]
PGSC0003DMG400014772	8	44177052	44178025	1.75296	2.46e-05	0.000324365	Tyramine hydroxycinnamoyl transferase [Source:PGSC_GENE;Acc:PGSC0003DMG400014772]
PGSC0003DMG400025334	3	53073772	53078316	-2.29637	2.46e-05	0.000324436	Nitrate transporter [Source:PGSC_GENE;Acc:PGSC0003DMG400025334]
PGSC0003DMG400009130	3	48338956	48348514	0.777912	2.46e-05	0.000324794	ATP-dependent clp protease ATP-binding subunit clpx [Source:PGSC_GENE;Acc:PGSC0003DMG400009130]
PGSC0003DMG400012413	7	53121581	53122733	1.12611	2.48e-05	0.000326603	Conserved gene of unknown function [Source:PGSC_GENE;Acc:PGSC0003DMG400012413]
PGSC0003DMG400014385	10	1154690	1156617	0.969638	2.49e-05	0.000328868	Cell differentiation protein rcd1 [Source:PGSC_GENE;Acc:PGSC0003DMG400014385]
PGSC0003DMG400003367	9	20711525	20712601	-3.84469	2.5e-05	0.000329784	Conserved gene of unknown function [Source:PGSC_GENE;Acc:PGSC0003DMG400003367]
PGSC0003DMG401029775	1	81440421	81445309	-1.20912	2.52e-05	0.000331303	MAA3 [Source:PGSC_GENE;Acc:PGSC0003DMG401029775]
PGSC0003DMG400015711	8	46385698	46390917	2.66699	2.52e-05	0.000331303	PAE [Source:PGSC_GENE;Acc:PGSC0003DMG400015711]
PGSC0003DMG402020115	6	58059700	58063683	1.26327	2.52e-05	0.000331635	Protein FAM96B [Source:PGSC_GENE;Acc:PGSC0003DMG402020115]
PGSC0003DMG400025263	1	66242576	66244946	1.1511	2.52e-05	0.000331635	Basic helix-loop-helix family protein [Source:PGSC_GENE;Acc:PGSC0003DMG400025263]
PGSC0003DMG400007359	11	38102563	38106893	-1.10483	2.54e-05	0.000333874	2-oxoglutarate/malate translocator, chloroplast [Source:PGSC_GENE;Acc:PGSC0003DMG400007359]
PGSC0003DMG400020251	2	48022954	48027185	0.701993	2.55e-05	0.000335078	Nuclear transport factor [Source:PGSC_GENE;Acc:PGSC0003DMG400020251]
PGSC0003DMG400012380	3	28684853	28687117	1.51182	2.56e-05	0.000336121	ATEXO70E1 [Source:PGSC_GENE;Acc:PGSC0003DMG400012380]
PGSC0003DMG400029503	4	3052074	3055186	2.3308	2.56e-05	0.000336121	ETAG-A3 [Source:PGSC_GENE;Acc:PGSC0003DMG400029503]
PGSC0003DMG400012225	8	56802002	56804817	-1.30436	2.57e-05	0.000337274	PRPL11 (PLASTID RIBOSOMAL PROTEIN L11) [Source:PGSC_GENE;Acc:PGSC0003DMG400012225]
PGSC0003DMG400013973	5	42858150	42858928	2.50256	2.58e-05	0.000337746	Gene of unknown function [Source:PGSC_GENE;Acc:PGSC0003DMG400013973]
PGSC0003DMG400010246	2	32454616	32459180	-2.08357	2.6e-05	0.00034041	Conserved gene of unknown function [Source:PGSC_GENE;Acc:PGSC0003DMG400010246]
PGSC0003DMG400022163	7	55762482	55764725	-1.75874	2.6e-05	0.000340419	Pentatricopeptide repeat-containing protein [Source:PGSC_GENE;Acc:PGSC0003DMG400022163]
PGSC0003DMG400003412	4	33431941	33439781	-1.10135	2.61e-05	0.00034191	General negative transcription regulator [Source:PGSC_GENE;Acc:PGSC0003DMG400003412]
PGSC0003DMG400027414	11	43744953	43755078	-1.10856	2.65e-05	0.000345805	Tyrosine-specific transport protein [Source:PGSC_GENE;Acc:PGSC0003DMG400027414]
PGSC0003DMG400003340	4	69013309	69015351	1.25863	2.65e-05	0.000346514	P450 mono-oxygenase [Source:PGSC_GENE;Acc:PGSC0003DMG400003340]
PGSC0003DMG400029579	8	44774561	44776284	-1.42867	2.67e-05	0.000348147	Thioredoxin domain-containing protein [Source:PGSC_GENE;Acc:PGSC0003DMG400029579]
PGSC0003DMG402032203	1	1974045	1975488	-2.39009	2.68e-05	0.000349437	Extensin [Source:PGSC_GENE;Acc:PGSC0003DMG402032203]
PGSC0003DMG400010935	1	35672578	35679234	-1.00999	2.68e-05	0.000349437	Zinc finger protein VAR3, chloroplastic [Source:PGSC_GENE;Acc:PGSC0003DMG400010935]
PGSC0003DMG400028998	4	33061623	33068491	-0.996915	2.69e-05	0.000350033	Leukotriene A-4 hydrolase [Source:PGSC_GENE;Acc:PGSC0003DMG400028998]
PGSC0003DMG400007038	5	44913810	44918918	-1.14195	2.69e-05	0.000350033	Tetratricopeptide repeat (TPR)-containing protein [Source:PGSC_GENE;Acc:PGSC0003DMG400007038]
PGSC0003DMG400015225	3	51481151	51483454	1.06474	2.7e-05	0.000351017	Transposase [Source:PGSC_GENE;Acc:PGSC0003DMG400015225]
PGSC0003DMG402029444	4	3257664	3260199	0.548046	2.73e-05	0.000355107	GAGA-binding transcriptional activator BBR/BPC1 [Source:PGSC_GENE;Acc:PGSC0003DMG402029444]
PGSC0003DMG402000764	2	23736316	23739528	3.85329	2.73e-05	0.000355371	Protein ASYMMETRIC LEAVES2 [Source:PGSC_GENE;Acc:PGSC0003DMG402000764]
PGSC0003DMG400018987	3	8559978	8564624	0.707479	2.74e-05	0.000355454	Red chlorophyll catabolite reductase [Source:PGSC_GENE;Acc:PGSC0003DMG400018987]
PGSC0003DMG400014250	3	57925905	57929282	-1.34563	2.74e-05	0.000355993	Serine carboxypeptidase [Source:PGSC_GENE;Acc:PGSC0003DMG400014250]
PGSC0003DMG402003705	4	70285469	70293290	-1.11448	2.74e-05	0.000355993	GTP-dependent nucleic acid-binding protein engD [Source:PGSC_GENE;Acc:PGSC0003DMG402003705]
PGSC0003DMG400025791	1	84520623	84530847	1.07204	2.74e-05	0.000355993	Conserved gene of unknown function [Source:PGSC_GENE;Acc:PGSC0003DMG400025791]
PGSC0003DMG400013489	5	9131587	9137722	-1.77113	2.75e-05	0.000356901	Leucine-rich repeat receptor-like kinase [Source:PGSC_GENE;Acc:PGSC0003DMG400013489]
PGSC0003DMG400020434	7	50350281	50352702	-1.04299	2.76e-05	0.000357047	Ribosomal protein L11 [Source:PGSC_GENE;Acc:PGSC0003DMG400020434]
PGSC0003DMG400024685	1	76916914	76919492	1.11093	2.76e-05	0.000357047	Long-chain acyl-CoA synthetase [Source:PGSC_GENE;Acc:PGSC0003DMG400024685]
PGSC0003DMG400020226	2	47777141	47786304	0.75051	2.77e-05	0.000358078	Bromodomain-containing protein [Source:PGSC_GENE;Acc:PGSC0003DMG400020226]
PGSC0003DMG400010055	2	45077670	45080935	-3.30646	2.78e-05	0.000359056	Receptor protein kinase [Source:PGSC_GENE;Acc:PGSC0003DMG400010055]
PGSC0003DMG400006863	1	65740698	65747725	1.41818	2.81e-05	0.000362735	YA3 [Source:PGSC_GENE;Acc:PGSC0003DMG400006863]
PGSC0003DMG400010641	4	12425357	12430425	-1.37739	2.81e-05	0.000362735	Pheophorbide A oxygenase [Source:PGSC_GENE;Acc:PGSC0003DMG400010641]
PGSC0003DMG400023360	5	51366941	51372352	-1.84505	2.81e-05	0.000362802	WRKY transcription factor [Source:PGSC_GENE;Acc:PGSC0003DMG400023360]
PGSC0003DMG400024972	2	43109824	43113421	-1.34253	2.83e-05	0.000364758	Conserved gene of unknown function [Source:PGSC_GENE;Acc:PGSC0003DMG400024972]
PGSC0003DMG400011607	12	52552100	52555999	6.2253	2.84e-05	0.00036584	Conserved gene of unknown function [Source:PGSC_GENE;Acc:PGSC0003DMG400011607]
PGSC0003DMG400007552	1	44429855	44432812	2.97876	2.84e-05	0.000366125	Conserved gene of unknown function [Source:PGSC_GENE;Acc:PGSC0003DMG400007552]
PGSC0003DMG400000236	1	73705962	73712324	1.10455	2.85e-05	0.000367286	Ormdl [Source:PGSC_GENE;Acc:PGSC0003DMG400000236]
PGSC0003DMG400018657	1	87887878	87892357	-1.75629	2.86e-05	0.000368175	Conserved gene of unknown function [Source:PGSC_GENE;Acc:PGSC0003DMG400018657]
PGSC0003DMG400030464	6	57589308	57597820	0.641293	2.87e-05	0.000369319	Nucleic acid binding protein [Source:PGSC_GENE;Acc:PGSC0003DMG400030464]
PGSC0003DMG400000085	1	73004081	73009002	0.813922	2.89e-05	0.000371063	BTB/POZ protein [Source:PGSC_GENE;Acc:PGSC0003DMG400000085]
PGSC0003DMG400017379	7	43375465	43383476	-0.717341	2.9e-05	0.000372433	Las1-like family protein [Source:PGSC_GENE;Acc:PGSC0003DMG400017379]
PGSC0003DMG400028185	10	55143456	55145580	4.08993	2.9e-05	0.000372433	Metal ion binding protein [Source:PGSC_GENE;Acc:PGSC0003DMG400028185]
PGSC0003DMG400031120	1	67276651	67279879	1.85553	2.93e-05	0.000375554	Glycine-rich protein A3 [Source:PGSC_GENE;Acc:PGSC0003DMG400031120]
PGSC0003DMG400002173	9	1075676	1079306	2.48557	2.94e-05	0.000376997	Rop guanine nucleotide exchange factor [Source:PGSC_GENE;Acc:PGSC0003DMG400002173]
PGSC0003DMG400019297	7	53744815	53745371	7.41468	2.95e-05	0.000378494	Gene of unknown function [Source:PGSC_GENE;Acc:PGSC0003DMG400019297]
PGSC0003DMG400025034	10	1904647	1907440	-0.840896	2.95e-05	0.000378494	Thioredoxin [Source:PGSC_GENE;Acc:PGSC0003DMG400025034]
PGSC0003DMG400006659	4	60212971	60219683	1.27782	2.95e-05	0.000378494	Conserved gene of unknown function [Source:PGSC_GENE;Acc:PGSC0003DMG400006659]
PGSC0003DMG400005246	3	36665936	36668792	-1.2913	2.98e-05	0.000381677	Pterin-4-alpha-carbinolamine dehydratase [Source:PGSC_GENE;Acc:PGSC0003DMG400005246]
PGSC0003DMG400015307	3	50027073	50029569	1.59631	3e-05	0.000383238	Gene of unknown function [Source:PGSC_GENE;Acc:PGSC0003DMG400015307]
PGSC0003DMG400032777	8	16238868	16246041	-1.05394	3e-05	0.000383238	L-ascorbate peroxidase 1, cytosolic [Source:PGSC_GENE;Acc:PGSC0003DMG400032777]
PGSC0003DMG400028789	6	50850881	50851914	2.17852	3e-05	0.000383848	Conserved gene of unknown function [Source:PGSC_GENE;Acc:PGSC0003DMG400028789]
PGSC0003DMG400032123	1	1105142	1108275	-1.9415	3.01e-05	0.000384428	Conserved gene of unknown function [Source:PGSC_GENE;Acc:PGSC0003DMG400032123]
PGSC0003DMG400012288	8	55853163	55858801	-2.32363	3.01e-05	0.000384428	Endo-beta-1,4-D-glucanase [Source:PGSC_GENE;Acc:PGSC0003DMG400012288]
PGSC0003DMG400032268	9	54075147	54077848	-1.51709	3.01e-05	0.000384604	Pentatricopeptide repeat-containing protein [Source:PGSC_GENE;Acc:PGSC0003DMG400032268]
PGSC0003DMG400026385	2	41468327	41477467	-1.0526	3.02e-05	0.000385226	Conserved gene of unknown function [Source:PGSC_GENE;Acc:PGSC0003DMG400026385]
PGSC0003DMG400000995	11	6280503	6287175	-1.0343	3.03e-05	0.000386124	Phosphoribosylaminoimidazole carboxylase [Source:PGSC_GENE;Acc:PGSC0003DMG400000995]
PGSC0003DMG401031052	3	45087388	45088908	0.714478	3.03e-05	0.000386392	Conserved gene of unknown function [Source:PGSC_GENE;Acc:PGSC0003DMG401031052]
PGSC0003DMG400011058	10	54494769	54498812	-0.798638	3.04e-05	0.000387354	RNA binding protein [Source:PGSC_GENE;Acc:PGSC0003DMG400011058]
PGSC0003DMG400028235	10	56086450	56087352	2.66936	3.07e-05	0.000390376	Hin1 [Source:PGSC_GENE;Acc:PGSC0003DMG400028235]
PGSC0003DMG400016187	11	2060384	2062711	0.911461	3.07e-05	0.000390394	HVA22 e [Source:PGSC_GENE;Acc:PGSC0003DMG400016187]
PGSC0003DMG400024979	2	43220446	43226277	-0.876515	3.07e-05	0.000390394	Conserved gene of unknown function [Source:PGSC_GENE;Acc:PGSC0003DMG400024979]
PGSC0003DMG400016645	6	34307909	34310461	-1.97354	3.09e-05	0.00039197	Pentatricopeptide repeat-containing protein [Source:PGSC_GENE;Acc:PGSC0003DMG400016645]
PGSC0003DMG400028166	10	55742440	55745936	1.94499	3.09e-05	0.00039197	DNA binding protein [Source:PGSC_GENE;Acc:PGSC0003DMG400028166]
PGSC0003DMG402012933	3	20184070	20187959	-1.97599	3.09e-05	0.00039197	Pentatricopeptide repeat-containing protein, mitochondrial [Source:PGSC_GENE;Acc:PGSC0003DMG402012933]
PGSC0003DMG400030415	6	56687730	56689959	-4.6311	3.1e-05	0.000392655	Expansin18 [Source:PGSC_GENE;Acc:PGSC0003DMG400030415]
PGSC0003DMG402011155	7	1334287	1334781	-1.15071	3.1e-05	0.000392882	Gene of unknown function [Source:PGSC_GENE;Acc:PGSC0003DMG402011155]
PGSC0003DMG400018506	8	4056263	4063211	-2.3691	3.11e-05	0.000394569	Jumonji domain protein [Source:PGSC_GENE;Acc:PGSC0003DMG400018506]
PGSC0003DMG400024954	2	43326481	43329989	-0.925533	3.12e-05	0.000394812	LIM domain kinase [Source:PGSC_GENE;Acc:PGSC0003DMG400024954]
PGSC0003DMG400010901	5	35206214	35213497	1.01099	3.13e-05	0.000395765	NOI [Source:PGSC_GENE;Acc:PGSC0003DMG400010901]
PGSC0003DMG400016915	3	16988661	16990717	-2.59066	3.13e-05	0.00039636	Non-symbiotic hemoglobin 2 [Source:PGSC_GENE;Acc:PGSC0003DMG400016915]
PGSC0003DMG400000142	1	71551698	71554110	1.18035	3.16e-05	0.000399115	Copper ion binding protein [Source:PGSC_GENE;Acc:PGSC0003DMG400000142]
PGSC0003DMG400023698	10	57236057	57243223	0.840015	3.17e-05	0.000400179	Cig3 [Source:PGSC_GENE;Acc:PGSC0003DMG400023698]
PGSC0003DMG400004459	7	31596381	31603384	1.28099	3.17e-05	0.000400313	Paramyosin [Source:PGSC_GENE;Acc:PGSC0003DMG400004459]
PGSC0003DMG400003760	4	70354010	70356563	1.02994	3.19e-05	0.000403027	Conserved gene of unknown function [Source:PGSC_GENE;Acc:PGSC0003DMG400003760]
PGSC0003DMG401004125	5	7767911	7772402	1.67127	3.2e-05	0.000403259	Aldehyde dehydrogenase (NAD+) [Source:PGSC_GENE;Acc:PGSC0003DMG401004125]
PGSC0003DMG400005934	6	54591001	54594286	-2.56071	3.2e-05	0.000403302	Transcriptional factor B3 family protein [Source:PGSC_GENE;Acc:PGSC0003DMG400005934]
PGSC0003DMG401009429	2	27085928	27087552	-1.5531	3.2e-05	0.000403397	Uroporphyrinogen-III synthase [Source:PGSC_GENE;Acc:PGSC0003DMG401009429]
PGSC0003DMG400013578	7	40257861	40264006	-1.17918	3.2e-05	0.000403397	Putative callose synthase [Source:PGSC_GENE;Acc:PGSC0003DMG400013578]
PGSC0003DMG400030037	6	29802415	29805394	-3.36193	3.21e-05	0.00040451	ATP binding protein [Source:PGSC_GENE;Acc:PGSC0003DMG400030037]
PGSC0003DMG400010523	4	49439679	49442262	-1.54686	3.22e-05	0.000405569	Serine-threonine protein kinase, plant-type [Source:PGSC_GENE;Acc:PGSC0003DMG400010523]
PGSC0003DMG400031775	2	33319461	33320755	-2.48856	3.23e-05	0.000406485	ROX1 [Source:PGSC_GENE;Acc:PGSC0003DMG400031775]
PGSC0003DMG400004009	2	43582362	43586588	-1.50229	3.24e-05	0.000407155	Phospholipase C [Source:PGSC_GENE;Acc:PGSC0003DMG400004009]
PGSC0003DMG400019523	3	55715778	55717714	2.26692	3.25e-05	0.000407639	NAC domain-containing protein 21/22 [Source:PGSC_GENE;Acc:PGSC0003DMG400019523]
PGSC0003DMG400017642	5	5982304	5987996	0.862035	3.25e-05	0.000408084	PAS/LOV protein A [Source:PGSC_GENE;Acc:PGSC0003DMG400017642]
PGSC0003DMG400028828	12	5996688	6005120	-0.762016	3.25e-05	0.000408121	Conserved gene of unknown function [Source:PGSC_GENE;Acc:PGSC0003DMG400028828]
PGSC0003DMG400032255	9	53847195	53849568	1.23042	3.26e-05	0.000408786	Lactoylglutathione lyase [Source:PGSC_GENE;Acc:PGSC0003DMG400032255]
PGSC0003DMG400033047	6	51556780	51558723	2.12757	3.27e-05	0.000409275	Nam 18 [Source:PGSC_GENE;Acc:PGSC0003DMG400033047]
PGSC0003DMG400000162	1	72019764	72024183	1.58844	3.29e-05	0.00041138	Ccr4-not transcription complex [Source:PGSC_GENE;Acc:PGSC0003DMG400000162]
PGSC0003DMG400027874	12	9122994	9127546	-0.825165	3.29e-05	0.00041159	Isoform 2 of Probable beta-1,3-galactosyltransferase 2 [Source:PGSC_GENE;Acc:PGSC0003DMG400027874]
PGSC0003DMG400018096	3	52582813	52588251	-0.953453	3.32e-05	0.000414942	U3 small nucleolar ribonucleoprotein protein mpp10 [Source:PGSC_GENE;Acc:PGSC0003DMG400018096]
PGSC0003DMG400017997	0	25483627	25485760	-1.99455	3.32e-05	0.000414942	Cytochrome P450 [Source:PGSC_GENE;Acc:PGSC0003DMG400017997]
PGSC0003DMG400006944	2	26215534	26217231	-7.85093	3.33e-05	0.000416226	Abscission polygalacturonase [Source:PGSC_GENE;Acc:PGSC0003DMG400006944]
PGSC0003DMG400020503	8	1289513	1293955	-1.38576	3.36e-05	0.000419136	DNA binding protein [Source:PGSC_GENE;Acc:PGSC0003DMG400020503]
PGSC0003DMG400009165	3	62024416	62028762	0.997009	3.38e-05	0.000421391	Lipid binding protein [Source:PGSC_GENE;Acc:PGSC0003DMG400009165]
PGSC0003DMG400009241	11	8750829	8760198	-1.37896	3.38e-05	0.000421522	Pentatricopeptide repeat-containing protein [Source:PGSC_GENE;Acc:PGSC0003DMG400009241]
PGSC0003DMG400016501	6	49230438	49237274	0.809976	3.43e-05	0.000427989	Peroxisome assembly protein [Source:PGSC_GENE;Acc:PGSC0003DMG400016501]
PGSC0003DMG400030698	7	3073429	3074422	2.44455	3.46e-05	0.000430956	Stress induced protein [Source:PGSC_GENE;Acc:PGSC0003DMG400030698]
PGSC0003DMG400001339	2	46057853	46060165	-2.53964	3.46e-05	0.000431077	Protein 1 [Source:PGSC_GENE;Acc:PGSC0003DMG400001339]
PGSC0003DMG400004651	12	60481184	60490552	-0.764421	3.47e-05	0.000432307	Polyprotein [Source:PGSC_GENE;Acc:PGSC0003DMG400004651]
PGSC0003DMG400031817	9	52885245	52899084	-0.757167	3.48e-05	0.000432307	RelA-SpoT RSH1 [Source:PGSC_GENE;Acc:PGSC0003DMG400031817]
PGSC0003DMG400005325	5	35571410	35577321	-0.949667	3.51e-05	0.000436916	Transcription factor [Source:PGSC_GENE;Acc:PGSC0003DMG400005325]
PGSC0003DMG400019363	9	47746287	47753349	-1.6363	3.52e-05	0.000437816	Ribosome-recycling factor, chloroplastic [Source:PGSC_GENE;Acc:PGSC0003DMG400019363]
PGSC0003DMG400004640	12	60279759	60288625	-0.608766	3.53e-05	0.000438133	Conserved gene of unknown function [Source:PGSC_GENE;Acc:PGSC0003DMG400004640]
PGSC0003DMG400003663	2	38995522	39000603	2.17319	3.54e-05	0.000439266	Conserved gene of unknown function [Source:PGSC_GENE;Acc:PGSC0003DMG400003663]
PGSC0003DMG400008353	10	59117539	59121391	0.951874	3.54e-05	0.000439266	Conserved gene of unknown function [Source:PGSC_GENE;Acc:PGSC0003DMG400008353]
PGSC0003DMG400030513	5	3819129	3825291	1.29411	3.54e-05	0.000439266	Sarcoplasmic reticulum histidine-rich calcium-binding protein [Source:PGSC_GENE;Acc:PGSC0003DMG400030513]
PGSC0003DMG400008590	10	52643236	52648783	1.71851	3.54e-05	0.000439266	Vacuolar protein-sorting-associated protein 37 homolog 1 [Source:PGSC_GENE;Acc:PGSC0003DMG400008590]
PGSC0003DMG400019440	1	75346563	75349352	-1.74294	3.6e-05	0.000445271	Pentatricopeptide repeat-containing protein, chloroplastic [Source:PGSC_GENE;Acc:PGSC0003DMG400019440]
PGSC0003DMG400009470	4	62571169	62578553	-1.38678	3.6e-05	0.000445271	Gtpase mss1/trme [Source:PGSC_GENE;Acc:PGSC0003DMG400009470]
PGSC0003DMG400011246	10	591227	596705	-0.854727	3.61e-05	0.000446293	Glyceraldehyde-3-phosphate dehydrogenase [Source:PGSC_GENE;Acc:PGSC0003DMG400011246]
PGSC0003DMG400022680	1	58347143	58347640	4.09459	3.65e-05	0.00045113	Ccaat-binding transcription factor subunit A [Source:PGSC_GENE;Acc:PGSC0003DMG400022680]
PGSC0003DMG400024105	4	59951965	59956851	-1.46071	3.66e-05	0.000451786	Conserved gene of unknown function [Source:PGSC_GENE;Acc:PGSC0003DMG400024105]
PGSC0003DMG400007080	7	52183011	52186662	-1.13046	3.68e-05	0.000453892	Signal peptidase I family protein [Source:PGSC_GENE;Acc:PGSC0003DMG400007080]
PGSC0003DMG400018627	1	88151620	88156317	-1.26164	3.68e-05	0.000453892	Structural constituent of ribosome [Source:PGSC_GENE;Acc:PGSC0003DMG400018627]
PGSC0003DMG400042500	5	17003154	17005646	-1.92268	3.69e-05	0.000454934	Pentatricopeptide repeat-containing protein [Source:PGSC_GENE;Acc:PGSC0003DMG400042500]
PGSC0003DMG402006194	1	87390883	87395297	3.06542	3.71e-05	0.000457551	Early-responsive to dehydration 7 [Source:PGSC_GENE;Acc:PGSC0003DMG402006194]
PGSC0003DMG400021708	2	35522939	35524966	-0.98799	3.72e-05	0.000458488	DAG protein, chloroplastic [Source:PGSC_GENE;Acc:PGSC0003DMG400021708]
PGSC0003DMG400019319	9	48011851	48016434	-2.31473	3.73e-05	0.000458902	Type I inositol polyphosphate 5-phosphatase [Source:PGSC_GENE;Acc:PGSC0003DMG400019319]
PGSC0003DMG400005656	3	58543890	58546871	-1.46475	3.74e-05	0.000460538	Beta-mannosidase [Source:PGSC_GENE;Acc:PGSC0003DMG400005656]
PGSC0003DMG400016231	11	2855844	2863553	-0.936878	3.76e-05	0.000462107	Membrane-associated 30 kDa protein, chloroplastic [Source:PGSC_GENE;Acc:PGSC0003DMG400016231]
PGSC0003DMG401014864	3	7185556	7195398	1.46352	3.77e-05	0.000463162	Gene of unknown function [Source:PGSC_GENE;Acc:PGSC0003DMG401014864]
PGSC0003DMG400014792	8	49060456	49065050	-1.311	3.78e-05	0.000464032	ATP binding protein [Source:PGSC_GENE;Acc:PGSC0003DMG400014792]
PGSC0003DMG400010767	4	7683246	7683775	2.75699	3.8e-05	0.000467224	Monothiol glutaredoxin-S2 [Source:PGSC_GENE;Acc:PGSC0003DMG400010767]
PGSC0003DMG400012013	2	20685489	20690505	-0.864102	3.83e-05	0.000470179	Conserved gene of unknown function [Source:PGSC_GENE;Acc:PGSC0003DMG400012013]
PGSC0003DMG400010897	6	1450489	1458495	-3.03084	3.83e-05	0.000470229	Myosin XI [Source:PGSC_GENE;Acc:PGSC0003DMG400010897]
PGSC0003DMG400008676	2	19527797	19534813	-1.26673	3.83e-05	0.000470334	DNA-damage-inducible protein f [Source:PGSC_GENE;Acc:PGSC0003DMG400008676]
PGSC0003DMG400001670	1	67962992	67970112	-1.27879	3.88e-05	0.000475303	Receptor protein kinase [Source:PGSC_GENE;Acc:PGSC0003DMG400001670]
PGSC0003DMG400029745	1	81556874	81559202	1.13834	3.88e-05	0.000475644	Actin-101 [Source:PGSC_GENE;Acc:PGSC0003DMG400029745]
PGSC0003DMG401010896	6	1472575	1481606	-1.04834	3.89e-05	0.000476569	Isoform 2 of Putative E3 ubiquitin-protein ligase XBAT35 [Source:PGSC_GENE;Acc:PGSC0003DMG401010896]
PGSC0003DMG400012568	1	81754156	81756635	0.823975	3.9e-05	0.000477273	F-box family protein [Source:PGSC_GENE;Acc:PGSC0003DMG400012568]
PGSC0003DMG400031389	12	20394456	20402826	0.739738	3.9e-05	0.000477273	Petunia Shaggy kinase 4 [Source:PGSC_GENE;Acc:PGSC0003DMG400031389]
PGSC0003DMG400014159	3	57398040	57403305	0.746809	3.91e-05	0.000478019	Membrane protein PB1A10.07c [Source:PGSC_GENE;Acc:PGSC0003DMG400014159]
PGSC0003DMG400015180	3	50971358	50979247	-0.919889	3.93e-05	0.000480683	Gamma tubulin [Source:PGSC_GENE;Acc:PGSC0003DMG400015180]
PGSC0003DMG400004020	2	43804309	43810444	1.22512	3.95e-05	0.000482403	Zeaxanthin epoxidase, chloroplastic [Source:PGSC_GENE;Acc:PGSC0003DMG400004020]
PGSC0003DMG400012525	8	110755	112152	4.61119	3.97e-05	0.000484739	DREB1 [Source:PGSC_GENE;Acc:PGSC0003DMG400012525]
PGSC0003DMG400005803	8	5436433	5440098	-1.12451	3.99e-05	0.000486817	Nodulin-26 [Source:PGSC_GENE;Acc:PGSC0003DMG400005803]
PGSC0003DMG400003906	8	43587612	43593603	1.82093	4e-05	0.000487189	Multifunctional protein [Source:PGSC_GENE;Acc:PGSC0003DMG400003906]
PGSC0003DMG400004818	8	52218879	52220049	0.976107	4e-05	0.000487189	Metalloendoproteinase 1 [Source:PGSC_GENE;Acc:PGSC0003DMG400004818]
PGSC0003DMG401016396	1	3965155	3974504	-1.17339	4.03e-05	0.000490338	Dihydroorotate dehydrogenase [Source:PGSC_GENE;Acc:PGSC0003DMG401016396]
PGSC0003DMG401000526	2	46976943	46986899	-1.40374	4.03e-05	0.000490843	Calcium homeostasis regulator CHoR1 [Source:PGSC_GENE;Acc:PGSC0003DMG401000526]
PGSC0003DMG400016242	11	3072231	3080402	-1.84788	4.05e-05	0.000492554	Acetolactate synthase [Source:PGSC_GENE;Acc:PGSC0003DMG400016242]
PGSC0003DMG400019144	10	50800818	50805069	-1.30339	4.07e-05	0.00049448	UPF0497 membrane protein [Source:PGSC_GENE;Acc:PGSC0003DMG400019144]
PGSC0003DMG400042954	3	48007884	48010439	-1.24363	4.11e-05	0.00049926	Pentatricopeptide repeat-containing protein [Source:PGSC_GENE;Acc:PGSC0003DMG400042954]
PGSC0003DMG400003949	8	53381115	53386442	-1.70558	4.11e-05	0.000499401	Conserved gene of unknown function [Source:PGSC_GENE;Acc:PGSC0003DMG400003949]
PGSC0003DMG400030891	7	4096440	4101254	2.06171	4.15e-05	0.000504004	Hydrolase, hydrolyzing O-glycosyl compounds [Source:PGSC_GENE;Acc:PGSC0003DMG400030891]
PGSC0003DMG400023978	11	5283304	5290904	-0.823681	4.16e-05	0.000504729	Mevalonate disphosphate decarboxylase [Source:PGSC_GENE;Acc:PGSC0003DMG400023978]
PGSC0003DMG400009067	3	49038164	49045269	0.787127	4.21e-05	0.000509897	Proline-rich cell wall protein [Source:PGSC_GENE;Acc:PGSC0003DMG400009067]
PGSC0003DMG400025068	4	61122954	61125373	-1.10424	4.21e-05	0.000509897	One-helix protein [Source:PGSC_GENE;Acc:PGSC0003DMG400025068]
PGSC0003DMG400039680	7	763253	765820	-1.90723	4.21e-05	0.00051043	ATP binding protein [Source:PGSC_GENE;Acc:PGSC0003DMG400039680]
PGSC0003DMG400031084	7	51451476	51457407	-1.32269	4.22e-05	0.000511207	Glucose-1-phosphate adenylyltransferase small subunit, chloroplastic/amyloplastic [Source:PGSC_GENE;Acc:PGSC0003DMG400031084]
PGSC0003DMG400019333	9	48723105	48728382	-1.58653	4.26e-05	0.000515303	Single-stranded DNA-binding protein, ssb [Source:PGSC_GENE;Acc:PGSC0003DMG400019333]
PGSC0003DMG400003229	3	47736983	47738608	0.949873	4.28e-05	0.000517673	Conserved gene of unknown function [Source:PGSC_GENE;Acc:PGSC0003DMG400003229]
PGSC0003DMG400021458	2	17874891	17879429	-0.988794	4.32e-05	0.000522249	ALA-interacting subunit 5 [Source:PGSC_GENE;Acc:PGSC0003DMG400021458]
PGSC0003DMG400004510	4	46360719	46362636	-6.43526	4.39e-05	0.000530342	Spotted leaf protein [Source:PGSC_GENE;Acc:PGSC0003DMG400004510]
PGSC0003DMG400002890	12	2943690	2947071	-1.58891	4.4e-05	0.000530342	Xenotropic and polytropic murine leukemia virus receptor ids-4 [Source:PGSC_GENE;Acc:PGSC0003DMG400002890]
PGSC0003DMG400025160	1	85499255	85500719	1.96388	4.4e-05	0.000530342	COR413-PM2 [Source:PGSC_GENE;Acc:PGSC0003DMG400025160]
PGSC0003DMG400007741	9	59455494	59457501	-1.05481	4.4e-05	0.000530342	Conserved gene of unknown function [Source:PGSC_GENE;Acc:PGSC0003DMG400007741]
PGSC0003DMG401009415	2	27046801	27053562	1.38355	4.41e-05	0.000531892	Lectin kinase [Source:PGSC_GENE;Acc:PGSC0003DMG401009415]
PGSC0003DMG400033584	1	82665502	82668294	-0.712392	4.44e-05	0.000534728	Fructose-1,6-bisphosphatase [Source:PGSC_GENE;Acc:PGSC0003DMG400033584]
PGSC0003DMG401028340	5	133917	138065	-1.42808	4.45e-05	0.000536102	Protein UXT [Source:PGSC_GENE;Acc:PGSC0003DMG401028340]
PGSC0003DMG402024140	8	3167463	3169938	1.39968	4.49e-05	0.00053988	PAE [Source:PGSC_GENE;Acc:PGSC0003DMG402024140]
PGSC0003DMG400010300	9	50186771	50189785	1.1109	4.52e-05	0.000544015	Actin-depolymerizing factor [Source:PGSC_GENE;Acc:PGSC0003DMG400010300]
PGSC0003DMG400027509	1	74477169	74484054	-1.66471	4.53e-05	0.000544384	Protein ZINC INDUCED FACILITATOR-LIKE 1 [Source:PGSC_GENE;Acc:PGSC0003DMG400027509]
PGSC0003DMG400025866	1	84062577	84064867	-0.802165	4.54e-05	0.000545026	Stress-enhanced protein 1 [Source:PGSC_GENE;Acc:PGSC0003DMG400025866]
PGSC0003DMG400017812	11	27833058	27835510	-1.07166	4.54e-05	0.000545026	40S ribosomal protein S5 [Source:PGSC_GENE;Acc:PGSC0003DMG400017812]
PGSC0003DMG400006872	1	65997488	65998582	-1.34115	4.55e-05	0.000546149	Thylakoid lumenal 19 kDa protein, chloroplast [Source:PGSC_GENE;Acc:PGSC0003DMG400006872]
PGSC0003DMG401026407	2	41342717	41345874	-2.40089	4.57e-05	0.000548848	Neoxanthin synthase [Source:PGSC_GENE;Acc:PGSC0003DMG401026407]
PGSC0003DMG400024226	8	49997124	50004083	-1.0238	4.58e-05	0.000548857	Ribose-phosphate pyrophosphokinase 2 [Source:PGSC_GENE;Acc:PGSC0003DMG400024226]
PGSC0003DMG400000379	12	4478847	4483021	1.0821	4.61e-05	0.000552298	PERK1 kinase [Source:PGSC_GENE;Acc:PGSC0003DMG400000379]
PGSC0003DMG400018598	5	10524338	10532794	-1.2067	4.61e-05	0.000552352	CSK (CHLOROPLAST SENSOR KINASE); ATP binding / kinase [Source:PGSC_GENE;Acc:PGSC0003DMG400018598]
PGSC0003DMG400019472	11	5119621	5121945	0.76222	4.61e-05	0.000552381	Copper chaperone [Source:PGSC_GENE;Acc:PGSC0003DMG400019472]
PGSC0003DMG400004054	6	50994183	50995911	4.69571	4.63e-05	0.00055356	TCP protein [Source:PGSC_GENE;Acc:PGSC0003DMG400004054]
PGSC0003DMG400020554	6	3095241	3100182	-1.06693	4.69e-05	0.00056118	PPR1 protein [Source:PGSC_GENE;Acc:PGSC0003DMG400020554]
PGSC0003DMG402023504	5	50636730	50640659	0.825554	4.7e-05	0.000561207	Arginine/serine-rich splicing factor [Source:PGSC_GENE;Acc:PGSC0003DMG402023504]
PGSC0003DMG400023078	9	8326289	8334917	0.840217	4.7e-05	0.000561207	ALF domain class transcription factor [Source:PGSC_GENE;Acc:PGSC0003DMG400023078]
PGSC0003DMG400033566	1	82300860	82302867	1.56051	4.7e-05	0.000561513	Flavonol synthase/flavanone 3-hydroxylase [Source:PGSC_GENE;Acc:PGSC0003DMG400033566]
PGSC0003DMG400031233	10	48844750	48845709	3.09086	4.71e-05	0.000561949	F-box protein [Source:PGSC_GENE;Acc:PGSC0003DMG400031233]
PGSC0003DMG400021677	10	4045310	4050911	-1.57095	4.72e-05	0.000562719	Pentatricopeptide repeat-containing protein [Source:PGSC_GENE;Acc:PGSC0003DMG400021677]
PGSC0003DMG400003000	11	43350607	43363924	0.570967	4.75e-05	0.000565953	Serine/threonine-protein phosphatase BSL3 [Source:PGSC_GENE;Acc:PGSC0003DMG400003000]
PGSC0003DMG400017151	9	56921718	56924623	-0.888658	4.75e-05	0.000566649	60S ribosomal protein L17 [Source:PGSC_GENE;Acc:PGSC0003DMG400017151]
PGSC0003DMG400029063	1	37869508	37871058	4.32376	4.8e-05	0.000571498	Gibberellin 3beta-hydroxylase3 [Source:PGSC_GENE;Acc:PGSC0003DMG400029063]
PGSC0003DMG400011321	1	58016454	58020478	-1.72646	4.8e-05	0.000571498	Protein phosphatase-2c [Source:PGSC_GENE;Acc:PGSC0003DMG400011321]
PGSC0003DMG400007201	10	59562041	59562898	-1.5502	4.8e-05	0.000571498	Photosystem II core complex proteins psbY, chloroplast [Source:PGSC_GENE;Acc:PGSC0003DMG400007201]
PGSC0003DMG400020888	3	49473786	49475646	-2.04058	4.82e-05	0.000573409	White-brown-complex ABC transporter family [Source:PGSC_GENE;Acc:PGSC0003DMG400020888]
PGSC0003DMG400009483	4	62642399	62649983	0.702233	4.86e-05	0.00057737	Splicing endonuclease positive effector sen1 [Source:PGSC_GENE;Acc:PGSC0003DMG400009483]
PGSC0003DMG400027526	1	74622298	74628361	-0.951468	4.87e-05	0.000578214	Prolyl-tRNA synthetase [Source:PGSC_GENE;Acc:PGSC0003DMG400027526]
PGSC0003DMG400002887	12	2902702	2905697	2.34056	4.89e-05	0.0005802	Serine/threonine-protein kinase bri1 [Source:PGSC_GENE;Acc:PGSC0003DMG400002887]
PGSC0003DMG400005760	3	59344961	59346957	1.13617	4.89e-05	0.000580444	Sulfate transporter [Source:PGSC_GENE;Acc:PGSC0003DMG400005760]
PGSC0003DMG400019621	11	40717820	40721867	0.913772	4.9e-05	0.000580444	Coiled-coil domain-containing protein [Source:PGSC_GENE;Acc:PGSC0003DMG400019621]
PGSC0003DMG400013989	7	18714464	18716381	-2.04557	4.9e-05	0.000580444	CBL-interacting protein kinase 07 [Source:PGSC_GENE;Acc:PGSC0003DMG400013989]
PGSC0003DMG400019618	11	40676832	40678129	1.89599	4.91e-05	0.00058215	CCR4-associated factor [Source:PGSC_GENE;Acc:PGSC0003DMG400019618]
PGSC0003DMG400009282	11	14219233	14227465	-1.07153	4.93e-05	0.000583508	Protein MYG1 [Source:PGSC_GENE;Acc:PGSC0003DMG400009282]
PGSC0003DMG400003897	9	4864072	4870265	1.27582	4.94e-05	0.000584263	PGPD14 [Source:PGSC_GENE;Acc:PGSC0003DMG400003897]
PGSC0003DMG400010359	2	28064836	28065934	5.27619	4.95e-05	0.000585369	Phloem protein 2 [Source:PGSC_GENE;Acc:PGSC0003DMG400010359]
PGSC0003DMG400025532	3	21691814	21699042	-3.42585	4.99e-05	0.000590054	Zeatin O-xylosyltransferase [Source:PGSC_GENE;Acc:PGSC0003DMG400025532]
PGSC0003DMG400028684	11	6717367	6720562	-1.33073	5e-05	0.000591431	Pentatricopeptide repeat-containing protein [Source:PGSC_GENE;Acc:PGSC0003DMG400028684]
PGSC0003DMG400010900	5	35184428	35191140	-0.792166	5.01e-05	0.000591922	Cytosolic acetoacetyl-coenzyme A thiolase [Source:PGSC_GENE;Acc:PGSC0003DMG400010900]
PGSC0003DMG400009466	4	62455552	62456793	3.05785	5.02e-05	0.000592652	Metal-binding isoprenylated protein [Source:PGSC_GENE;Acc:PGSC0003DMG400009466]
PGSC0003DMG400000619	3	56471862	56474223	1.04875	5.03e-05	0.000593373	Nucleosome-binding protein [Source:PGSC_GENE;Acc:PGSC0003DMG400000619]
PGSC0003DMG400026243	8	50989732	50998856	-1.21829	5.06e-05	0.000596611	Transcription factor [Source:PGSC_GENE;Acc:PGSC0003DMG400026243]
PGSC0003DMG400009648	8	10201719	10205237	3.36328	5.07e-05	0.00059731	K+ channel inward rectifying [Source:PGSC_GENE;Acc:PGSC0003DMG400009648]
PGSC0003DMG400007519	5	1264027	1267462	-0.889809	5.1e-05	0.00060079	Conserved gene of unknown function [Source:PGSC_GENE;Acc:PGSC0003DMG400007519]
PGSC0003DMG400003964	11	7625813	7628117	2.28374	5.1e-05	0.000601021	GT2 protein [Source:PGSC_GENE;Acc:PGSC0003DMG400003964]
PGSC0003DMG402004581	12	59489261	59494577	-1.73321	5.11e-05	0.000601592	Hydrolase, alpha/beta fold family protein [Source:PGSC_GENE;Acc:PGSC0003DMG402004581]
PGSC0003DMG400030894	7	4190046	4193876	-1.37723	5.12e-05	0.00060249	Protein kinase APK1B, chloroplast [Source:PGSC_GENE;Acc:PGSC0003DMG400030894]
PGSC0003DMG400006940	2	26070074	26077966	-1.39585	5.17e-05	0.000607107	Oxidoreductase [Source:PGSC_GENE;Acc:PGSC0003DMG400006940]
PGSC0003DMG400031762	2	33338986	33341948	-1.18978	5.17e-05	0.000607107	Conserved gene of unknown function [Source:PGSC_GENE;Acc:PGSC0003DMG400031762]
PGSC0003DMG400009894	4	71429193	71437288	0.612683	5.19e-05	0.000609966	Scythe/bat3 [Source:PGSC_GENE;Acc:PGSC0003DMG400009894]
PGSC0003DMG401010181	3	44611824	44614772	-1.21428	5.2e-05	0.000610024	Pentatricopeptide repeat domain containing protein [Source:PGSC_GENE;Acc:PGSC0003DMG401010181]
PGSC0003DMG400015442	12	56665290	56666469	1.29093	5.21e-05	0.000611422	Conserved gene of unknown function [Source:PGSC_GENE;Acc:PGSC0003DMG400015442]
PGSC0003DMG400009065	3	49083163	49086712	-0.977548	5.22e-05	0.000611799	Conserved gene of unknown function [Source:PGSC_GENE;Acc:PGSC0003DMG400009065]
PGSC0003DMG400015968	1	37608321	37611214	-1.0484	5.24e-05	0.000613889	Ribosomal protein S6 [Source:PGSC_GENE;Acc:PGSC0003DMG400015968]
PGSC0003DMG402003586	2	39098316	39104452	-2.88337	5.25e-05	0.000614703	Cell number regulator 13 [Source:PGSC_GENE;Acc:PGSC0003DMG402003586]
PGSC0003DMG400000498	2	46940634	46944357	1.83873	5.25e-05	0.000615142	Homeodomain leucine zipper protein [Source:PGSC_GENE;Acc:PGSC0003DMG400000498]
PGSC0003DMG400020427	7	50054673	50057332	-1.54004	5.35e-05	0.000625658	DNA binding protein [Source:PGSC_GENE;Acc:PGSC0003DMG400020427]
PGSC0003DMG400030462	6	57566917	57568428	3.40411	5.36e-05	0.000627138	Avr9/Cf-9 rapidly elicited protein 216 [Source:PGSC_GENE;Acc:PGSC0003DMG400030462]
PGSC0003DMG400004766	8	52156992	52159082	2.71554	5.41e-05	0.000632167	GEM 5 [Source:PGSC_GENE;Acc:PGSC0003DMG400004766]
PGSC0003DMG400026397	2	41524389	41526972	-2.13973	5.42e-05	0.000633773	Myosin heavy chain [Source:PGSC_GENE;Acc:PGSC0003DMG400026397]
PGSC0003DMG400019266	7	54125571	54128700	-1.18119	5.46e-05	0.000637376	50S ribosomal protein L24, chloroplastic [Source:PGSC_GENE;Acc:PGSC0003DMG400019266]
PGSC0003DMG400032582	4	4738697	4741385	1.80173	5.48e-05	0.000640202	HJTR2GH1 protein [Source:PGSC_GENE;Acc:PGSC0003DMG400032582]
PGSC0003DMG400005992	4	1998681	1999375	2.81731	5.49e-05	0.000640533	Conserved gene of unknown function [Source:PGSC_GENE;Acc:PGSC0003DMG400005992]
PGSC0003DMG400015158	3	51405704	51410446	-1.297	5.49e-05	0.000640533	Protein bem46 [Source:PGSC_GENE;Acc:PGSC0003DMG400015158]
PGSC0003DMG400008372	10	59221789	59222708	2.04004	5.51e-05	0.000642005	VQ motif family protein [Source:PGSC_GENE;Acc:PGSC0003DMG400008372]
PGSC0003DMG400045432	5	7845565	7847247	1.76081	5.51e-05	0.000642018	Spotted leaf protein [Source:PGSC_GENE;Acc:PGSC0003DMG400045432]
PGSC0003DMG400026574	9	13301708	13304824	-2.75416	5.51e-05	0.000642018	Myosin heavy chain [Source:PGSC_GENE;Acc:PGSC0003DMG400026574]
PGSC0003DMG402000526	2	46982755	46986899	-1.52678	5.54e-05	0.000644952	Calcium homeostasis regulator CHoR1 [Source:PGSC_GENE;Acc:PGSC0003DMG402000526]
PGSC0003DMG400013962	3	16125457	16131700	-1.69918	5.62e-05	0.000653651	Amino acid transporter [Source:PGSC_GENE;Acc:PGSC0003DMG400013962]
PGSC0003DMG400026220	8	51057961	51061006	4.02352	5.62e-05	0.000653872	Major pollen allergen Ory s 1 [Source:PGSC_GENE;Acc:PGSC0003DMG400026220]
PGSC0003DMG400012294	8	55753275	55754847	1.21505	5.63e-05	0.000654212	Methanol inducible protein [Source:PGSC_GENE;Acc:PGSC0003DMG400012294]
PGSC0003DMG400012765	1	61101751	61103478	0.835166	5.64e-05	0.000654722	BSD domain-containing protein [Source:PGSC_GENE;Acc:PGSC0003DMG400012765]
PGSC0003DMG400014967	5	19631739	19633770	0.855159	5.65e-05	0.000655232	DnaJ [Source:PGSC_GENE;Acc:PGSC0003DMG400014967]
PGSC0003DMG400024796	4	58613284	58616739	2.25396	5.66e-05	0.00065606	Conserved gene of unknown function [Source:PGSC_GENE;Acc:PGSC0003DMG400024796]
PGSC0003DMG400020252	2	48001588	48003316	3.14242	5.66e-05	0.00065606	Peroxidase 55 [Source:PGSC_GENE;Acc:PGSC0003DMG400020252]
PGSC0003DMG400025120	5	1420615	1428454	0.983012	5.7e-05	0.000660377	ASC1 [Source:PGSC_GENE;Acc:PGSC0003DMG400025120]
PGSC0003DMG400003058	8	54298665	54299598	4.01245	5.72e-05	0.000662893	Osmotin OSML15 [Source:PGSC_GENE;Acc:PGSC0003DMG400003058]
PGSC0003DMG400004658	12	59254942	59263665	0.650301	5.73e-05	0.000663112	DNA binding protein [Source:PGSC_GENE;Acc:PGSC0003DMG400004658]
PGSC0003DMG400024421	6	42327592	42330177	-1.90747	5.74e-05	0.000663679	Pentatricopeptide repeat-containing protein, mitochondrial [Source:PGSC_GENE;Acc:PGSC0003DMG400024421]
PGSC0003DMG400028179	10	55357499	55364165	0.9504	5.74e-05	0.000663679	Vacuolar protein-sorting-associated protein 37 homolog 1 [Source:PGSC_GENE;Acc:PGSC0003DMG400028179]
PGSC0003DMG400018267	1	79327848	79330158	-1.93869	5.76e-05	0.000666383	Pentatricopeptide repeat-containing protein [Source:PGSC_GENE;Acc:PGSC0003DMG400018267]
PGSC0003DMG400014899	2	40533080	40540243	1.4423	5.77e-05	0.000666487	Transporter [Source:PGSC_GENE;Acc:PGSC0003DMG400014899]
PGSC0003DMG400020984	1	67344203	67346457	-1.1175	5.78e-05	0.000667376	Gene of unknown function [Source:PGSC_GENE;Acc:PGSC0003DMG400020984]
PGSC0003DMG400027236	4	9810358	9815285	0.795668	5.78e-05	0.000667376	DNA binding protein [Source:PGSC_GENE;Acc:PGSC0003DMG400027236]
PGSC0003DMG400032537	4	5173806	5179545	-3.24582	5.79e-05	0.000668226	Glutathione-s-transferase omega [Source:PGSC_GENE;Acc:PGSC0003DMG400032537]
PGSC0003DMG402001346	2	45840176	45845575	0.980847	5.8e-05	0.000668576	Conserved gene of unknown function [Source:PGSC_GENE;Acc:PGSC0003DMG402001346]
PGSC0003DMG400028579	1	76389028	76390802	1.20548	5.82e-05	0.000670678	Gene of unknown function [Source:PGSC_GENE;Acc:PGSC0003DMG400028579]
PGSC0003DMG400004604	12	59799137	59802390	-1.3319	5.83e-05	0.000671944	Pentatricopeptide repeat-containing protein [Source:PGSC_GENE;Acc:PGSC0003DMG400004604]
PGSC0003DMG400006840	1	65018707	65021313	1.16985	5.84e-05	0.000672537	SBT4B protein [Source:PGSC_GENE;Acc:PGSC0003DMG400006840]
PGSC0003DMG400021325	1	2922354	2923755	3.56688	5.85e-05	0.0006733	U-box protein [Source:PGSC_GENE;Acc:PGSC0003DMG400021325]
PGSC0003DMG400030851	8	48085138	48093979	-0.808216	5.94e-05	0.000682764	ATP-dependent Clp protease proteolytic subunit [Source:PGSC_GENE;Acc:PGSC0003DMG400030851]
PGSC0003DMG402007138	6	55417034	55421895	-0.734081	5.94e-05	0.00068294	Conserved gene of unknown function [Source:PGSC_GENE;Acc:PGSC0003DMG402007138]
PGSC0003DMG400027193	5	48208214	48215644	-0.638968	5.96e-05	0.00068449	Folylpolyglutamate synthase [Source:PGSC_GENE;Acc:PGSC0003DMG400027193]
PGSC0003DMG402020240	2	48170314	48178671	0.816176	5.97e-05	0.000685551	Conserved gene of unknown function [Source:PGSC_GENE;Acc:PGSC0003DMG402020240]
PGSC0003DMG400011249	10	541578	543505	3.07	5.97e-05	0.000685795	F-box family protein [Source:PGSC_GENE;Acc:PGSC0003DMG400011249]
PGSC0003DMG400006939	2	26023981	26028539	0.805146	5.99e-05	0.000686894	Hypersensitive-induced response protein [Source:PGSC_GENE;Acc:PGSC0003DMG400006939]
PGSC0003DMG400025362	11	44661244	44667204	-0.947485	5.99e-05	0.000686894	3-desoxy-D-manno octulosonic acid-8-phosphate synthase [Source:PGSC_GENE;Acc:PGSC0003DMG400025362]
PGSC0003DMG400008997	1	62168629	62176059	-2.21614	6.01e-05	0.000689076	Protein kinase [Source:PGSC_GENE;Acc:PGSC0003DMG400008997]
PGSC0003DMG402027676	6	57821257	57823406	2.48344	6.02e-05	0.000689076	Conserved gene of unknown function [Source:PGSC_GENE;Acc:PGSC0003DMG402027676]
PGSC0003DMG400025024	10	1673524	1675193	1.33864	6.03e-05	0.00069011	COL domain class transcription factor [Source:PGSC_GENE;Acc:PGSC0003DMG400025024]
PGSC0003DMG400014491	8	42832677	42838296	0.783802	6.04e-05	0.000690667	Conserved gene of unknown function [Source:PGSC_GENE;Acc:PGSC0003DMG400014491]
PGSC0003DMG400027051	6	52988084	52992984	-1.03982	6.04e-05	0.000690667	Protein carboxyl methylase [Source:PGSC_GENE;Acc:PGSC0003DMG400027051]
PGSC0003DMG400031731	3	46127497	46129461	-1.77963	6.05e-05	0.000691711	Feruloyl transferase [Source:PGSC_GENE;Acc:PGSC0003DMG400031731]
PGSC0003DMG400008382	10	59133902	59134790	1.37404	6.06e-05	0.000692343	Conserved gene of unknown function [Source:PGSC_GENE;Acc:PGSC0003DMG400008382]
PGSC0003DMG400019270	7	54044915	54046068	1.639	6.06e-05	0.000692637	Conserved gene of unknown function [Source:PGSC_GENE;Acc:PGSC0003DMG400019270]
PGSC0003DMG400020260	2	47905654	47908723	2.03188	6.08e-05	0.000694468	Conserved gene of unknown function [Source:PGSC_GENE;Acc:PGSC0003DMG400020260]
PGSC0003DMG400028797	6	50663078	50663830	3.59073	6.17e-05	0.000704121	Calcium-binding allergen Ole e 8 [Source:PGSC_GENE;Acc:PGSC0003DMG400028797]
PGSC0003DMG400012753	1	70887405	70888817	2.80771	6.18e-05	0.000704538	Conserved gene of unknown function [Source:PGSC_GENE;Acc:PGSC0003DMG400012753]
PGSC0003DMG400009873	4	70939035	70946336	-1.11197	6.19e-05	0.000704902	Dead box ATP-dependent RNA helicase [Source:PGSC_GENE;Acc:PGSC0003DMG400009873]
PGSC0003DMG400014696	6	1843833	1846922	-1.25662	6.19e-05	0.000704902	Pentatricopeptide repeat-containing protein [Source:PGSC_GENE;Acc:PGSC0003DMG400014696]
PGSC0003DMG400002796	1	78316371	78319384	-1.67999	6.19e-05	0.000705204	Transcription factor [Source:PGSC_GENE;Acc:PGSC0003DMG400002796]
[truncated: 3,930 more rows]

## Sheet: Arielle_D3 vs Arielle_D0
							Table S3.Differentially expressed genes during Phytophthora infestans infection in Arielle
Differentially expressed genes in Arielle_D3 vs Arielle_D0
geneid	gene_chr	gene_start	gene_end	log2Foldchange	pvalue	padj	Gene_Description
PGSC0003DMG400006904	2	26171904	26172840	5.38023	3.95e-30	8.55e-26	Gene of unknown function [Source:PGSC_GENE;Acc:PGSC0003DMG400006904]
PGSC0003DMG400011872	6	43889765	43895421	2.85828	4.42e-22	4.79e-18	Glucosyltransferase [Source:PGSC_GENE;Acc:PGSC0003DMG400011872]
PGSC0003DMG400000379	12	4478847	4483021	1.54611	4.41e-20	3.18e-16	PERK1 kinase [Source:PGSC_GENE;Acc:PGSC0003DMG400000379]
PGSC0003DMG400020493	8	1062935	1068924	2.6126	7.08e-20	3.83e-16	Calcineurin B 1 [Source:PGSC_GENE;Acc:PGSC0003DMG400020493]
PGSC0003DMG400005668	3	58356137	58362029	2.82668	3.43e-19	1.48e-15	Conserved gene of unknown function [Source:PGSC_GENE;Acc:PGSC0003DMG400005668]
PGSC0003DMG400026346	11	40583298	40584441	2.66057	1.17e-17	4.21e-14	F-box family protein [Source:PGSC_GENE;Acc:PGSC0003DMG400026346]
PGSC0003DMG400011906	9	60965191	60967756	2.9697	3.57e-17	1.09e-13	Tospovirus resistance protein D [Source:PGSC_GENE;Acc:PGSC0003DMG400011906]
PGSC0003DMG400007639	4	53481594	53482598	2.2574	4.03e-17	1.09e-13	Cytochrome P450 [Source:PGSC_GENE;Acc:PGSC0003DMG400007639]
PGSC0003DMG400002566	3	59645800	59648436	2.1312	7.54e-17	1.81e-13	Coatomer subunit beta'-2 [Source:PGSC_GENE;Acc:PGSC0003DMG400002566]
PGSC0003DMG400009955	4	71212536	71216633	2.36241	6.56e-16	1.42e-12	Syringolide-induced protein 14-1-1 [Source:PGSC_GENE;Acc:PGSC0003DMG400009955]
PGSC0003DMG400024771	1	77698438	77703117	2.1909	9.04e-16	1.78e-12	Conserved gene of unknown function [Source:PGSC_GENE;Acc:PGSC0003DMG400024771]
PGSC0003DMG400002732	9	4199867	4200806	2.46934	3.06e-15	5.52e-12	VQ motif-containing protein [Source:PGSC_GENE;Acc:PGSC0003DMG400002732]
PGSC0003DMG400014372	10	912734	922546	1.77699	8.52e-15	1.42e-11	Uridine kinase [Source:PGSC_GENE;Acc:PGSC0003DMG400014372]
PGSC0003DMG400017936	6	461908	463086	2.0517	1.79e-14	2.76e-11	Late embryogenis abundant protein 5 [Source:PGSC_GENE;Acc:PGSC0003DMG400017936]
PGSC0003DMG400006905	2	26174610	26176393	3.61614	2.87e-14	4.14e-11	Gene of unknown function [Source:PGSC_GENE;Acc:PGSC0003DMG400006905]
PGSC0003DMG400014776	8	44122737	44123682	2.28693	3.22e-14	4.35e-11	Tyramine hydroxycinnamoyl transferase [Source:PGSC_GENE;Acc:PGSC0003DMG400014776]
PGSC0003DMG400021785	3	32654364	32656442	2.05833	1.47e-13	1.87e-10	UDP-glucuronosyltransferase [Source:PGSC_GENE;Acc:PGSC0003DMG400021785]
PGSC0003DMG400009938	4	70848642	70851208	1.28643	2.34e-13	2.82e-10	Beta-tubulin [Source:PGSC_GENE;Acc:PGSC0003DMG400009938]
PGSC0003DMG400015190	3	50785904	50791146	2.01565	1.25e-12	1.42e-09	AMP dependent CoA ligase [Source:PGSC_GENE;Acc:PGSC0003DMG400015190]
PGSC0003DMG400003848	9	51364562	51369005	2.06774	1.58e-12	1.71e-09	Sugar transporter [Source:PGSC_GENE;Acc:PGSC0003DMG400003848]
PGSC0003DMG400000513	2	47301600	47305051	-1.85932	3.12e-12	3.21e-09	Stachyose synthase [Source:PGSC_GENE;Acc:PGSC0003DMG400000513]
PGSC0003DMG400020618	4	51406919	51410555	3.12162	6.47e-12	6.19e-09	Tropinone reductase homolog [Source:PGSC_GENE;Acc:PGSC0003DMG400020618]
PGSC0003DMG400027127	5	47952893	47954582	2.33606	6.58e-12	6.19e-09	Anthocyanin 5-aromatic acyltransferase [Source:PGSC_GENE;Acc:PGSC0003DMG400027127]
PGSC0003DMG400013692	5	42957643	42960775	-1.41485	7.1e-12	6.4e-09	Conserved gene of unknown function [Source:PGSC_GENE;Acc:PGSC0003DMG400013692]
PGSC0003DMG400006378	4	65853706	65856332	-1.89394	7.69e-12	6.51e-09	Multidrug resistance pump [Source:PGSC_GENE;Acc:PGSC0003DMG400006378]
PGSC0003DMG400026351	11	40484563	40492546	1.30197	7.82e-12	6.51e-09	ARP2/3 complex 34 kDa subunit [Source:PGSC_GENE;Acc:PGSC0003DMG400026351]
PGSC0003DMG400012019	3	39761197	39762042	2.08889	8.14e-12	6.52e-09	DC1.2 homologue [Source:PGSC_GENE;Acc:PGSC0003DMG400012019]
PGSC0003DMG400003813	9	51383422	51387420	1.39968	9.23e-12	7.13e-09	ATP binding protein [Source:PGSC_GENE;Acc:PGSC0003DMG400003813]
PGSC0003DMG400018853	3	38333133	38335139	2.60386	1.6e-11	1.2e-08	Sugar transporter [Source:PGSC_GENE;Acc:PGSC0003DMG400018853]
PGSC0003DMG400022677	1	58665389	58667487	3.06967	1.89e-11	1.37e-08	UPF0497 membrane protein 10 [Source:PGSC_GENE;Acc:PGSC0003DMG400022677]
PGSC0003DMG400017509	8	49794726	49800898	-1.50276	3.06e-11	2.13e-08	LOL1 (LSD ONE LIKE 1) [Source:PGSC_GENE;Acc:PGSC0003DMG400017509]
PGSC0003DMG400028789	6	50850881	50851914	2.81076	3.81e-11	2.57e-08	Conserved gene of unknown function [Source:PGSC_GENE;Acc:PGSC0003DMG400028789]
PGSC0003DMG400009237	11	8831474	8834662	-1.58617	4.07e-11	2.67e-08	Chorimate mutase [Source:PGSC_GENE;Acc:PGSC0003DMG400009237]
PGSC0003DMG400024843	4	58561673	58563662	2.64191	5.71e-11	3.64e-08	Conserved gene of unknown function [Source:PGSC_GENE;Acc:PGSC0003DMG400024843]
PGSC0003DMG401022984	7	6068691	6069665	-2.81356	6e-11	3.7e-08	Conserved gene of unknown function [Source:PGSC_GENE;Acc:PGSC0003DMG401022984]
PGSC0003DMG400014095	0	29409105	29410311	2.4632	6.16e-11	3.7e-08	2,4-dienoyl-CoA reductase [Source:PGSC_GENE;Acc:PGSC0003DMG400014095]
PGSC0003DMG400001923	0	12362206	12363567	1.33729	7.8e-11	4.56e-08	Matrix metalloprotease 1 [Source:PGSC_GENE;Acc:PGSC0003DMG400001923]
PGSC0003DMG401024737	1	76881623	76893243	1.25234	8.39e-11	4.78e-08	Beta-mannosidase [Source:PGSC_GENE;Acc:PGSC0003DMG401024737]
PGSC0003DMG400027187	5	48090781	48095798	1.67767	8.97e-11	4.98e-08	Proline transporter 3 [Source:PGSC_GENE;Acc:PGSC0003DMG400027187]
PGSC0003DMG400004258	12	54242591	54246713	1.12329	9.35e-11	5.05e-08	Cleavage and polyadenylation specificity factor [Source:PGSC_GENE;Acc:PGSC0003DMG400004258]
PGSC0003DMG400017175	9	56339698	56341268	1.78325	1e-10	5.29e-08	Rhicadhesin receptor [Source:PGSC_GENE;Acc:PGSC0003DMG400017175]
PGSC0003DMG400027019	6	53737455	53738914	2.84868	1.11e-10	5.71e-08	Polygalacturonase-1 non-catalytic subunit beta [Source:PGSC_GENE;Acc:PGSC0003DMG400027019]
PGSC0003DMG400030483	6	56577266	56577808	2.7909	1.37e-10	6.87e-08	Gene of unknown function [Source:PGSC_GENE;Acc:PGSC0003DMG400030483]
PGSC0003DMG400026748	3	1286744	1294290	1.6943	1.51e-10	7.41e-08	Serine-threonine protein kinase, plant-type [Source:PGSC_GENE;Acc:PGSC0003DMG400026748]
PGSC0003DMG400013307	11	1233766	1235285	-1.19624	2.47e-10	1.19e-07	Aspartic proteinase nepenthesin-1 [Source:PGSC_GENE;Acc:PGSC0003DMG400013307]
PGSC0003DMG400019082	0	34976955	34979916	4.5268	2.61e-10	1.23e-07	Mutt domain protein [Source:PGSC_GENE;Acc:PGSC0003DMG400019082]
PGSC0003DMG400026779	1	43192763	43196447	2.25482	2.71e-10	1.25e-07	PAS/LOV protein A [Source:PGSC_GENE;Acc:PGSC0003DMG400026779]
PGSC0003DMG400017167	9	56539361	56542313	2.32722	2.85e-10	1.29e-07	Protein kinase 1 [Source:PGSC_GENE;Acc:PGSC0003DMG400017167]
PGSC0003DMG400021476	2	17740757	17743016	0.951697	3.05e-10	1.35e-07	1-aminocyclopropane-1-carboxylate oxidase [Source:PGSC_GENE;Acc:PGSC0003DMG400021476]
PGSC0003DMG400004483	8	38286421	38290590	1.05631	3.41e-10	1.47e-07	Lysophospholipase [Source:PGSC_GENE;Acc:PGSC0003DMG400004483]
PGSC0003DMG400012826	3	1799686	1802818	2.45545	4.2e-10	1.78e-07	Auxin repressed/dormancy associated protein [Source:PGSC_GENE;Acc:PGSC0003DMG400012826]
PGSC0003DMG400029570	8	45344259	45351781	1.31474	4.53e-10	1.88e-07	Pentatricopeptide repeat-containing protein [Source:PGSC_GENE;Acc:PGSC0003DMG400029570]
PGSC0003DMG400014272	3	42351046	42356188	2.1034	4.63e-10	1.89e-07	(S)-N-methylcoclaurine 3'-hydroxylase isozyme [Source:PGSC_GENE;Acc:PGSC0003DMG400014272]
PGSC0003DMG400023428	5	50250125	50254609	1.46778	6.46e-10	2.59e-07	TSC13 protein [Source:PGSC_GENE;Acc:PGSC0003DMG400023428]
PGSC0003DMG400029623	9	58397309	58400168	-2.76113	9.87e-10	3.88e-07	Salicylic acid/benzoic acid carboxyl methyltransferase [Source:PGSC_GENE;Acc:PGSC0003DMG400029623]
PGSC0003DMG402013013	2	22848983	22852953	-2.12807	1.31e-09	5.08e-07	Protein binding / signal transducer [Source:PGSC_GENE;Acc:PGSC0003DMG402013013]
PGSC0003DMG400011293	10	183210	186057	1.4065	1.44e-09	5.47e-07	Plasma membrane polypeptide [Source:PGSC_GENE;Acc:PGSC0003DMG400011293]
PGSC0003DMG400014123	3	56859060	56862258	-1.88168	2.02e-09	7.54e-07	Aquaporin, MIP family, NIP subfamily [Source:PGSC_GENE;Acc:PGSC0003DMG400014123]
PGSC0003DMG400032136	1	1465983	1469402	1.57202	2.13e-09	7.82e-07	Conserved gene of unknown function [Source:PGSC_GENE;Acc:PGSC0003DMG400032136]
PGSC0003DMG400026302	8	1919001	1919998	-1.69793	2.26e-09	8.16e-07	Pectinesterase [Source:PGSC_GENE;Acc:PGSC0003DMG400026302]
PGSC0003DMG400017053	1	71250598	71252978	1.89861	2.33e-09	8.24e-07	Conserved gene of unknown function [Source:PGSC_GENE;Acc:PGSC0003DMG400017053]
PGSC0003DMG400014274	3	42397983	42399944	1.42886	2.36e-09	8.24e-07	(S)-N-methylcoclaurine 3'-hydroxylase isozyme [Source:PGSC_GENE;Acc:PGSC0003DMG400014274]
PGSC0003DMG400020984	1	67344203	67346457	-1.59479	2.97e-09	1.02e-06	Gene of unknown function [Source:PGSC_GENE;Acc:PGSC0003DMG400020984]
PGSC0003DMG400007880	12	1858414	1861362	1.8805	3.38e-09	1.14e-06	Senescence-associated protein [Source:PGSC_GENE;Acc:PGSC0003DMG400007880]
PGSC0003DMG400010362	2	28123894	28132918	1.75551	6.55e-09	2.18e-06	Cathepsin B-like cysteine proteinase [Source:PGSC_GENE;Acc:PGSC0003DMG400010362]
PGSC0003DMG400012655	2	41058549	41060099	3.21047	8.3e-09	2.72e-06	Conserved gene of unknown function [Source:PGSC_GENE;Acc:PGSC0003DMG400012655]
PGSC0003DMG400012020	3	39768604	39769328	2.82164	1.03e-08	3.32e-06	Pectin methlyesterase inhibitor protein 1 [Source:PGSC_GENE;Acc:PGSC0003DMG400012020]
PGSC0003DMG400012977	9	4273328	4274127	2.58808	1.6e-08	5.11e-06	VQ motif-containing protein [Source:PGSC_GENE;Acc:PGSC0003DMG400012977]
PGSC0003DMG400020777	6	8905805	8906833	-2.48935	1.65e-08	5.16e-06	Gene of unknown function [Source:PGSC_GENE;Acc:PGSC0003DMG400020777]
PGSC0003DMG400007643	4	53438617	53439003	2.48489	1.79e-08	5.52e-06	Cytochrome P450 [Source:PGSC_GENE;Acc:PGSC0003DMG400007643]
PGSC0003DMG400025361	11	44678705	44689497	1.15425	2.09e-08	6.35e-06	Phototropin-1 [Source:PGSC_GENE;Acc:PGSC0003DMG400025361]
PGSC0003DMG400007000	5	45140984	45143663	-1.56701	2.3e-08	6.86e-06	1-O-acylceramide synthase [Source:PGSC_GENE;Acc:PGSC0003DMG400007000]
PGSC0003DMG402008946	9	2522448	2525427	1.96856	2.31e-08	6.86e-06	Desacetoxyvindoline 4-hydroxylase [Source:PGSC_GENE;Acc:PGSC0003DMG402008946]
PGSC0003DMG400012201	8	54910971	54912960	1.36171	2.62e-08	7.65e-06	Potassium channel tetramerization domain-containing protein [Source:PGSC_GENE;Acc:PGSC0003DMG400012201]
PGSC0003DMG400009005	1	62451682	62455527	2.2998	2.8e-08	8.08e-06	Triacylglycerol lipase [Source:PGSC_GENE;Acc:PGSC0003DMG400009005]
PGSC0003DMG400025219	8	7628986	7630547	-1.4778	2.95e-08	8.39e-06	Acyltransferase 2 [Source:PGSC_GENE;Acc:PGSC0003DMG400025219]
PGSC0003DMG400032498	11	35346472	35350328	1.56061	3.06e-08	8.6e-06	Protein kinase [Source:PGSC_GENE;Acc:PGSC0003DMG400032498]
PGSC0003DMG400026277	8	1806398	1809094	3.52395	3.14e-08	8.7e-06	Leucoanthocyanidin dioxygenase [Source:PGSC_GENE;Acc:PGSC0003DMG400026277]
PGSC0003DMG400026428	9	59231173	59240160	-1.64365	3.3e-08	8.92e-06	Sucrose-phosphate synthase isoform B [Source:PGSC_GENE;Acc:PGSC0003DMG400026428]
PGSC0003DMG400007640	4	53350098	53351385	2.04294	3.3e-08	8.92e-06	Cytochrome P450 monooxygenase CYP736B [Source:PGSC_GENE;Acc:PGSC0003DMG400007640]
PGSC0003DMG400001570	2	38567863	38572211	-1.72213	3.56e-08	9.49e-06	Catalase isozyme 2 [Source:PGSC_GENE;Acc:PGSC0003DMG400001570]
PGSC0003DMG400005082	3	2582598	2589609	3.14894	3.76e-08	9.83e-06	Beta-glucosidase [Source:PGSC_GENE;Acc:PGSC0003DMG400005082]
PGSC0003DMG400012307	8	55583644	55589122	-1.86271	3.77e-08	9.83e-06	ATP binding protein [Source:PGSC_GENE;Acc:PGSC0003DMG400012307]
PGSC0003DMG400000120	1	73702490	73704280	1.56565	3.85e-08	9.92e-06	Dof18 [Source:PGSC_GENE;Acc:PGSC0003DMG400000120]
PGSC0003DMG400003313	4	67621472	67624357	1.82642	4.03e-08	1.01e-05	Serine-threonine protein kinase, plant-type [Source:PGSC_GENE;Acc:PGSC0003DMG400003313]
PGSC0003DMG400006797	1	65678454	65681464	-1.64712	4.03e-08	1.01e-05	Glutamate/malate translocator [Source:PGSC_GENE;Acc:PGSC0003DMG400006797]
PGSC0003DMG400010296	9	50128561	50130692	1.8309	4.22e-08	1.05e-05	Patellin-4 [Source:PGSC_GENE;Acc:PGSC0003DMG400010296]
PGSC0003DMG400026276	8	1801932	1806257	3.34972	4.45e-08	1.09e-05	Leucoanthocyanidin dioxygenase [Source:PGSC_GENE;Acc:PGSC0003DMG400026276]
PGSC0003DMG400022154	7	55904565	55906839	-1.77074	4.57e-08	1.11e-05	Conserved gene of unknown function [Source:PGSC_GENE;Acc:PGSC0003DMG400022154]
PGSC0003DMG400004979	12	53970534	53973078	-1.21443	4.67e-08	1.12e-05	Gene of unknown function [Source:PGSC_GENE;Acc:PGSC0003DMG400004979]
PGSC0003DMG400029754	1	81492197	81493375	2.23477	4.83e-08	1.15e-05	Conserved gene of unknown function [Source:PGSC_GENE;Acc:PGSC0003DMG400029754]
PGSC0003DMG400019220	0	5009495	5011766	-1.97613	5.49e-08	1.29e-05	Gene of unknown function [Source:PGSC_GENE;Acc:PGSC0003DMG400019220]
PGSC0003DMG400009621	4	49272357	49274087	2.66933	5.54e-08	1.29e-05	Cytochrome P450 [Source:PGSC_GENE;Acc:PGSC0003DMG400009621]
PGSC0003DMG400016678	3	5678846	5679869	1.10932	5.58e-08	1.29e-05	Hydroxyproline-rich glycoprotein [Source:PGSC_GENE;Acc:PGSC0003DMG400016678]
PGSC0003DMG400008849	9	2015092	2020514	-1.44577	5.72e-08	1.29e-05	Monovalent cation:proton antiporter [Source:PGSC_GENE;Acc:PGSC0003DMG400008849]
PGSC0003DMG400000417	11	39217263	39223656	-2.79885	5.79e-08	1.29e-05	Superoxide dismutase [Cu-Zn] [Source:PGSC_GENE;Acc:PGSC0003DMG400000417]
PGSC0003DMG400000139	1	71518768	71520833	2.38583	5.79e-08	1.29e-05	Gibberellin receptor GID1 [Source:PGSC_GENE;Acc:PGSC0003DMG400000139]
PGSC0003DMG401013876	2	35398866	35403067	2.60787	5.89e-08	1.3e-05	S-locus-specific glycoprotein S6 [Source:PGSC_GENE;Acc:PGSC0003DMG401013876]
PGSC0003DMG400001066	12	4997462	5005723	1.72917	6.17e-08	1.35e-05	Potassium channel [Source:PGSC_GENE;Acc:PGSC0003DMG400001066]
PGSC0003DMG402003636	2	39482866	39487581	-1.42475	6.3e-08	1.36e-05	Endo-1,4-beta-glucanase [Source:PGSC_GENE;Acc:PGSC0003DMG402003636]
PGSC0003DMG400027185	5	48026479	48029383	1.61038	6.62e-08	1.42e-05	Hydrolase [Source:PGSC_GENE;Acc:PGSC0003DMG400027185]
PGSC0003DMG400005997	4	1835904	1840747	-2.73108	7.02e-08	1.48e-05	Zinc finger (B-box type) family protein [Source:PGSC_GENE;Acc:PGSC0003DMG400005997]
PGSC0003DMG400009762	4	57441342	57443119	1.20012	7.08e-08	1.48e-05	Cytochrome P450 [Source:PGSC_GENE;Acc:PGSC0003DMG400009762]
PGSC0003DMG400003959	8	53141853	53150524	0.862941	7.1e-08	1.48e-05	Maspardin [Source:PGSC_GENE;Acc:PGSC0003DMG400003959]
PGSC0003DMG400011907	9	60973266	60974213	2.04239	7.18e-08	1.48e-05	NBS-coding resistance gene analog [Source:PGSC_GENE;Acc:PGSC0003DMG400011907]
PGSC0003DMG400005825	8	4910023	4913231	1.15768	7.62e-08	1.56e-05	ACC synthase [Source:PGSC_GENE;Acc:PGSC0003DMG400005825]
PGSC0003DMG400000440	11	38605672	38608658	1.86898	7.79e-08	1.57e-05	Ring zinc finger protein [Source:PGSC_GENE;Acc:PGSC0003DMG400000440]
PGSC0003DMG400008160	10	58316421	58318888	2.31612	7.92e-08	1.59e-05	BOP/NPR1/NIM1-like regulatory protein [Source:PGSC_GENE;Acc:PGSC0003DMG400008160]
PGSC0003DMG400010222	2	32415956	32417689	-3.08859	8.31e-08	1.65e-05	Phospholipase A1 [Source:PGSC_GENE;Acc:PGSC0003DMG400010222]
PGSC0003DMG400025193	1	85769529	85770197	1.55852	9.93e-08	1.95e-05	Dehydration-responsive protein RD22 [Source:PGSC_GENE;Acc:PGSC0003DMG400025193]
PGSC0003DMG400018651	1	87962706	87965704	2.11876	1.01e-07	1.97e-05	Amino acid transporter [Source:PGSC_GENE;Acc:PGSC0003DMG400018651]
PGSC0003DMG401024352	4	13551550	13554656	-1.94238	1.07e-07	2.06e-05	Mitochondrial substrate carrier family protein [Source:PGSC_GENE;Acc:PGSC0003DMG401024352]
PGSC0003DMG400024593	3	54021762	54023763	2.58416	1.16e-07	2.23e-05	Glycosyltransferase UGT90A7 [Source:PGSC_GENE;Acc:PGSC0003DMG400024593]
PGSC0003DMG400021784	3	32626043	32630248	1.31269	1.17e-07	2.23e-05	UDP-glucuronosyltransferase [Source:PGSC_GENE;Acc:PGSC0003DMG400021784]
PGSC0003DMG400013752	12	6892243	6896589	1.87795	1.55e-07	2.91e-05	MYB domain class transcription factor [Source:PGSC_GENE;Acc:PGSC0003DMG400013752]
PGSC0003DMG400002123	4	64433433	64440910	1.70805	1.58e-07	2.95e-05	Ripening regulated protein DDTFR18 [Source:PGSC_GENE;Acc:PGSC0003DMG400002123]
PGSC0003DMG400030504	5	4062234	4063922	1.20373	1.6e-07	2.96e-05	Conserved gene of unknown function [Source:PGSC_GENE;Acc:PGSC0003DMG400030504]
PGSC0003DMG401015935	7	10261676	10268244	2.21336	1.63e-07	2.98e-05	Aminoadipic semialdehyde synthase [Source:PGSC_GENE;Acc:PGSC0003DMG401015935]
PGSC0003DMG400030636	2	41671353	41673146	-2.17168	1.78e-07	3.24e-05	Loganic acid methyltransferase [Source:PGSC_GENE;Acc:PGSC0003DMG400030636]
PGSC0003DMG400029591	8	45118884	45123873	-1.92207	1.82e-07	3.27e-05	Cryptochrome DASH, chloroplastic/mitochondrial [Source:PGSC_GENE;Acc:PGSC0003DMG400029591]
PGSC0003DMG400020032	0	27821100	27823988	-1.73811	1.83e-07	3.27e-05	Conserved gene of unknown function [Source:PGSC_GENE;Acc:PGSC0003DMG400020032]
PGSC0003DMG400013296	11	255158	259620	-1.14667	1.88e-07	3.33e-05	Metal ion binding protein [Source:PGSC_GENE;Acc:PGSC0003DMG400013296]
PGSC0003DMG400011721	9	933432	943115	1.20933	2.03e-07	3.56e-05	Universal stress protein family protein [Source:PGSC_GENE;Acc:PGSC0003DMG400011721]
PGSC0003DMG400024685	1	76916914	76919492	1.06111	2.1e-07	3.67e-05	Long-chain acyl-CoA synthetase [Source:PGSC_GENE;Acc:PGSC0003DMG400024685]
PGSC0003DMG400027428	5	19127293	19129332	-1.4036	2.12e-07	3.67e-05	Sigma factor sigb regulation protein rsbq [Source:PGSC_GENE;Acc:PGSC0003DMG400027428]
PGSC0003DMG400010309	9	49876663	49877335	3.25629	2.16e-07	3.71e-05	Ethylene-responsive transcription factor [Source:PGSC_GENE;Acc:PGSC0003DMG400010309]
PGSC0003DMG400021603	9	61317803	61324208	2.01322	2.24e-07	3.82e-05	Hydroxyproline-rich glycoprotein (HRGP) [Source:PGSC_GENE;Acc:PGSC0003DMG400021603]
PGSC0003DMG400010113	2	44655570	44656035	4.05545	2.34e-07	3.96e-05	Gene of unknown function [Source:PGSC_GENE;Acc:PGSC0003DMG400010113]
PGSC0003DMG400021143	2	28600289	28604907	1.17933	2.5e-07	4.2e-05	Conserved gene of unknown function [Source:PGSC_GENE;Acc:PGSC0003DMG400021143]
PGSC0003DMG400009982	4	71597543	71604304	2.11312	2.55e-07	4.24e-05	BTB/POZ domain-containing protein [Source:PGSC_GENE;Acc:PGSC0003DMG400009982]
PGSC0003DMG400027313	11	4782250	4787987	1.19102	2.62e-07	4.33e-05	Ring finger protein [Source:PGSC_GENE;Acc:PGSC0003DMG400027313]
PGSC0003DMG400007627	4	11393645	11394425	-1.86475	2.81e-07	4.6e-05	Gene of unknown function [Source:PGSC_GENE;Acc:PGSC0003DMG400007627]
PGSC0003DMG400022478	1	75937370	75941504	-1.05888	2.92e-07	4.76e-05	Heat shock protein DnaJ [Source:PGSC_GENE;Acc:PGSC0003DMG400022478]
PGSC0003DMG400014168	3	57567441	57573375	1.48103	2.98e-07	4.81e-05	Respiratory burst oxidase homolog protein C [Source:PGSC_GENE;Acc:PGSC0003DMG400014168]
PGSC0003DMG400015548	11	45091849	45093280	6.67234	3.19e-07	5.12e-05	Peroxidase 15 [Source:PGSC_GENE;Acc:PGSC0003DMG400015548]
PGSC0003DMG402016602	9	60607803	60612056	2.61413	3.43e-07	5.46e-05	Tospovirus resistance protein C [Source:PGSC_GENE;Acc:PGSC0003DMG402016602]
PGSC0003DMG400008166	10	58408246	58409666	2.7751	3.5e-07	5.53e-05	Conserved gene of unknown function [Source:PGSC_GENE;Acc:PGSC0003DMG400008166]
PGSC0003DMG400001756	9	6015358	6015882	2.7048	3.57e-07	5.59e-05	TIR/NBS/LRR protein [Source:PGSC_GENE;Acc:PGSC0003DMG400001756]
PGSC0003DMG401010896	6	1472575	1481606	-1.1836	3.62e-07	5.62e-05	Isoform 2 of Putative E3 ubiquitin-protein ligase XBAT35 [Source:PGSC_GENE;Acc:PGSC0003DMG401010896]
PGSC0003DMG400015803	3	43553700	43555972	1.38618	3.64e-07	5.62e-05	Arsenite transport protein [Source:PGSC_GENE;Acc:PGSC0003DMG400015803]
PGSC0003DMG402009727	1	845772	849291	1.32103	3.68e-07	5.64e-05	Calcium ion binding protein [Source:PGSC_GENE;Acc:PGSC0003DMG402009727]
PGSC0003DMG400033904	10	44201932	44203180	-4.78148	4.06e-07	6.19e-05	SANT/MYB domain protein [Source:PGSC_GENE;Acc:PGSC0003DMG400033904]
PGSC0003DMG400013516	5	8882392	8885738	-7.92981	4.6e-07	6.95e-05	Polygalacturonase [Source:PGSC_GENE;Acc:PGSC0003DMG400013516]
PGSC0003DMG400009853	10	12202384	12203669	2.56473	4.69e-07	7.05e-05	Conserved gene of unknown function [Source:PGSC_GENE;Acc:PGSC0003DMG400009853]
PGSC0003DMG400016643	6	34247537	34250561	3.14705	4.73e-07	7.06e-05	Two-component system sensor histidine kinase/response regulator [Source:PGSC_GENE;Acc:PGSC0003DMG400016643]
PGSC0003DMG400010236	2	32074428	32080205	2.17504	5.01e-07	7.43e-05	Cysteine protease Cp5 [Source:PGSC_GENE;Acc:PGSC0003DMG400010236]
PGSC0003DMG400015340	12	162508	165165	1.94789	5.07e-07	7.46e-05	Conserved gene of unknown function [Source:PGSC_GENE;Acc:PGSC0003DMG400015340]
PGSC0003DMG400015468	2	21406935	21409065	2.59006	5.27e-07	7.7e-05	Sugar transporter [Source:PGSC_GENE;Acc:PGSC0003DMG400015468]
PGSC0003DMG400028751	7	6655777	6656487	3.21548	5.55e-07	7.99e-05	Conserved gene of unknown function [Source:PGSC_GENE;Acc:PGSC0003DMG400028751]
PGSC0003DMG400030521	5	3667660	3668383	2.44687	5.58e-07	7.99e-05	E3 ubiquitin-protein ligase RHA2A [Source:PGSC_GENE;Acc:PGSC0003DMG400030521]
PGSC0003DMG400008699	6	5495346	5496229	1.98591	5.59e-07	7.99e-05	Conserved gene of unknown function [Source:PGSC_GENE;Acc:PGSC0003DMG400008699]
PGSC0003DMG400007645	4	53439420	53440469	2.4933	5.61e-07	7.99e-05	Gene of unknown function [Source:PGSC_GENE;Acc:PGSC0003DMG400007645]
PGSC0003DMG400008358	10	59186184	59191872	1.34454	5.66e-07	8e-05	Small basic intrinsic protein 1-2 [Source:PGSC_GENE;Acc:PGSC0003DMG400008358]
PGSC0003DMG400024249	3	41463794	41465887	-1.88063	5.94e-07	8.34e-05	Gibberellin 20-oxidase-1 [Source:PGSC_GENE;Acc:PGSC0003DMG400024249]
PGSC0003DMG400013696	5	43351038	43352901	2.9518	6.06e-07	8.46e-05	Cytochrome P450 [Source:PGSC_GENE;Acc:PGSC0003DMG400013696]
PGSC0003DMG400010525	4	49355523	49357301	2.66771	6.24e-07	8.65e-05	Cytochrome P450 [Source:PGSC_GENE;Acc:PGSC0003DMG400010525]
PGSC0003DMG400006226	10	42251274	42252857	1.23977	6.29e-07	8.67e-05	Leucine-rich repeat family protein [Source:PGSC_GENE;Acc:PGSC0003DMG400006226]
PGSC0003DMG400030409	6	56583479	56586649	2.65637	6.59e-07	9.02e-05	Conserved gene of unknown function [Source:PGSC_GENE;Acc:PGSC0003DMG400030409]
PGSC0003DMG402003005	11	43308487	43311676	-1.06867	6.7e-07	9.11e-05	Conserved gene of unknown function [Source:PGSC_GENE;Acc:PGSC0003DMG402003005]
PGSC0003DMG400026837	12	51361720	51363121	-3.62686	6.77e-07	9.15e-05	Profilin-1 [Source:PGSC_GENE;Acc:PGSC0003DMG400026837]
PGSC0003DMG400008172	10	58517456	58520217	-1.80476	7.06e-07	9.48e-05	Calmodulin binding protein SUN [Source:PGSC_GENE;Acc:PGSC0003DMG400008172]
PGSC0003DMG400017760	12	55554242	55563042	0.964583	7.39e-07	9.87e-05	MADS-box protein 15 [Source:PGSC_GENE;Acc:PGSC0003DMG400017760]
PGSC0003DMG400014013	12	52056165	52057913	2.52744	7.66e-07	0.000101605	Flavonoid 3-hydroxylase [Source:PGSC_GENE;Acc:PGSC0003DMG400014013]
PGSC0003DMG400008662	7	15667046	15667780	-2.0971	7.78e-07	0.000102624	Gene of unknown function [Source:PGSC_GENE;Acc:PGSC0003DMG400008662]
PGSC0003DMG400011213	7	1366785	1370626	-1.5456	7.97e-07	0.000104536	Eukaryotic translation initiation factor 3 subunit [Source:PGSC_GENE;Acc:PGSC0003DMG400011213]
PGSC0003DMG400025244	1	66366071	66367662	1.97141	8.64e-07	0.000112051	Pentatricopeptide repeat-containing protein [Source:PGSC_GENE;Acc:PGSC0003DMG400025244]
PGSC0003DMG400029934	8	35730232	35732357	3.16982	8.65e-07	0.000112051	Sphingolipid delta-8 desaturase [Source:PGSC_GENE;Acc:PGSC0003DMG400029934]
PGSC0003DMG400001915	0	12457259	12460690	4.21641	8.75e-07	0.00011262	Flavonoid 3-hydroxylase [Source:PGSC_GENE;Acc:PGSC0003DMG400001915]
PGSC0003DMG400000412	11	39104000	39105987	1.57849	9.34e-07	0.000119539	Nodulin family protein [Source:PGSC_GENE;Acc:PGSC0003DMG400000412]
PGSC0003DMG400030318	6	56564175	56567014	1.08025	9.4e-07	0.00011961	Ring zinc finger protein [Source:PGSC_GENE;Acc:PGSC0003DMG400030318]
PGSC0003DMG400032519	11	35501172	35503189	-1.69707	9.52e-07	0.000120393	Pentatricopeptide repeat-containing protein [Source:PGSC_GENE;Acc:PGSC0003DMG400032519]
PGSC0003DMG400019853	3	45491269	45494504	-2.50939	1.01e-06	0.000127367	Sterile alpha motif domain-containing protein [Source:PGSC_GENE;Acc:PGSC0003DMG400019853]
PGSC0003DMG400009290	8	48862467	48871796	-0.896153	1.06e-06	0.000132999	Extensin-3 [Source:PGSC_GENE;Acc:PGSC0003DMG400009290]
PGSC0003DMG400005010	12	53851588	53855471	-1.57121	1.08e-06	0.000133682	Peptidase C45, acyl-coenzyme A/6-aminopenicillanic acid acyl-transferase [Source:PGSC_GENE;Acc:PGSC0003DMG400005010]
PGSC0003DMG400010738	5	11430892	11433947	-1.79302	1.1e-06	0.000135703	E3 ubiquitin ligase [Source:PGSC_GENE;Acc:PGSC0003DMG400010738]
PGSC0003DMG400023532	5	50187939	50188969	-1.53644	1.16e-06	0.000142113	Conserved gene of unknown function [Source:PGSC_GENE;Acc:PGSC0003DMG400023532]
PGSC0003DMG400018186	3	52007190	52008048	-1.38332	1.18e-06	0.000144553	Conserved gene of unknown function [Source:PGSC_GENE;Acc:PGSC0003DMG400018186]
PGSC0003DMG400032160	1	1028157	1030063	2.41527	1.26e-06	0.000152669	Conserved gene of unknown function [Source:PGSC_GENE;Acc:PGSC0003DMG400032160]
PGSC0003DMG402019255	7	54348411	54350031	4.54575	1.26e-06	0.000152669	Pectinesterase [Source:PGSC_GENE;Acc:PGSC0003DMG402019255]
PGSC0003DMG402015935	7	10270351	10277021	2.01646	1.32e-06	0.000158464	Aminoadipic semialdehyde synthase [Source:PGSC_GENE;Acc:PGSC0003DMG402015935]
PGSC0003DMG400000110	1	73470018	73472321	-1.84401	1.39e-06	0.000165621	Wax synthase [Source:PGSC_GENE;Acc:PGSC0003DMG400000110]
PGSC0003DMG400014771	8	44181304	44182235	1.89717	1.4e-06	0.00016669	Tyramine hydroxycinnamoyl transferase [Source:PGSC_GENE;Acc:PGSC0003DMG400014771]
PGSC0003DMG400025192	1	85760083	85761571	1.40464	1.42e-06	0.000167845	Dehydration-responsive protein RD22 [Source:PGSC_GENE;Acc:PGSC0003DMG400025192]
PGSC0003DMG400018678	3	2976443	2982482	1.54744	1.43e-06	0.000168355	Auxin:hydrogen symporter [Source:PGSC_GENE;Acc:PGSC0003DMG400018678]
PGSC0003DMG400025214	8	8036524	8040068	1.14792	1.5e-06	0.000175409	Ankyrin repeat-containing protein [Source:PGSC_GENE;Acc:PGSC0003DMG400025214]
PGSC0003DMG400012824	3	1903094	1905681	2.29648	1.53e-06	0.000177734	Conserved gene of unknown function [Source:PGSC_GENE;Acc:PGSC0003DMG400012824]
PGSC0003DMG400020334	9	685875	687256	2.25362	1.63e-06	0.000188167	Prephenate dehydrogenase [Source:PGSC_GENE;Acc:PGSC0003DMG400020334]
PGSC0003DMG400025194	1	85774331	85776301	1.39967	1.72e-06	0.000198446	Dehydration-responsive protein RD22 [Source:PGSC_GENE;Acc:PGSC0003DMG400025194]
PGSC0003DMG400013895	12	6466768	6472832	1.01558	1.79e-06	0.000204302	RabGAP/TBC domain-containing protein [Source:PGSC_GENE;Acc:PGSC0003DMG400013895]
PGSC0003DMG400020432	7	50385331	50389170	1.16577	1.9e-06	0.000216285	WRKY transcription factor 5 [Source:PGSC_GENE;Acc:PGSC0003DMG400020432]
PGSC0003DMG400030735	7	3126760	3130849	0.806961	2.25e-06	0.00025432	Zinc finger family protein [Source:PGSC_GENE;Acc:PGSC0003DMG400030735]
PGSC0003DMG400030503	5	4068242	4070295	1.64548	2.33e-06	0.000263022	Conserved gene of unknown function [Source:PGSC_GENE;Acc:PGSC0003DMG400030503]
PGSC0003DMG402004611	12	59925024	59927050	2.73771	2.37e-06	0.000265155	MYB transcription factor [Source:PGSC_GENE;Acc:PGSC0003DMG402004611]
PGSC0003DMG400012355	8	55383156	55384048	2.30847	2.51e-06	0.000279655	Conserved gene of unknown function [Source:PGSC_GENE;Acc:PGSC0003DMG400012355]
PGSC0003DMG400027705	10	48458623	48460178	-1.91995	2.52e-06	0.000279655	Gene of unknown function [Source:PGSC_GENE;Acc:PGSC0003DMG400027705]
PGSC0003DMG400016529	6	49252743	49254335	2.41667	2.57e-06	0.000283341	Uncharacterized Cys-rich domain [Source:PGSC_GENE;Acc:PGSC0003DMG400016529]
PGSC0003DMG400018407	5	4503891	4504713	-1.97548	2.58e-06	0.000283341	Zinc finger protein [Source:PGSC_GENE;Acc:PGSC0003DMG400018407]
PGSC0003DMG400021313	10	2655883	2656598	-3.70638	2.66e-06	0.000290675	Gene of unknown function [Source:PGSC_GENE;Acc:PGSC0003DMG400021313]
PGSC0003DMG401030323	6	56701295	56706491	1.16437	2.7e-06	0.000293769	Conserved gene of unknown function [Source:PGSC_GENE;Acc:PGSC0003DMG401030323]
PGSC0003DMG400021820	5	47129773	47133403	-1.49032	2.73e-06	0.000294955	Trehalose-6-phosphate synthase [Source:PGSC_GENE;Acc:PGSC0003DMG400021820]
PGSC0003DMG402007101	7	52574591	52575762	2.65548	2.75e-06	0.0002958	Epidermis-specific secreted glycoprotein EP1 [Source:PGSC_GENE;Acc:PGSC0003DMG402007101]
PGSC0003DMG400027253	4	10348636	10351120	1.29075	2.77e-06	0.000296664	Gene of unknown function [Source:PGSC_GENE;Acc:PGSC0003DMG400027253]
PGSC0003DMG400022716	1	5074743	5079598	-1.14887	2.91e-06	0.000308402	Phospholipase A22 [Source:PGSC_GENE;Acc:PGSC0003DMG400022716]
PGSC0003DMG400010674	1	82741830	82746346	1.31513	2.92e-06	0.000308402	GMP synthase [Source:PGSC_GENE;Acc:PGSC0003DMG400010674]
PGSC0003DMG400016460	2	36223235	36224237	1.2654	2.92e-06	0.000308402	15.4 kDa class V heat shock protein [Source:PGSC_GENE;Acc:PGSC0003DMG400016460]
PGSC0003DMG400012947	4	53669171	53672463	2.01647	2.97e-06	0.000310948	Cytochrome P450 monooxygenase CYP736B [Source:PGSC_GENE;Acc:PGSC0003DMG400012947]
PGSC0003DMG400028418	2	31517487	31522162	0.947639	2.98e-06	0.000310948	Sec61 transport protein [Source:PGSC_GENE;Acc:PGSC0003DMG400028418]
PGSC0003DMG400021710	2	35545340	35546703	1.53358	3.05e-06	0.000315778	Conserved gene of unknown function [Source:PGSC_GENE;Acc:PGSC0003DMG400021710]
PGSC0003DMG400024139	8	3215830	3219178	-1.82689	3.05e-06	0.000315778	Alcohol acyl transferase [Source:PGSC_GENE;Acc:PGSC0003DMG400024139]
PGSC0003DMG400019257	7	54327915	54330135	1.42277	3.08e-06	0.000317777	Chloroplast thiazole biosynthetic protein [Source:PGSC_GENE;Acc:PGSC0003DMG400019257]
PGSC0003DMG400005869	8	5769271	5774933	-1.31912	3.16e-06	0.000323795	PPR motif protein [Source:PGSC_GENE;Acc:PGSC0003DMG400005869]
PGSC0003DMG400027131	5	48063382	48068169	0.902997	3.41e-06	0.000347783	LIM domain protein WLIM2 [Source:PGSC_GENE;Acc:PGSC0003DMG400027131]
PGSC0003DMG400013426	3	204603	207670	1.07904	3.71e-06	0.000375619	Conserved gene of unknown function [Source:PGSC_GENE;Acc:PGSC0003DMG400013426]
PGSC0003DMG400026112	6	46552396	46558438	1.26066	3.72e-06	0.000375619	ReMembR-H2 protein JR702 [Source:PGSC_GENE;Acc:PGSC0003DMG400026112]
PGSC0003DMG400018102	3	52484257	52485523	1.38339	3.76e-06	0.000377155	Calmodulin-binding protein [Source:PGSC_GENE;Acc:PGSC0003DMG400018102]
PGSC0003DMG400021660	10	4167400	4168539	-0.804123	3.77e-06	0.000377155	Diacylglycerol kinase [Source:PGSC_GENE;Acc:PGSC0003DMG400021660]
PGSC0003DMG400029426	12	56979384	56982591	1.00507	3.92e-06	0.000390476	Salt-tolerance protein [Source:PGSC_GENE;Acc:PGSC0003DMG400029426]
PGSC0003DMG400008354	10	59124703	59126516	1.30214	3.94e-06	0.000391435	Conserved gene of unknown function [Source:PGSC_GENE;Acc:PGSC0003DMG400008354]
PGSC0003DMG400023971	11	5414305	5415267	1.0441	3.98e-06	0.00039333	Calcium/calmodulin protein kinase [Source:PGSC_GENE;Acc:PGSC0003DMG400023971]
PGSC0003DMG400006796	1	65675437	65678021	-1.58057	4.03e-06	0.00039588	Gene of unknown function [Source:PGSC_GENE;Acc:PGSC0003DMG400006796]
PGSC0003DMG400012962	5	2168066	2173732	1.80507	4.24e-06	0.000414914	Transcription factor HBP-1b(C1) [Source:PGSC_GENE;Acc:PGSC0003DMG400012962]
PGSC0003DMG401019060	11	31406480	31407339	-1.43075	4.34e-06	0.000423283	Sucrose-phosphate synthase isoform C [Source:PGSC_GENE;Acc:PGSC0003DMG401019060]
PGSC0003DMG400010460	10	54973251	54975552	4.76216	4.79e-06	0.000465023	ATP binding protein [Source:PGSC_GENE;Acc:PGSC0003DMG400010460]
PGSC0003DMG400000221	1	73404276	73406478	2.52203	5e-06	0.000482225	RING-H2 finger protein ATL3K [Source:PGSC_GENE;Acc:PGSC0003DMG400000221]
PGSC0003DMG400005628	3	59055555	59057429	-0.64723	5.04e-06	0.000482225	Aspartic proteinase nepenthesin-1 [Source:PGSC_GENE;Acc:PGSC0003DMG400005628]
PGSC0003DMG400030878	8	48309836	48317046	1.65307	5.04e-06	0.000482225	Major intrinsic protein [Source:PGSC_GENE;Acc:PGSC0003DMG400030878]
PGSC0003DMG400033171	10	57142011	57143646	-2.69441	5.06e-06	0.000482334	Cytochrome P450 [Source:PGSC_GENE;Acc:PGSC0003DMG400033171]
PGSC0003DMG402026984	6	52624883	52628258	1.46874	5.27e-06	0.000499759	BTB/POZ domain-containing protein [Source:PGSC_GENE;Acc:PGSC0003DMG402026984]
PGSC0003DMG400029419	12	57212356	57213656	1.09426	5.53e-06	0.000522573	Syringolide-induced protein 14-1-1 [Source:PGSC_GENE;Acc:PGSC0003DMG400029419]
PGSC0003DMG400015650	6	29123554	29125303	-1.79282	5.62e-06	0.000528117	Taxadien-5-alpha-ol O-acetyltransferase [Source:PGSC_GENE;Acc:PGSC0003DMG400015650]
PGSC0003DMG400000767	2	23667729	23670191	-2.49349	6.11e-06	0.000572168	Short-chain dehydrogenase [Source:PGSC_GENE;Acc:PGSC0003DMG400000767]
PGSC0003DMG400031792	9	52874164	52877529	-2.49515	6.29e-06	0.00058679	Endo-1,4-beta-glucanase [Source:PGSC_GENE;Acc:PGSC0003DMG400031792]
PGSC0003DMG400006569	9	60821298	60830257	1.50697	6.52e-06	0.000605157	DNA binding protein [Source:PGSC_GENE;Acc:PGSC0003DMG400006569]
PGSC0003DMG400000288	12	3906126	3910091	1.08822	6.55e-06	0.000605284	Gamma glutamyl transpeptidases [Source:PGSC_GENE;Acc:PGSC0003DMG400000288]
PGSC0003DMG400020028	7	9286240	9289189	2.82177	6.69e-06	0.000615734	Specific tissue protein 2 [Source:PGSC_GENE;Acc:PGSC0003DMG400020028]
PGSC0003DMG400026126	6	46320396	46330240	1.08927	6.76e-06	0.000619272	Phosphatidylinositol-4-phosphate 5-kinase [Source:PGSC_GENE;Acc:PGSC0003DMG400026126]
PGSC0003DMG400038433	1	84940791	84941825	2.35098	6.81e-06	0.000621179	CXE carboxylesterase [Source:PGSC_GENE;Acc:PGSC0003DMG400038433]
PGSC0003DMG400011149	7	1184569	1185480	-3.40826	6.87e-06	0.000624329	Conserved gene of unknown function [Source:PGSC_GENE;Acc:PGSC0003DMG400011149]
PGSC0003DMG400027004	6	54012834	54018665	0.825479	6.95e-06	0.000629432	Conserved gene of unknown function [Source:PGSC_GENE;Acc:PGSC0003DMG400027004]
PGSC0003DMG400007892	12	2065147	2068014	-2.22774	7.16e-06	0.000645506	Temperature-induced lipocalin [Source:PGSC_GENE;Acc:PGSC0003DMG400007892]
PGSC0003DMG400003124	1	86651856	86657814	-1.4533	7.24e-06	0.000649543	Endo-1,4-beta-glucanase [Source:PGSC_GENE;Acc:PGSC0003DMG400003124]
PGSC0003DMG400027035	6	53466406	53470281	1.66968	7.32e-06	0.000653902	Nucleic acid binding protein [Source:PGSC_GENE;Acc:PGSC0003DMG400027035]
PGSC0003DMG400004468	8	2892608	2894055	-1.55602	7.49e-06	0.000666439	F-box/kelch-repeat protein SKIP25 [Source:PGSC_GENE;Acc:PGSC0003DMG400004468]
PGSC0003DMG400015469	2	21374030	21375530	2.64703	7.53e-06	0.000667241	Sugar transporter [Source:PGSC_GENE;Acc:PGSC0003DMG400015469]
PGSC0003DMG400007113	6	54989088	54994044	2.16347	7.63e-06	0.000674093	Fatty acyl-CoA reductase 3 [Source:PGSC_GENE;Acc:PGSC0003DMG400007113]
PGSC0003DMG400024820	4	58069096	58072316	1.76622	7.7e-06	0.000677212	MAP3Ka [Source:PGSC_GENE;Acc:PGSC0003DMG400024820]
PGSC0003DMG400033874	5	44298708	44304105	1.65407	7.8e-06	0.000683051	Malic enzyme [Source:PGSC_GENE;Acc:PGSC0003DMG400033874]
PGSC0003DMG400029063	1	37869508	37871058	3.27202	7.94e-06	0.000692757	Gibberellin 3beta-hydroxylase3 [Source:PGSC_GENE;Acc:PGSC0003DMG400029063]
PGSC0003DMG400016879	4	69208334	69216812	0.767127	8.04e-06	0.000698752	Metalloendopeptidase [Source:PGSC_GENE;Acc:PGSC0003DMG400016879]
PGSC0003DMG400008011	4	68125973	68131032	-1.59244	8.69e-06	0.000751698	ABRE binding factor [Source:PGSC_GENE;Acc:PGSC0003DMG400008011]
PGSC0003DMG400014154	3	57337352	57343056	-1.03125	8.79e-06	0.000757298	Conserved gene of unknown function [Source:PGSC_GENE;Acc:PGSC0003DMG400014154]
PGSC0003DMG400001279	11	5633318	5634234	4.1274	9.02e-06	0.000773315	Nectarin-1 [Source:PGSC_GENE;Acc:PGSC0003DMG400001279]
PGSC0003DMG400015744	5	49259279	49261422	0.876508	9.04e-06	0.000773315	O-glucosyltransferase 2 [Source:PGSC_GENE;Acc:PGSC0003DMG400015744]
PGSC0003DMG400016749	3	34073643	34074711	3.48055	9.43e-06	0.000802962	TMV-induced protein I [Source:PGSC_GENE;Acc:PGSC0003DMG400016749]
PGSC0003DMG400029867	3	27067967	27069204	-1.40418	9.51e-06	0.000804815	Amino acid transporter [Source:PGSC_GENE;Acc:PGSC0003DMG400029867]
PGSC0003DMG400029380	12	57950911	57954167	0.764712	9.52e-06	0.000804815	Tryptophan synthase beta chain [Source:PGSC_GENE;Acc:PGSC0003DMG400029380]
PGSC0003DMG400046726	1	5347223	5348275	3.13901	9.68e-06	0.000813572	F-box family protein [Source:PGSC_GENE;Acc:PGSC0003DMG400046726]
PGSC0003DMG402016617	9	60531716	60533882	2.13356	9.7e-06	0.000813572	Cytochrome P450 [Source:PGSC_GENE;Acc:PGSC0003DMG402016617]
PGSC0003DMG400000999	11	6446664	6456549	1.03288	1e-05	0.000834983	Sequence-specific DNA binding / transcription factor [Source:PGSC_GENE;Acc:PGSC0003DMG400000999]
PGSC0003DMG400003986	11	7703252	7717516	-1.48071	1e-05	0.000834983	Structural molecule [Source:PGSC_GENE;Acc:PGSC0003DMG400003986]
PGSC0003DMG400021270	10	2234508	2236918	-1.18233	1.01e-05	0.000835772	Gene of unknown function [Source:PGSC_GENE;Acc:PGSC0003DMG400021270]
PGSC0003DMG400023700	10	57306084	57307830	1.79308	1.01e-05	0.000837199	Conserved gene of unknown function [Source:PGSC_GENE;Acc:PGSC0003DMG400023700]
PGSC0003DMG400027534	4	62390758	62396494	0.70344	1.03e-05	0.000848898	NTGP5 [Source:PGSC_GENE;Acc:PGSC0003DMG400027534]
PGSC0003DMG400020666	12	5333715	5334253	1.12559	1.04e-05	0.000848898	Conserved gene of unknown function [Source:PGSC_GENE;Acc:PGSC0003DMG400020666]
PGSC0003DMG400017304	7	51248189	51250414	-1.71587	1.06e-05	0.000869096	Conserved gene of unknown function [Source:PGSC_GENE;Acc:PGSC0003DMG400017304]
PGSC0003DMG400029122	4	59460877	59468416	1.35628	1.07e-05	0.000869096	Histidine decarboxylase [Source:PGSC_GENE;Acc:PGSC0003DMG400029122]
PGSC0003DMG400029773	1	81518688	81520484	-2.53506	1.07e-05	0.000869096	Ethylene-responsive transcriptional coactivator [Source:PGSC_GENE;Acc:PGSC0003DMG400029773]
PGSC0003DMG400015461	12	56920755	56922436	-2.81499	1.08e-05	0.000874366	Myb family transcription factor [Source:PGSC_GENE;Acc:PGSC0003DMG400015461]
PGSC0003DMG400039789	12	56522755	56524158	-1.41298	1.09e-05	0.000874653	UDP-glucose glucosyltransferase [Source:PGSC_GENE;Acc:PGSC0003DMG400039789]
PGSC0003DMG400030698	7	3073429	3074422	1.53366	1.09e-05	0.000875957	Stress induced protein [Source:PGSC_GENE;Acc:PGSC0003DMG400030698]
PGSC0003DMG401023104	9	43014252	43016680	-4.36508	1.1e-05	0.000878163	Conserved gene of unknown function [Source:PGSC_GENE;Acc:PGSC0003DMG401023104]
PGSC0003DMG400017833	7	35180188	35181893	-1.65962	1.11e-05	0.000881555	ATPAO5 [Source:PGSC_GENE;Acc:PGSC0003DMG400017833]
PGSC0003DMG400005928	6	54726206	54727547	6.01976	1.13e-05	0.000894587	Spotted leaf protein [Source:PGSC_GENE;Acc:PGSC0003DMG400005928]
PGSC0003DMG402011297	10	124380	131053	1.9946	1.15e-05	0.000904053	Pseudo-response regulator 9 [Source:PGSC_GENE;Acc:PGSC0003DMG402011297]
PGSC0003DMG400018461	8	3733192	3737741	-1.35539	1.15e-05	0.000904053	Resistance gene [Source:PGSC_GENE;Acc:PGSC0003DMG400018461]
PGSC0003DMG400014854	8	2641948	2651335	0.931111	1.16e-05	0.000904053	Conserved gene of unknown function [Source:PGSC_GENE;Acc:PGSC0003DMG400014854]
PGSC0003DMG400027180	5	47959545	47961267	2.91261	1.16e-05	0.000904053	Anthocyanin 5-aromatic acyltransferase [Source:PGSC_GENE;Acc:PGSC0003DMG400027180]
PGSC0003DMG400004388	3	1562471	1563090	-2.05619	1.18e-05	0.000915115	Conserved gene of unknown function [Source:PGSC_GENE;Acc:PGSC0003DMG400004388]
PGSC0003DMG400004822	8	52125719	52130320	3.41449	1.2e-05	0.000931635	Oxidoreductase [Source:PGSC_GENE;Acc:PGSC0003DMG400004822]
PGSC0003DMG400011993	4	45726002	45729125	-1.57514	1.21e-05	0.000936184	F-box family protein [Source:PGSC_GENE;Acc:PGSC0003DMG400011993]
PGSC0003DMG400000673	7	44935632	44941557	-0.725536	1.25e-05	0.000959343	Phd finger transcription factor [Source:PGSC_GENE;Acc:PGSC0003DMG400000673]
PGSC0003DMG400030691	7	3314393	3315623	-2.75948	1.31e-05	0.00100701	Conserved gene of unknown function [Source:PGSC_GENE;Acc:PGSC0003DMG400030691]
PGSC0003DMG400012860	12	9419820	9422829	-0.958342	1.32e-05	0.00100899	Extracellular ligand-gated ion channel [Source:PGSC_GENE;Acc:PGSC0003DMG400012860]
PGSC0003DMG401022314	7	54909788	54910703	1.27323	1.35e-05	0.0010251	Conserved gene of unknown function [Source:PGSC_GENE;Acc:PGSC0003DMG401022314]
PGSC0003DMG400029046	8	44001286	44002964	1.85007	1.37e-05	0.00104343	Aromatic amino acid decarboxylase 1B [Source:PGSC_GENE;Acc:PGSC0003DMG400029046]
PGSC0003DMG400005410	1	74148065	74149415	2.30492	1.4e-05	0.00105657	NAD(P)H:quinone oxidoreductase [Source:PGSC_GENE;Acc:PGSC0003DMG400005410]
PGSC0003DMG400000620	3	56474769	56475915	1.79416	1.41e-05	0.00106156	Stellacyanin CASLP1 [Source:PGSC_GENE;Acc:PGSC0003DMG400000620]
PGSC0003DMG400015106	11	11930524	11938727	4.32083	1.41e-05	0.00106156	Cell wall peroxidase [Source:PGSC_GENE;Acc:PGSC0003DMG400015106]
PGSC0003DMG400024711	1	77430852	77434407	1.45134	1.44e-05	0.00107877	Taz protein [Source:PGSC_GENE;Acc:PGSC0003DMG400024711]
PGSC0003DMG400014093	11	10503844	10509592	-3.87962	1.46e-05	0.00108819	Flavonol synthase [Source:PGSC_GENE;Acc:PGSC0003DMG400014093]
PGSC0003DMG400025795	1	84631734	84636755	-1.63996	1.48e-05	0.00110383	Cytochrome P450 [Source:PGSC_GENE;Acc:PGSC0003DMG400025795]
PGSC0003DMG401025150	2	25446227	25448197	-2.88269	1.5e-05	0.00111484	Conserved gene of unknown function [Source:PGSC_GENE;Acc:PGSC0003DMG401025150]
PGSC0003DMG400021506	4	67065799	67073597	1.10119	1.53e-05	0.00113124	Calcium ATPase [Source:PGSC_GENE;Acc:PGSC0003DMG400021506]
PGSC0003DMG400020384	12	11951501	11952181	0.941348	1.54e-05	0.00113327	Conserved gene of unknown function [Source:PGSC_GENE;Acc:PGSC0003DMG400020384]
PGSC0003DMG400019256	7	54336987	54338937	4.24443	1.56e-05	0.00114528	Pectinesterase [Source:PGSC_GENE;Acc:PGSC0003DMG400019256]
PGSC0003DMG400030058	6	7463480	7467923	1.42144	1.57e-05	0.00114641	MAP kinase [Source:PGSC_GENE;Acc:PGSC0003DMG400030058]
PGSC0003DMG400010221	2	32409077	32410633	-2.1965	1.6e-05	0.00115973	Phospholipase A1 [Source:PGSC_GENE;Acc:PGSC0003DMG400010221]
PGSC0003DMG400028652	12	49511088	49513213	1.53426	1.6e-05	0.00115973	Geraniol 10-hydroxylase [Source:PGSC_GENE;Acc:PGSC0003DMG400028652]
PGSC0003DMG400018932	1	42544428	42546731	-2.83005	1.61e-05	0.00116268	Gene of unknown function [Source:PGSC_GENE;Acc:PGSC0003DMG400018932]
PGSC0003DMG401008889	9	1344399	1346442	3.94967	1.61e-05	0.00116268	DC1 domain-containing protein [Source:PGSC_GENE;Acc:PGSC0003DMG401008889]
PGSC0003DMG400029624	9	58420150	58422045	-2.12079	1.66e-05	0.00118977	S-adenosyl-L-methionine: salicylic acid carboxyl methyltransferase [Source:PGSC_GENE;Acc:PGSC0003DMG400029624]
PGSC0003DMG400010231	2	32040629	32044685	-2.93016	1.67e-05	0.0011938	Conserved gene of unknown function [Source:PGSC_GENE;Acc:PGSC0003DMG400010231]
PGSC0003DMG400027174	5	47813102	47815574	1.33618	1.71e-05	0.00121922	Protein phosphatase 2c [Source:PGSC_GENE;Acc:PGSC0003DMG400027174]
PGSC0003DMG400008223	8	35415712	35418551	-2.09772	1.71e-05	0.00121922	Heat shock factor protein HSF30 [Source:PGSC_GENE;Acc:PGSC0003DMG400008223]
PGSC0003DMG400007713	1	43334028	43337811	2.33743	1.72e-05	0.00121922	Conserved gene of unknown function [Source:PGSC_GENE;Acc:PGSC0003DMG400007713]
PGSC0003DMG400032289	0	37396040	37398244	1.33058	1.75e-05	0.00123631	Gene of unknown function [Source:PGSC_GENE;Acc:PGSC0003DMG400032289]
PGSC0003DMG400014094	0	29401603	29401957	1.82691	1.79e-05	0.00125975	2,4-dienoyl-CoA reductase [Source:PGSC_GENE;Acc:PGSC0003DMG400014094]
PGSC0003DMG400013900	12	6390021	6392524	-1.13682	1.82e-05	0.00127204	Clathrin coat assembly protein AP180 [Source:PGSC_GENE;Acc:PGSC0003DMG400013900]
PGSC0003DMG400030646	2	41808180	41808852	3.32688	1.82e-05	0.00127204	Little protein 1 [Source:PGSC_GENE;Acc:PGSC0003DMG400030646]
PGSC0003DMG400033049	6	51501706	51506104	4.52416	1.82e-05	0.00127204	Brassinosteroid LRR receptor kinase [Source:PGSC_GENE;Acc:PGSC0003DMG400033049]
PGSC0003DMG400000584	3	47434904	47440043	2.5539	1.84e-05	0.00127657	Pseudo-response regulator 5 [Source:PGSC_GENE;Acc:PGSC0003DMG400000584]
PGSC0003DMG400018713	11	42858751	42861689	1.08345	1.88e-05	0.00130398	Carbonyl reductase [Source:PGSC_GENE;Acc:PGSC0003DMG400018713]
PGSC0003DMG400025499	7	47049000	47054125	1.51474	1.95e-05	0.00134711	Glutamate receptor 3 plant [Source:PGSC_GENE;Acc:PGSC0003DMG400025499]
PGSC0003DMG401009684	6	6393652	6399090	0.853042	1.96e-05	0.00135086	Conserved gene of unknown function [Source:PGSC_GENE;Acc:PGSC0003DMG401009684]
PGSC0003DMG400010587	7	46610046	46613090	2.06869	2.03e-05	0.00139132	Sesquiterpene synthase [Source:PGSC_GENE;Acc:PGSC0003DMG400010587]
PGSC0003DMG400009514	3	49841306	49842079	1.64613	2.05e-05	0.00140584	Kunitz-type protease inhibitor [Source:PGSC_GENE;Acc:PGSC0003DMG400009514]
PGSC0003DMG400006354	4	7545873	7548307	1.11781	2.06e-05	0.00140826	Flavonoid 3-hydroxylase [Source:PGSC_GENE;Acc:PGSC0003DMG400006354]
PGSC0003DMG400016193	11	2141382	2143036	3.81479	2.08e-05	0.00141445	Anthocyanidine rhamnosyl-transferase [Source:PGSC_GENE;Acc:PGSC0003DMG400016193]
PGSC0003DMG400022676	1	58691101	58692726	-2.34445	2.09e-05	0.00141445	Pollen-specific lysine-rich protein SBgLR [Source:PGSC_GENE;Acc:PGSC0003DMG400022676]
PGSC0003DMG400022055	9	21404331	21408367	1.99118	2.13e-05	0.00143797	Aspartyl-tRNA synthetase [Source:PGSC_GENE;Acc:PGSC0003DMG400022055]
PGSC0003DMG400024294	9	50365739	50368320	-1.51866	2.15e-05	0.00144727	Electron carrier [Source:PGSC_GENE;Acc:PGSC0003DMG400024294]
PGSC0003DMG400007993	4	68695631	68697056	1.55222	2.19e-05	0.00146895	Pheromone receptor [Source:PGSC_GENE;Acc:PGSC0003DMG400007993]
PGSC0003DMG400001053	7	54557014	54557729	1.19844	2.26e-05	0.00150808	Septum-promoting GTP-binding protein 1 (GTPase spg1) [Source:PGSC_GENE;Acc:PGSC0003DMG400001053]
PGSC0003DMG400022744	8	54066816	54068358	1.50972	2.26e-05	0.00150808	Cytochrome P450 [Source:PGSC_GENE;Acc:PGSC0003DMG400022744]
PGSC0003DMG400006303	11	15344630	15347846	1.32524	2.3e-05	0.00152914	Zinc finger protein [Source:PGSC_GENE;Acc:PGSC0003DMG400006303]
PGSC0003DMG400019126	10	50324431	50325809	1.36313	2.32e-05	0.00154015	Lactosylceramide 4-alpha-galactosyltransferase [Source:PGSC_GENE;Acc:PGSC0003DMG400019126]
PGSC0003DMG400013353	11	428380	432261	0.780334	2.36e-05	0.00156308	Na+/myo-inositol symporter [Source:PGSC_GENE;Acc:PGSC0003DMG400013353]
PGSC0003DMG402010056	2	45088023	45092647	-1.41706	2.43e-05	0.00160098	CONSTANS [Source:PGSC_GENE;Acc:PGSC0003DMG402010056]
PGSC0003DMG400022749	8	53855469	53858642	2.5166	2.44e-05	0.00160545	HMG-CoA synthase [Source:PGSC_GENE;Acc:PGSC0003DMG400022749]
PGSC0003DMG400023322	5	51897601	51899687	-2.0792	2.49e-05	0.00162823	White-brown-complex ABC transporter family [Source:PGSC_GENE;Acc:PGSC0003DMG400023322]
PGSC0003DMG400002587	3	60890172	60896227	-1.83488	2.5e-05	0.00162823	Glucose-methanol-choline (Gmc) oxidoreductase [Source:PGSC_GENE;Acc:PGSC0003DMG400002587]
PGSC0003DMG400010028	2	44561078	44566002	-1.31857	2.5e-05	0.00162823	Ubiquitin-protein ligase/ zinc ion binding protein [Source:PGSC_GENE;Acc:PGSC0003DMG400010028]
PGSC0003DMG400010132	3	43974090	43975015	2.15275	2.51e-05	0.00162823	Conserved gene of unknown function [Source:PGSC_GENE;Acc:PGSC0003DMG400010132]
PGSC0003DMG400010877	6	32433658	32434351	-2.34482	2.53e-05	0.00164042	Gene of unknown function [Source:PGSC_GENE;Acc:PGSC0003DMG400010877]
PGSC0003DMG400012946	12	22096157	22100840	-1.50924	2.54e-05	0.00164042	Gene of unknown function [Source:PGSC_GENE;Acc:PGSC0003DMG400012946]
PGSC0003DMG400030737	7	3061667	3068336	0.601885	2.55e-05	0.00164042	Homeobox protein knotted-1-like LET12 [Source:PGSC_GENE;Acc:PGSC0003DMG400030737]
PGSC0003DMG400004744	8	52634982	52641336	1.26659	2.57e-05	0.0016512	Adenine phosphoribosyltransferase [Source:PGSC_GENE;Acc:PGSC0003DMG400004744]
PGSC0003DMG400026916	6	53749698	53752942	1.88328	2.58e-05	0.0016512	Fructokinase [Source:PGSC_GENE;Acc:PGSC0003DMG400026916]
PGSC0003DMG400000542	3	47039014	47046226	1.13407	2.59e-05	0.0016512	Pentatricopeptide repeat-containing protein [Source:PGSC_GENE;Acc:PGSC0003DMG400000542]
PGSC0003DMG400003521	2	40250760	40254403	-2.67349	2.63e-05	0.00167094	Endo-beta-mannanase [Source:PGSC_GENE;Acc:PGSC0003DMG400003521]
PGSC0003DMG400001627	1	87234396	87237170	-2.06957	2.64e-05	0.00167243	Conserved gene of unknown function [Source:PGSC_GENE;Acc:PGSC0003DMG400001627]
PGSC0003DMG400006768	1	64708951	64712458	1.38043	2.64e-05	0.00167249	Esterase [Source:PGSC_GENE;Acc:PGSC0003DMG400006768]
PGSC0003DMG400032506	11	35260201	35262588	0.925391	2.66e-05	0.00167754	Copper ion binding protein [Source:PGSC_GENE;Acc:PGSC0003DMG400032506]
PGSC0003DMG400021554	9	5352916	5355204	1.63382	2.67e-05	0.00167754	UDP-glucose:glucosyltransferase [Source:PGSC_GENE;Acc:PGSC0003DMG400021554]
PGSC0003DMG401019255	7	54342332	54343600	4.15124	2.7e-05	0.00169401	Pectinesterase 3 [Source:PGSC_GENE;Acc:PGSC0003DMG401019255]
PGSC0003DMG400006326	1	66769466	66771016	5.77873	2.74e-05	0.00170807	DC1 domain containing protein [Source:PGSC_GENE;Acc:PGSC0003DMG400006326]
PGSC0003DMG400015722	8	46471543	46473507	-1.2451	2.74e-05	0.00170807	Gene of unknown function [Source:PGSC_GENE;Acc:PGSC0003DMG400015722]
PGSC0003DMG400013670	2	37852232	37852910	2.26548	2.75e-05	0.00170807	Gene of unknown function [Source:PGSC_GENE;Acc:PGSC0003DMG400013670]
PGSC0003DMG400030342	6	56911477	56916019	-1.29972	2.82e-05	0.00174888	Conserved gene of unknown function [Source:PGSC_GENE;Acc:PGSC0003DMG400030342]
PGSC0003DMG400005632	3	58934081	58936005	-2.19483	2.83e-05	0.00174888	LysM domain GPI-anchored protein 1 [Source:PGSC_GENE;Acc:PGSC0003DMG400005632]
PGSC0003DMG400025222	8	7781181	7788798	0.886722	2.84e-05	0.00175067	Integrin-linked protein kinase [Source:PGSC_GENE;Acc:PGSC0003DMG400025222]
PGSC0003DMG400002766	1	78204641	78209554	-0.806849	2.85e-05	0.00175067	Conserved gene of unknown function [Source:PGSC_GENE;Acc:PGSC0003DMG400002766]
PGSC0003DMG400001932	0	12461194	12464778	1.25654	2.87e-05	0.00175813	6-phosphogluconate dehydrogenase, decarboxylating [Source:PGSC_GENE;Acc:PGSC0003DMG400001932]
PGSC0003DMG400020257	2	47948853	47955797	2.0436	2.88e-05	0.00175984	ATP binding protein [Source:PGSC_GENE;Acc:PGSC0003DMG400020257]
PGSC0003DMG400019350	9	48147322	48152873	-2.42999	2.89e-05	0.00176209	ATP binding protein [Source:PGSC_GENE;Acc:PGSC0003DMG400019350]
PGSC0003DMG402029307	12	57617257	57622145	1.09912	2.9e-05	0.00176209	Organic anion transporter [Source:PGSC_GENE;Acc:PGSC0003DMG402029307]
PGSC0003DMG401019771	6	42106351	42111969	2.37218	2.95e-05	0.00178888	Conserved gene of unknown function [Source:PGSC_GENE;Acc:PGSC0003DMG401019771]
PGSC0003DMG400004574	12	59391505	59393303	-1.3281	3.06e-05	0.00184784	UDP-glucose:glucosyltransferase [Source:PGSC_GENE;Acc:PGSC0003DMG400004574]
PGSC0003DMG400007179	10	59476413	59479087	1.48962	3.07e-05	0.00184784	P-coumaroyl quinate/shikimate 3'-hydroxylase [Source:PGSC_GENE;Acc:PGSC0003DMG400007179]
PGSC0003DMG400022431	2	34293040	34294168	-1.77329	3.1e-05	0.0018626	Zinc finger, Dof-type [Source:PGSC_GENE;Acc:PGSC0003DMG400022431]
PGSC0003DMG400003688	4	69899472	69900702	2.97767	3.16e-05	0.00189226	ST225 [Source:PGSC_GENE;Acc:PGSC0003DMG400003688]
PGSC0003DMG400003932	8	53218751	53222647	-1.33176	3.18e-05	0.00189848	CPD photolyase [Source:PGSC_GENE;Acc:PGSC0003DMG400003932]
PGSC0003DMG400012708	4	10925330	10927555	-2.08952	3.19e-05	0.00190366	Glucosyltransferase [Source:PGSC_GENE;Acc:PGSC0003DMG400012708]
PGSC0003DMG400010040	2	44759370	44764032	-1.02381	3.22e-05	0.00191173	Conserved gene of unknown function [Source:PGSC_GENE;Acc:PGSC0003DMG400010040]
PGSC0003DMG400007180	10	59481982	59484716	1.28156	3.24e-05	0.00191757	P-coumaroyl quinate/shikimate 3'-hydroxylase [Source:PGSC_GENE;Acc:PGSC0003DMG400007180]
PGSC0003DMG400017949	2	7330218	7333968	1.1694	3.25e-05	0.00192053	S-locus-specific glycoprotein S6 [Source:PGSC_GENE;Acc:PGSC0003DMG400017949]
PGSC0003DMG400028757	7	6348653	6349123	-1.95963	3.28e-05	0.00193236	Fiber protein Fb15 [Source:PGSC_GENE;Acc:PGSC0003DMG400028757]
PGSC0003DMG400005388	12	40688227	40690621	1.94702	3.32e-05	0.00194939	Basic helix-loop-helix protein BHLH5 [Source:PGSC_GENE;Acc:PGSC0003DMG400005388]
PGSC0003DMG400013482	5	8795562	8796822	1.04563	3.33e-05	0.00194968	Conserved gene of unknown function [Source:PGSC_GENE;Acc:PGSC0003DMG400013482]
PGSC0003DMG401002270	8	872473	876174	4.18067	3.33e-05	0.00194968	Mutt domain protein [Source:PGSC_GENE;Acc:PGSC0003DMG401002270]
PGSC0003DMG400015413	12	56626986	56631332	2.05009	3.4e-05	0.00198143	Ndr kinase [Source:PGSC_GENE;Acc:PGSC0003DMG400015413]
PGSC0003DMG400035573	10	58441524	58442948	2.60288	3.41e-05	0.00198143	Glucosyltransferase [Source:PGSC_GENE;Acc:PGSC0003DMG400035573]
PGSC0003DMG400019033	7	38917150	38919469	1.62768	3.54e-05	0.00205144	Cysteine proteinase 3 [Source:PGSC_GENE;Acc:PGSC0003DMG400019033]
PGSC0003DMG400019278	7	53812891	53820381	1.9447	3.57e-05	0.00205984	ATP binding protein [Source:PGSC_GENE;Acc:PGSC0003DMG400019278]
PGSC0003DMG400019166	5	48930056	48932699	1.67452	3.57e-05	0.00205984	PDR-type ABC transporter 2 [Source:PGSC_GENE;Acc:PGSC0003DMG400019166]
PGSC0003DMG400017411	7	43163087	43172665	-1.49928	3.58e-05	0.00205984	Transcription factor [Source:PGSC_GENE;Acc:PGSC0003DMG400017411]
PGSC0003DMG400035878	12	52140695	52141828	2.50611	3.59e-05	0.00205984	Fatty acid desaturase [Source:PGSC_GENE;Acc:PGSC0003DMG400035878]
PGSC0003DMG400022743	8	54054249	54056429	1.77704	3.7e-05	0.00211907	Cytochrome P450 [Source:PGSC_GENE;Acc:PGSC0003DMG400022743]
PGSC0003DMG400007150	6	55160135	55165113	-1.2795	3.73e-05	0.0021275	UPA15 [Source:PGSC_GENE;Acc:PGSC0003DMG400007150]
PGSC0003DMG400006778	1	64977284	64993894	1.07048	3.74e-05	0.0021275	Glucosamine-fructose-6-phosphate aminotransferase [Source:PGSC_GENE;Acc:PGSC0003DMG400006778]
PGSC0003DMG400016381	1	3453531	3454550	-2.27622	3.91e-05	0.00222184	Conserved gene of unknown function [Source:PGSC_GENE;Acc:PGSC0003DMG400016381]
PGSC0003DMG400009263	11	14210034	14211193	-2.85986	3.98e-05	0.00225233	Conserved gene of unknown function [Source:PGSC_GENE;Acc:PGSC0003DMG400009263]
PGSC0003DMG400027333	11	4269654	4272628	2.24791	3.99e-05	0.00225388	Leucoanthocyanidin dioxygenase [Source:PGSC_GENE;Acc:PGSC0003DMG400027333]
PGSC0003DMG400025911	1	85116088	85117565	-1.75565	4.13e-05	0.00232385	Methylketone synthase Ib [Source:PGSC_GENE;Acc:PGSC0003DMG400025911]
PGSC0003DMG400047074	8	42926678	42929747	-0.978101	4.18e-05	0.0023507	BURP domain-containing protein [Source:PGSC_GENE;Acc:PGSC0003DMG400047074]
PGSC0003DMG400031519	9	60075499	60077885	1.58605	4.23e-05	0.00237227	Conserved gene of unknown function [Source:PGSC_GENE;Acc:PGSC0003DMG400031519]
PGSC0003DMG400001662	1	86846484	86849599	1.70851	4.26e-05	0.00237885	Arginine decarboxylase [Source:PGSC_GENE;Acc:PGSC0003DMG400001662]
PGSC0003DMG402002270	8	844679	848394	3.58927	4.32e-05	0.00240605	Mutt domain protein [Source:PGSC_GENE;Acc:PGSC0003DMG402002270]
PGSC0003DMG400035474	1	3306708	3307670	-1.18051	4.42e-05	0.00245548	Conserved gene of unknown function [Source:PGSC_GENE;Acc:PGSC0003DMG400035474]
PGSC0003DMG400015334	12	250377	255961	-1.01071	4.56e-05	0.00252989	Conserved gene of unknown function [Source:PGSC_GENE;Acc:PGSC0003DMG400015334]
PGSC0003DMG400018584	11	42573210	42578702	1.06797	4.62e-05	0.00255786	Beta-1,3-glucuronyltransferase [Source:PGSC_GENE;Acc:PGSC0003DMG400018584]
PGSC0003DMG400011226	7	1758061	1759266	1.59213	4.64e-05	0.00256266	Sodium/potassium/calcium exchanger 6 [Source:PGSC_GENE;Acc:PGSC0003DMG400011226]
PGSC0003DMG402020908	9	5791781	5792554	-1.37047	4.7e-05	0.00258643	Plasma intrinsic protein 2,1 [Source:PGSC_GENE;Acc:PGSC0003DMG402020908]
PGSC0003DMG400001144	11	41907234	41911479	2.40652	4.74e-05	0.00259835	Cytochrome P450 92B1 [Source:PGSC_GENE;Acc:PGSC0003DMG400001144]
PGSC0003DMG400015061	1	16280647	16282603	-1.28785	4.76e-05	0.00259835	Cytochrome P450 [Source:PGSC_GENE;Acc:PGSC0003DMG400015061]
PGSC0003DMG400033898	4	29627359	29628889	2.75947	4.76e-05	0.00259835	Gene of unknown function [Source:PGSC_GENE;Acc:PGSC0003DMG400033898]
PGSC0003DMG400013629	2	37830842	37832400	1.46572	4.77e-05	0.00259835	Cytochrome P450 hydroxylase [Source:PGSC_GENE;Acc:PGSC0003DMG400013629]
PGSC0003DMG400024327	7	23715629	23719711	-1.00909	4.83e-05	0.00262346	Leaf protein [Source:PGSC_GENE;Acc:PGSC0003DMG400024327]
PGSC0003DMG400007074	7	52588668	52596599	0.928769	4.92e-05	0.0026677	CYP72A58 [Source:PGSC_GENE;Acc:PGSC0003DMG400007074]
PGSC0003DMG400014779	8	44084491	44086613	1.52619	4.96e-05	0.00268307	Aromatic amino acid decarboxylase 1A [Source:PGSC_GENE;Acc:PGSC0003DMG400014779]
PGSC0003DMG400001183	2	24654053	24655674	-2.09203	5.05e-05	0.00272092	Glycosyltransferase family GT8 protein [Source:PGSC_GENE;Acc:PGSC0003DMG400001183]
PGSC0003DMG400014284	3	42549837	42551918	2.52614	5.06e-05	0.00272092	Conserved gene of unknown function [Source:PGSC_GENE;Acc:PGSC0003DMG400014284]
PGSC0003DMG401027084	6	52399601	52406668	-0.737748	5.17e-05	0.00277533	Protein phosphatase pp2a regulatory subunit B [Source:PGSC_GENE;Acc:PGSC0003DMG401027084]
PGSC0003DMG401029631	9	58528872	58537605	1.89958	5.22e-05	0.00278766	Pleiotropic drug resistance protein 1 [Source:PGSC_GENE;Acc:PGSC0003DMG401029631]
PGSC0003DMG401024183	2	21944395	21950482	1.21001	5.22e-05	0.00278766	Monoglyceride lipase [Source:PGSC_GENE;Acc:PGSC0003DMG401024183]
PGSC0003DMG400031288	9	58942838	58948711	-1.26612	5.33e-05	0.00284167	Transcription factor [Source:PGSC_GENE;Acc:PGSC0003DMG400031288]
PGSC0003DMG400012978	9	4290085	4291036	3.48219	5.38e-05	0.00286136	Gene of unknown function [Source:PGSC_GENE;Acc:PGSC0003DMG400012978]
PGSC0003DMG400029159	12	13360184	13361570	-2.19165	5.46e-05	0.00289346	Conserved gene of unknown function [Source:PGSC_GENE;Acc:PGSC0003DMG400029159]
PGSC0003DMG400015257	3	50528919	50532108	-1.09567	5.49e-05	0.00290385	Ribosome [Source:PGSC_GENE;Acc:PGSC0003DMG400015257]
PGSC0003DMG400031775	2	33319461	33320755	-1.8343	5.57e-05	0.00293689	ROX1 [Source:PGSC_GENE;Acc:PGSC0003DMG400031775]
PGSC0003DMG400036004	12	52155824	52156939	2.38232	5.63e-05	0.00295946	Fatty acid desaturase [Source:PGSC_GENE;Acc:PGSC0003DMG400036004]
PGSC0003DMG400030663	2	42052482	42055032	1.44253	5.64e-05	0.00295946	Hydroxyproline-rich glycoprotein [Source:PGSC_GENE;Acc:PGSC0003DMG400030663]
PGSC0003DMG400016423	1	3201436	3203039	-1.71292	5.76e-05	0.00301123	Conserved gene of unknown function [Source:PGSC_GENE;Acc:PGSC0003DMG400016423]
PGSC0003DMG400014787	8	44184254	44191319	-1.4913	5.76e-05	0.00301123	Gene of unknown function [Source:PGSC_GENE;Acc:PGSC0003DMG400014787]
PGSC0003DMG400028199	10	56856656	56862097	-0.855862	5.94e-05	0.00309729	OJ000223_09.10 protein [Source:PGSC_GENE;Acc:PGSC0003DMG400028199]
PGSC0003DMG400021288	10	2664388	2666116	-1.19437	6e-05	0.00311749	Conserved gene of unknown function [Source:PGSC_GENE;Acc:PGSC0003DMG400021288]
PGSC0003DMG400003111	1	86608965	86615561	0.699368	6.13e-05	0.00317888	Clathrin binding protein [Source:PGSC_GENE;Acc:PGSC0003DMG400003111]
PGSC0003DMG400014774	8	44163442	44165651	2.37914	6.17e-05	0.00319297	N-hydroxycinnamoyl-CoA:tyramine N-hydroxycinnamoyl transferase THT7-1 [Source:PGSC_GENE;Acc:PGSC0003DMG400014774]
PGSC0003DMG400017306	7	51290437	51291744	-1.63848	6.27e-05	0.00322928	Metal ion binding protein [Source:PGSC_GENE;Acc:PGSC0003DMG400017306]
PGSC0003DMG400024003	4	23619208	23621616	2.4213	6.27e-05	0.00322928	FAD binding domain containing protein [Source:PGSC_GENE;Acc:PGSC0003DMG400024003]
PGSC0003DMG400004629	12	60126521	60130204	-0.998289	6.34e-05	0.00325751	Epoxide hydrolase 1 [Source:PGSC_GENE;Acc:PGSC0003DMG400004629]
PGSC0003DMG400023473	5	51399597	51404357	0.989275	6.35e-05	0.00325751	Protein phosphatase-2c [Source:PGSC_GENE;Acc:PGSC0003DMG400023473]
PGSC0003DMG400000771	4	58797723	58798972	1.74593	6.38e-05	0.00326045	Protein MKS1 [Source:PGSC_GENE;Acc:PGSC0003DMG400000771]
PGSC0003DMG400016190	11	2129563	2131267	2.22494	6.42e-05	0.00327387	Anthocyanidine rhamnosyl-transferase [Source:PGSC_GENE;Acc:PGSC0003DMG400016190]
PGSC0003DMG400022258	7	55957206	55961562	1.72672	6.44e-05	0.00327888	Alkaline alpha-galactosidase seed imbibition protein [Source:PGSC_GENE;Acc:PGSC0003DMG400022258]
PGSC0003DMG400016603	9	60589637	60594504	0.658038	6.68e-05	0.00339241	MAC/Perforin domain containing protein [Source:PGSC_GENE;Acc:PGSC0003DMG400016603]
PGSC0003DMG400005738	3	58527210	58533807	0.992463	7.02e-05	0.00355154	Alpha-dioxygenase 2 [Source:PGSC_GENE;Acc:PGSC0003DMG400005738]
PGSC0003DMG401025083	4	61089724	61091577	2.53527	7.03e-05	0.00355154	Peroxidase 12 [Source:PGSC_GENE;Acc:PGSC0003DMG401025083]
PGSC0003DMG400013929	11	13175386	13180398	3.55334	7.19e-05	0.00362711	Cytochrome P450 92B1 [Source:PGSC_GENE;Acc:PGSC0003DMG400013929]
PGSC0003DMG402005679	3	58071876	58073895	1.47503	7.29e-05	0.00366827	Cytochrome P450 [Source:PGSC_GENE;Acc:PGSC0003DMG402005679]
PGSC0003DMG400032123	1	1105142	1108275	-1.30947	7.32e-05	0.00367261	Conserved gene of unknown function [Source:PGSC_GENE;Acc:PGSC0003DMG400032123]
PGSC0003DMG400004151	6	3467753	3473685	1.41499	7.51e-05	0.00375709	Thiamine biosynthesis protein ThiC variant L1 [Source:PGSC_GENE;Acc:PGSC0003DMG400004151]
PGSC0003DMG402019060	11	31399506	31406057	-1.14805	7.53e-05	0.00375709	Sucrose-phosphate synthase isoform C [Source:PGSC_GENE;Acc:PGSC0003DMG402019060]
PGSC0003DMG400009142	3	61580450	61583591	0.948378	7.54e-05	0.00375709	Callus-expressing factor [Source:PGSC_GENE;Acc:PGSC0003DMG400009142]
PGSC0003DMG400010844	8	43337213	43337841	-2.47332	7.59e-05	0.00377584	Gene of unknown function [Source:PGSC_GENE;Acc:PGSC0003DMG400010844]
PGSC0003DMG401001341	2	45985272	45986765	3.58763	7.62e-05	0.0037825	Conserved gene of unknown function [Source:PGSC_GENE;Acc:PGSC0003DMG401001341]
PGSC0003DMG400003993	11	7474002	7475306	2.80213	7.72e-05	0.00382049	Citrate binding protein [Source:PGSC_GENE;Acc:PGSC0003DMG400003993]
PGSC0003DMG400000917	11	10711991	10714086	-1.16083	7.76e-05	0.00383102	Phosphatidylinositol-4-phosphate 5-kinase [Source:PGSC_GENE;Acc:PGSC0003DMG400000917]
PGSC0003DMG400021327	1	2910936	2912325	4.30675	7.85e-05	0.00386606	U-box protein [Source:PGSC_GENE;Acc:PGSC0003DMG400021327]
PGSC0003DMG400023759	1	80873059	80875911	-1.37579	7.9e-05	0.00388496	Male sterility protein [Source:PGSC_GENE;Acc:PGSC0003DMG400023759]
PGSC0003DMG400024863	4	57591689	57592303	1.51769	7.95e-05	0.00389807	Cytochrome P450 hydroxylase [Source:PGSC_GENE;Acc:PGSC0003DMG400024863]
PGSC0003DMG400019730	2	37135806	37136530	-1.69565	8e-05	0.00391358	Membrane receptor 1 [Source:PGSC_GENE;Acc:PGSC0003DMG400019730]
PGSC0003DMG400025263	1	66242576	66244946	1.0996	8.02e-05	0.00391556	Basic helix-loop-helix family protein [Source:PGSC_GENE;Acc:PGSC0003DMG400025263]
PGSC0003DMG400012261	8	56233732	56238402	-1.26249	8.04e-05	0.00391958	Auxin response factor 9 [Source:PGSC_GENE;Acc:PGSC0003DMG400012261]
PGSC0003DMG400002518	3	60508311	60508934	3.59075	8.14e-05	0.0039561	Conserved gene of unknown function [Source:PGSC_GENE;Acc:PGSC0003DMG400002518]
PGSC0003DMG400030165	8	9478743	9479260	1.23445	8.16e-05	0.0039561	Avr9/Cf-9 rapidly elicited protein 180 [Source:PGSC_GENE;Acc:PGSC0003DMG400030165]
PGSC0003DMG400030666	2	42254031	42255348	-2.35451	8.22e-05	0.003977	EPIDERMAL PATTERNING FACTOR 2 [Source:PGSC_GENE;Acc:PGSC0003DMG400030666]
PGSC0003DMG400007665	6	45012522	45015740	1.28112	8.25e-05	0.00398547	Cinnamoyl-CoA reductase [Source:PGSC_GENE;Acc:PGSC0003DMG400007665]
PGSC0003DMG400022372	2	34429111	34430168	-2.00613	8.31e-05	0.00400525	Conserved gene of unknown function [Source:PGSC_GENE;Acc:PGSC0003DMG400022372]
PGSC0003DMG400011273	10	699526	704234	-1.05164	8.35e-05	0.00401106	Phosphatase 2C family protein [Source:PGSC_GENE;Acc:PGSC0003DMG400011273]
PGSC0003DMG401025066	4	61159625	61164848	-0.946056	8.36e-05	0.00401106	Conserved gene of unknown function [Source:PGSC_GENE;Acc:PGSC0003DMG401025066]
PGSC0003DMG402017590	10	52164790	52168557	0.620009	8.65e-05	0.00413757	Calmodulin binding protein [Source:PGSC_GENE;Acc:PGSC0003DMG402017590]
PGSC0003DMG400008846	9	1983767	1988922	-0.941047	8.79e-05	0.00419673	P-type trefoil [Source:PGSC_GENE;Acc:PGSC0003DMG400008846]
PGSC0003DMG400022063	2	17248582	17250757	1.69864	8.91e-05	0.00424478	WRKY1a transcription factor [Source:PGSC_GENE;Acc:PGSC0003DMG400022063]
PGSC0003DMG400028972	1	66887988	66889035	2.64854	9.3e-05	0.00442016	Conserved gene of unknown function [Source:PGSC_GENE;Acc:PGSC0003DMG400028972]
PGSC0003DMG400002400	10	30415369	30418004	-2.29137	9.49e-05	0.00450322	NPH3 (NON-PHOTOTROPIC HYPOCOTYL 3) [Source:PGSC_GENE;Acc:PGSC0003DMG400002400]
PGSC0003DMG400026358	11	40402248	40404838	0.989359	9.53e-05	0.00450881	Conserved gene of unknown function [Source:PGSC_GENE;Acc:PGSC0003DMG400026358]
PGSC0003DMG400002292	8	29930408	29934058	2.4001	9.67e-05	0.00455905	Conserved gene of unknown function [Source:PGSC_GENE;Acc:PGSC0003DMG400002292]
PGSC0003DMG400028102	10	56951000	56953675	2.19312	9.67e-05	0.00455905	Nodulin [Source:PGSC_GENE;Acc:PGSC0003DMG400028102]
PGSC0003DMG400033583	1	82646589	82648269	1.21267	9.71e-05	0.00456769	Conserved gene of unknown function [Source:PGSC_GENE;Acc:PGSC0003DMG400033583]
PGSC0003DMG400002728	9	4116215	4117299	-1.1206	9.95e-05	0.00466434	Homeodomain [Source:PGSC_GENE;Acc:PGSC0003DMG400002728]
PGSC0003DMG401000943	9	46656836	46668316	0.876265	9.96e-05	0.00466434	Conserved gene of unknown function [Source:PGSC_GENE;Acc:PGSC0003DMG401000943]
PGSC0003DMG400026956	6	53148363	53153156	2.33255	0.000103672	0.0048437	Inositol polyphosphate-5-phosphatase [Source:PGSC_GENE;Acc:PGSC0003DMG400026956]
PGSC0003DMG400000396	11	38645002	38653203	0.863128	0.000104246	0.00486001	Spotted leaf protein [Source:PGSC_GENE;Acc:PGSC0003DMG400000396]
PGSC0003DMG400000721	1	85866601	85867579	-1.89471	0.000105698	0.00491713	By genefinder and genscan [Source:PGSC_GENE;Acc:PGSC0003DMG400000721]
PGSC0003DMG400024631	3	54957180	54960002	0.877383	0.000107	0.004967	SP1L [Source:PGSC_GENE;Acc:PGSC0003DMG400024631]
PGSC0003DMG400031314	6	47019193	47028012	-1.58999	0.000109641	0.00507871	BHLH transcription factor MYC4 [Source:PGSC_GENE;Acc:PGSC0003DMG400031314]
PGSC0003DMG400011531	4	4575815	4581452	-0.96478	0.000110357	0.00509544	Pre-mRNA splicing factor [Source:PGSC_GENE;Acc:PGSC0003DMG400011531]
PGSC0003DMG400015232	3	51286421	51289350	-0.783734	0.000110474	0.00509544	Pentatricopeptide repeat-containing protein [Source:PGSC_GENE;Acc:PGSC0003DMG400015232]
PGSC0003DMG400003964	11	7625813	7628117	1.7497	0.000111037	0.00511052	GT2 protein [Source:PGSC_GENE;Acc:PGSC0003DMG400003964]
PGSC0003DMG400017190	9	55855564	55855905	1.86456	0.000114752	0.0052703	1-aminocyclopropane-1-carboxylate oxidase homolog [Source:PGSC_GENE;Acc:PGSC0003DMG400017190]
PGSC0003DMG400004601	12	59751790	59759517	1.34317	0.000115714	0.00530324	CBL-interacting protein kinase 1 [Source:PGSC_GENE;Acc:PGSC0003DMG400004601]
PGSC0003DMG400019722	2	37125732	37126599	-1.6887	0.000116097	0.00530955	Conserved gene of unknown function [Source:PGSC_GENE;Acc:PGSC0003DMG400019722]
PGSC0003DMG400008659	7	15632583	15635460	-2.08337	0.000117281	0.00535238	ROP [Source:PGSC_GENE;Acc:PGSC0003DMG400008659]
PGSC0003DMG400001574	2	38712125	38714413	0.954402	0.000119952	0.00546273	Conserved gene of unknown function [Source:PGSC_GENE;Acc:PGSC0003DMG400001574]
PGSC0003DMG400009467	4	62479681	62480683	-3.45333	0.00012063	0.00548208	Metal ion binding protein [Source:PGSC_GENE;Acc:PGSC0003DMG400009467]
PGSC0003DMG400000189	1	72598428	72606003	-1.63602	0.000121526	0.0055112	MYBR domain class transcription factor [Source:PGSC_GENE;Acc:PGSC0003DMG400000189]
PGSC0003DMG400033586	1	82339521	82341105	-1.40345	0.000122473	0.00554253	Gene of unknown function [Source:PGSC_GENE;Acc:PGSC0003DMG400033586]
PGSC0003DMG400033336	11	37784548	37787704	-0.911361	0.000122894	0.00554999	Conserved gene of unknown function [Source:PGSC_GENE;Acc:PGSC0003DMG400033336]
PGSC0003DMG400007018	5	45549427	45557150	-1.37129	0.000123589	0.00556974	3-phosphoshikimate 1-carboxyvinyltransferase, chloroplastic [Source:PGSC_GENE;Acc:PGSC0003DMG400007018]
PGSC0003DMG400021808	12	8196616	8198196	-1.43792	0.000124463	0.00558794	Conserved gene of unknown function [Source:PGSC_GENE;Acc:PGSC0003DMG400021808]
PGSC0003DMG400018365	7	48619290	48624844	0.988983	0.000124509	0.00558794	Pentatricopeptide repeat-containing protein [Source:PGSC_GENE;Acc:PGSC0003DMG400018365]
PGSC0003DMG400024320	6	55805067	55808251	1.29637	0.000125035	0.00558916	Auxin response factor 16 [Source:PGSC_GENE;Acc:PGSC0003DMG400024320]
PGSC0003DMG400014440	12	49373984	49380008	-1.05387	0.000125314	0.00558916	Gene of unknown function [Source:PGSC_GENE;Acc:PGSC0003DMG400014440]
PGSC0003DMG400007233	5	46765821	46767215	1.21755	0.000125386	0.00558916	CXE carboxylesterase [Source:PGSC_GENE;Acc:PGSC0003DMG400007233]
PGSC0003DMG400004630	12	60134437	60142953	1.10845	0.00012557	0.00558916	Glyoxysomal fatty acid beta-oxidation multifunctional protein [Source:PGSC_GENE;Acc:PGSC0003DMG400004630]
PGSC0003DMG402030570	5	3528458	3533541	0.889332	0.000126577	0.0056224	Phosphatidic acid phosphatase alpha [Source:PGSC_GENE;Acc:PGSC0003DMG402030570]
PGSC0003DMG400018712	11	42883261	42887697	0.868597	0.000126993	0.00562933	Carbonyl reductase [Source:PGSC_GENE;Acc:PGSC0003DMG400018712]
PGSC0003DMG400028621	12	49868012	49877518	0.726111	0.000128029	0.00566366	Cytochrome c oxidase family protein [Source:PGSC_GENE;Acc:PGSC0003DMG400028621]
PGSC0003DMG402011400	9	52593409	52598923	-1.50986	0.000129725	0.00572698	Beta-glucosidase [Source:PGSC_GENE;Acc:PGSC0003DMG402011400]
PGSC0003DMG400029341	12	58593205	58594894	2.60914	0.000130456	0.00574751	TSI-1 protein [Source:PGSC_GENE;Acc:PGSC0003DMG400029341]
PGSC0003DMG400027948	9	31110988	31117832	-2.08804	0.000131054	0.00576211	Conserved gene of unknown function [Source:PGSC_GENE;Acc:PGSC0003DMG400027948]
PGSC0003DMG400027012	6	53844153	53847453	-1.13185	0.00013352	0.00585864	GDP-L-galactose phosphorylase [Source:PGSC_GENE;Acc:PGSC0003DMG400027012]
PGSC0003DMG400030900	7	4375229	4377314	-0.723905	0.000135483	0.00592488	Conserved gene of unknown function [Source:PGSC_GENE;Acc:PGSC0003DMG400030900]
PGSC0003DMG400012251	8	56450720	56454173	-1.17355	0.000135678	0.00592488	Short-chain dehydrogenase [Source:PGSC_GENE;Acc:PGSC0003DMG400012251]
PGSC0003DMG400006516	1	28857040	28858942	-2.27613	0.000135852	0.00592488	L-ascorbate oxidase homolog [Source:PGSC_GENE;Acc:PGSC0003DMG400006516]
PGSC0003DMG400021331	1	2807645	2809862	1.89536	0.000136386	0.00593622	PEN1 [Source:PGSC_GENE;Acc:PGSC0003DMG400021331]
PGSC0003DMG400018416	3	32105510	32106140	-2.01709	0.000139168	0.00604016	Conserved gene of unknown function [Source:PGSC_GENE;Acc:PGSC0003DMG400018416]
PGSC0003DMG400003518	2	40270770	40271454	1.40535	0.000139333	0.00604016	Conserved gene of unknown function [Source:PGSC_GENE;Acc:PGSC0003DMG400003518]
PGSC0003DMG400001634	1	87176208	87176782	-2.09038	0.000139685	0.00604332	Conserved gene of unknown function [Source:PGSC_GENE;Acc:PGSC0003DMG400001634]
PGSC0003DMG400032793	7	36269190	36271391	-2.7814	0.000142805	0.00616599	Heat stress transcription factor HSFA9 [Source:PGSC_GENE;Acc:PGSC0003DMG400032793]
PGSC0003DMG400020641	6	2570398	2574852	-1.05405	0.000143146	0.00616839	Ubiquitin-protein ligase [Source:PGSC_GENE;Acc:PGSC0003DMG400020641]
PGSC0003DMG400008587	9	46214002	46218449	-0.818969	0.000145323	0.00623689	Conserved gene of unknown function [Source:PGSC_GENE;Acc:PGSC0003DMG400008587]
PGSC0003DMG400008444	5	49753260	49754880	-2.18797	0.000145376	0.00623689	Induced stolon tip protein [Source:PGSC_GENE;Acc:PGSC0003DMG400008444]
PGSC0003DMG400017223	9	56436850	56439237	1.62552	0.000145958	0.00623689	Protein 2 [Source:PGSC_GENE;Acc:PGSC0003DMG400017223]
PGSC0003DMG400026901	6	54061915	54066400	2.0544	0.000146174	0.00623689	2-methylacyl-CoA dehydrogenase, mitochondrial [Source:UniProtKB/Swiss-Prot;Acc:Q9FS88]
PGSC0003DMG400010417	2	21980911	21986719	1.22362	0.000146177	0.00623689	Monoglyceride lipase [Source:PGSC_GENE;Acc:PGSC0003DMG400010417]
PGSC0003DMG400009871	4	70903827	70906465	0.764978	0.00014682	0.00625199	Allergen Pru du 2.04 [Source:PGSC_GENE;Acc:PGSC0003DMG400009871]
PGSC0003DMG401022737	8	53825898	53831833	1.21348	0.000147597	0.00627272	Phospholipase PLDb1 [Source:PGSC_GENE;Acc:PGSC0003DMG401022737]
PGSC0003DMG400028910	6	50208955	50211300	-1.78094	0.000151285	0.00641685	Hydroxyproline-rich glycopeptide [Source:PGSC_GENE;Acc:PGSC0003DMG400028910]
PGSC0003DMG400023185	3	32979550	32982451	-1.64537	0.000152615	0.00646062	Conserved gene of unknown function [Source:PGSC_GENE;Acc:PGSC0003DMG400023185]
PGSC0003DMG400029194	9	10575747	10576691	1.73415	0.000154259	0.00651746	Abscisic acid receptor PYL4 [Source:PGSC_GENE;Acc:PGSC0003DMG400029194]
PGSC0003DMG400015499	2	21454914	21459630	0.836677	0.000154856	0.00652991	Conserved gene of unknown function [Source:PGSC_GENE;Acc:PGSC0003DMG400015499]
PGSC0003DMG400026537	11	39793887	39802875	-0.747186	0.000155243	0.00653348	Nucleobase ascorbate transporter [Source:PGSC_GENE;Acc:PGSC0003DMG400026537]
PGSC0003DMG400029848	10	58010999	58013140	0.686742	0.000155723	0.00654098	Dehydration-induced protein ERD15 [Source:PGSC_GENE;Acc:PGSC0003DMG400029848]
PGSC0003DMG400008164	10	58390632	58393960	2.94469	0.000157815	0.006616	Triacylglycerol lipase SDP1 [Source:PGSC_GENE;Acc:PGSC0003DMG400008164]
PGSC0003DMG400015263	3	50402524	50407168	1.65093	0.00015845	0.00662978	Nodulin [Source:PGSC_GENE;Acc:PGSC0003DMG400015263]
PGSC0003DMG400016889	4	69194613	69195939	1.62278	0.000158888	0.00663524	GNS1/SUR4 membrane family protein [Source:PGSC_GENE;Acc:PGSC0003DMG400016889]
PGSC0003DMG400004332	3	45802430	45804062	-1.64728	0.000159662	0.00665475	NAC domain protein [Source:PGSC_GENE;Acc:PGSC0003DMG400004332]
PGSC0003DMG400027330	11	4316736	4317455	0.934048	0.000162765	0.00677101	Self-pruning interacting protein 1 [Source:PGSC_GENE;Acc:PGSC0003DMG400027330]
PGSC0003DMG401016617	9	60523345	60533882	2.10817	0.000163261	0.00677862	Cytochrome P450 [Source:PGSC_GENE;Acc:PGSC0003DMG401016617]
PGSC0003DMG400030812	4	63992012	63995560	1.21859	0.000164771	0.0068282	Phospho-2-dehydro-3-deoxyheptonate aldolase 1, chloroplastic [Source:PGSC_GENE;Acc:PGSC0003DMG400030812]
PGSC0003DMG400028375	5	494570	498576	0.786924	0.000165594	0.00684918	SPFH domain-containing protein 2 [Source:PGSC_GENE;Acc:PGSC0003DMG400028375]
PGSC0003DMG400015138	10	4168860	4177714	-0.849649	0.000165941	0.00685047	Diacylglycerol kinase [Source:PGSC_GENE;Acc:PGSC0003DMG400015138]
PGSC0003DMG400002533	3	60184765	60186289	-1.30941	0.000167944	0.00691041	Conserved gene of unknown function [Source:PGSC_GENE;Acc:PGSC0003DMG400002533]
PGSC0003DMG401013112	5	49017241	49024595	2.76264	0.000168032	0.00691041	Pleiotropic drug resistance protein 1 [Source:PGSC_GENE;Acc:PGSC0003DMG401013112]
PGSC0003DMG400029297	12	57822209	57825610	-0.679008	0.000169204	0.00694007	Abscisic insensitive 1B [Source:PGSC_GENE;Acc:PGSC0003DMG400029297]
PGSC0003DMG400026623	10	4364941	4366136	1.78033	0.000169395	0.00694007	Conserved gene of unknown function [Source:PGSC_GENE;Acc:PGSC0003DMG400026623]
PGSC0003DMG400028951	7	46941356	46949785	0.73119	0.000170467	0.00697076	Aconitase [Source:PGSC_GENE;Acc:PGSC0003DMG400028951]
PGSC0003DMG400007225	2	30869721	30876734	-1.46215	0.000171649	0.00700588	Xylem serine proteinase 1 [Source:PGSC_GENE;Acc:PGSC0003DMG400007225]
PGSC0003DMG400002213	4	31398921	31402302	-0.815958	0.000172736	0.00703697	Aldehyde dehydrogenase [Source:PGSC_GENE;Acc:PGSC0003DMG400002213]
PGSC0003DMG400031299	9	58862907	58867412	-0.964084	0.000175854	0.0071505	Transcription factor [Source:PGSC_GENE;Acc:PGSC0003DMG400031299]
PGSC0003DMG400000443	11	38732090	38733810	-1.65366	0.000176458	0.0071616	Conserved gene of unknown function [Source:PGSC_GENE;Acc:PGSC0003DMG400000443]
PGSC0003DMG400024362	9	59496524	59499993	-1.07018	0.000179598	0.0072754	Anthranilate N-benzoyltransferase protein [Source:PGSC_GENE;Acc:PGSC0003DMG400024362]
PGSC0003DMG400029521	4	2515270	2519500	0.892675	0.000181471	0.00733754	Conserved gene of unknown function [Source:PGSC_GENE;Acc:PGSC0003DMG400029521]
PGSC0003DMG400027115	5	47664016	47667035	-1.15481	0.00018304	0.00738715	Leucine Rich Repeat family protein [Source:PGSC_GENE;Acc:PGSC0003DMG400027115]
PGSC0003DMG400028701	4	46475606	46480004	-3.0474	0.0001853	0.00745384	Zinc finger protein [Source:PGSC_GENE;Acc:PGSC0003DMG400028701]
PGSC0003DMG400029931	6	37567080	37571225	-2.10472	0.000185466	0.00745384	Anthocyanin permease [Source:PGSC_GENE;Acc:PGSC0003DMG400029931]
PGSC0003DMG400030985	5	8404032	8405976	-1.02446	0.000185726	0.00745384	Protein SUPPRESSOR OF GENE SILENCING 3 [Source:PGSC_GENE;Acc:PGSC0003DMG400030985]
PGSC0003DMG400003751	4	70198742	70203658	-1.19795	0.000188473	0.0075501	Bel1 homeotic protein [Source:PGSC_GENE;Acc:PGSC0003DMG400003751]
PGSC0003DMG400025605	2	37229182	37230622	-1.77027	0.000190003	0.00759732	Conserved gene of unknown function [Source:PGSC_GENE;Acc:PGSC0003DMG400025605]
PGSC0003DMG400017540	8	49423751	49426833	-2.20343	0.000192365	0.00767755	BHLH071 [Source:PGSC_GENE;Acc:PGSC0003DMG400017540]
PGSC0003DMG400018263	1	79385216	79392204	0.713515	0.000193719	0.00771735	Serine/threonine-protein kinase PBS1 [Source:PGSC_GENE;Acc:PGSC0003DMG400018263]
PGSC0003DMG400008936	9	2309350	2314043	1.25257	0.000194454	0.00773241	Transcription factor [Source:PGSC_GENE;Acc:PGSC0003DMG400008936]
PGSC0003DMG400008122	11	40963142	40969307	0.752057	0.000195286	0.00774314	AMP dependent CoA ligase [Source:PGSC_GENE;Acc:PGSC0003DMG400008122]
PGSC0003DMG400001846	8	50209452	50214316	1.10886	0.00019544	0.00774314	Purine permease [Source:PGSC_GENE;Acc:PGSC0003DMG400001846]
PGSC0003DMG400001182	2	24670741	24677960	-1.57273	0.000195816	0.00774387	RING zinc finger protein 1 [Source:PGSC_GENE;Acc:PGSC0003DMG400001182]
PGSC0003DMG400001330	2	46143998	46147444	-2.41928	0.000200286	0.00790619	Zinc finger protein [Source:PGSC_GENE;Acc:PGSC0003DMG400001330]
PGSC0003DMG400014662	1	88336794	88341542	-0.944524	0.00020328	0.00800267	RWP-RK domain-containing protein [Source:PGSC_GENE;Acc:PGSC0003DMG400014662]
PGSC0003DMG400006892	2	25858021	25863809	-1.15889	0.00020347	0.00800267	60S ribosomal protein L34 [Source:PGSC_GENE;Acc:PGSC0003DMG400006892]
PGSC0003DMG400002645	3	61062466	61063237	1.45177	0.000204024	0.00800988	Conserved gene of unknown function [Source:PGSC_GENE;Acc:PGSC0003DMG400002645]
PGSC0003DMG402022475	1	75431982	75433529	-0.832339	0.000205216	0.00803498	Phototropin-2 [Source:PGSC_GENE;Acc:PGSC0003DMG402022475]
PGSC0003DMG401021124	2	28992475	28998586	-0.886266	0.000205406	0.00803498	Nuclear transcription factor Y subunit A-4 [Source:PGSC_GENE;Acc:PGSC0003DMG401021124]
PGSC0003DMG401010056	2	45098374	45101578	-1.48065	0.000206118	0.00804826	CONSTANS 3 [Source:PGSC_GENE;Acc:PGSC0003DMG401010056]
PGSC0003DMG400031079	11	3864018	3865958	1.82198	0.000207729	0.00809655	Nodulin family protein [Source:PGSC_GENE;Acc:PGSC0003DMG400031079]
PGSC0003DMG400004842	6	48799787	48806874	-1.62266	0.000211513	0.00822924	Beta-galactosidase [Source:PGSC_GENE;Acc:PGSC0003DMG400004842]
PGSC0003DMG400023657	10	57162195	57163823	-2.41372	0.00021284	0.00826159	Cytochrome P450 [Source:PGSC_GENE;Acc:PGSC0003DMG400023657]
PGSC0003DMG400007683	9	54234199	54239398	-2.15047	0.000213109	0.00826159	Sulfate/bicarbonate/oxalate exchanger and transporter sat-1 [Source:PGSC_GENE;Acc:PGSC0003DMG400007683]
PGSC0003DMG400007952	4	67952049	67953972	1.29	0.000214722	0.00827566	N-hydroxycinnamoyl/benzoyltransferase 6 [Source:PGSC_GENE;Acc:PGSC0003DMG400007952]
PGSC0003DMG400001688	1	68509358	68510493	-1.11299	0.000214771	0.00827566	Ethphon-induced protein [Source:PGSC_GENE;Acc:PGSC0003DMG400001688]
PGSC0003DMG400000367	12	4279877	4282888	3.57326	0.000214861	0.00827566	Sugar transporter [Source:PGSC_GENE;Acc:PGSC0003DMG400000367]
PGSC0003DMG400015230	3	51332584	51334561	-2.50624	0.000215002	0.00827566	Pectate lyase [Source:PGSC_GENE;Acc:PGSC0003DMG400015230]
PGSC0003DMG400014210	3	57285089	57286521	2.65847	0.000217209	0.00834575	DnaJ protein [Source:PGSC_GENE;Acc:PGSC0003DMG400014210]
PGSC0003DMG400021291	10	2635414	2641846	0.754236	0.000220162	0.00844424	Triose phosphate/phosphate translocator, chloroplast [Source:PGSC_GENE;Acc:PGSC0003DMG400021291]
PGSC0003DMG400008434	7	26037807	26044498	0.975997	0.000221477	0.00847964	Conserved gene of unknown function [Source:PGSC_GENE;Acc:PGSC0003DMG400008434]
PGSC0003DMG400006221	10	42770299	42773651	0.837453	0.000222561	0.00850609	Conserved gene of unknown function [Source:PGSC_GENE;Acc:PGSC0003DMG400006221]
PGSC0003DMG400011687	4	68797996	68800109	-1.44777	0.000225563	0.00860559	Protein Z [Source:PGSC_GENE;Acc:PGSC0003DMG400011687]
PGSC0003DMG400001999	11	6074381	6082545	1.10882	0.000231585	0.00881432	BZIP protein [Source:PGSC_GENE;Acc:PGSC0003DMG400001999]
PGSC0003DMG400031430	9	49679711	49681821	-1.85729	0.000232443	0.00881432	Gene of unknown function [Source:PGSC_GENE;Acc:PGSC0003DMG400031430]
PGSC0003DMG400019165	5	48918234	48921168	1.61142	0.000232527	0.00881432	PDR-type ABC transporter 2 [Source:PGSC_GENE;Acc:PGSC0003DMG400019165]
PGSC0003DMG400008854	9	2170462	2173408	1.69845	0.000232664	0.00881432	Nodulin [Source:PGSC_GENE;Acc:PGSC0003DMG400008854]
PGSC0003DMG400000730	1	86016239	86017645	-2.92622	0.000233498	0.00883047	Transcription factor [Source:PGSC_GENE;Acc:PGSC0003DMG400000730]
PGSC0003DMG400007319	2	37582571	37585385	-1.35572	0.000234522	0.00885373	Pentatricopeptide repeat-containing protein, chloroplastic [Source:PGSC_GENE;Acc:PGSC0003DMG400007319]
PGSC0003DMG400019651	5	1145277	1150734	0.627821	0.000238153	0.00896778	WPP domain-interacting tail-anchored protein 2 [Source:PGSC_GENE;Acc:PGSC0003DMG400019651]
PGSC0003DMG400012589	1	81814018	81815680	1.79926	0.000238372	0.00896778	Cationic peroxidase [Source:PGSC_GENE;Acc:PGSC0003DMG400012589]
PGSC0003DMG400009103	3	48877753	48879370	2.41781	0.000239127	0.00898056	WRKY transcription factor [Source:PGSC_GENE;Acc:PGSC0003DMG400009103]
PGSC0003DMG400015595	5	7359482	7362610	-0.968837	0.00023988	0.008984	LATD/NIP [Source:PGSC_GENE;Acc:PGSC0003DMG400015595]
PGSC0003DMG400033109	1	61464272	61466854	-0.869188	0.000240575	0.008984	Conserved gene of unknown function [Source:PGSC_GENE;Acc:PGSC0003DMG400033109]
PGSC0003DMG400017569	6	43182117	43188183	0.7429	0.000240782	0.008984	Protein disulfide-isomerase [Source:PGSC_GENE;Acc:PGSC0003DMG400017569]
PGSC0003DMG400017726	4	63002080	63002854	1.77716	0.00024088	0.008984	Gene of unknown function [Source:PGSC_GENE;Acc:PGSC0003DMG400017726]
PGSC0003DMG400012492	8	246203	248609	2.29628	0.000241686	0.00899854	Serine protease [Source:PGSC_GENE;Acc:PGSC0003DMG400012492]
PGSC0003DMG400010630	4	12129947	12133788	0.752831	0.000242333	0.00900712	Salt overly sensitive 1 [Source:PGSC_GENE;Acc:PGSC0003DMG400010630]
PGSC0003DMG403005624	3	59144637	59145331	0.924431	0.000246353	0.00913846	X-linked inhibitor of apoptosis protein, xiap [Source:PGSC_GENE;Acc:PGSC0003DMG403005624]
PGSC0003DMG400032181	1	1510329	1513966	0.854985	0.000246711	0.00913846	Conserved gene of unknown function [Source:PGSC_GENE;Acc:PGSC0003DMG400032181]
PGSC0003DMG400017234	9	56170409	56173694	-1.55469	0.000248961	0.00920604	Auxin-induced protein 5NG4 [Source:PGSC_GENE;Acc:PGSC0003DMG400017234]
PGSC0003DMG401022475	1	75443290	75445226	-0.874492	0.000253309	0.0093508	Phototropin-2 [Source:PGSC_GENE;Acc:PGSC0003DMG401022475]
PGSC0003DMG400003436	10	32519911	32527846	-0.923313	0.000256585	0.00944035	RNA-binding protein containing a PIN domain [Source:PGSC_GENE;Acc:PGSC0003DMG400003436]
PGSC0003DMG400024573	3	53518233	53523994	-0.816339	0.000256607	0.00944035	Pentatricopeptide repeat-containing protein, chloroplastic [Source:PGSC_GENE;Acc:PGSC0003DMG400024573]
PGSC0003DMG400011093	10	53966682	53970167	0.901673	0.000260193	0.00955601	Zinc finger family protein [Source:PGSC_GENE;Acc:PGSC0003DMG400011093]
PGSC0003DMG400025129	2	25588000	25591776	-1.49178	0.000264446	0.00967956	Zinc finger protein [Source:PGSC_GENE;Acc:PGSC0003DMG400025129]
PGSC0003DMG400029447	4	3157644	3158624	-1.88416	0.000264452	0.00967956	Zeatin O-xylosyltransferase [Source:PGSC_GENE;Acc:PGSC0003DMG400029447]
PGSC0003DMG400016145	11	2551029	2553375	5.43351	0.000265592	0.00970487	Transcription factor bHLH96 [Source:PGSC_GENE;Acc:PGSC0003DMG400016145]
PGSC0003DMG400027614	11	12404341	12405565	3.04436	0.000266282	0.00971305	Cell wall peroxidase [Source:PGSC_GENE;Acc:PGSC0003DMG400027614]
PGSC0003DMG400015754	5	49198694	49201840	0.672458	0.000266714	0.00971305	RNA binding protein [Source:PGSC_GENE;Acc:PGSC0003DMG400015754]
PGSC0003DMG400008557	12	55326119	55327951	0.793999	0.000268669	0.0097678	Glycosyltransferase [Source:PGSC_GENE;Acc:PGSC0003DMG400008557]
PGSC0003DMG400041267	2	19291623	19295432	3.49728	0.000271273	0.00984595	Non-LTR retroelement reverse transcriptase [Source:PGSC_GENE;Acc:PGSC0003DMG400041267]
PGSC0003DMG400011207	7	1268826	1273619	-0.766699	0.0002746	0.00992441	Pentatricopeptide repeat-containing protein [Source:PGSC_GENE;Acc:PGSC0003DMG400011207]
PGSC0003DMG400005526	10	5093521	5095697	1.79499	0.000274798	0.00992441	Cytochrome P450 [Source:PGSC_GENE;Acc:PGSC0003DMG400005526]
PGSC0003DMG400022440	2	34120454	34122690	1.51875	0.000275211	0.00992441	Conserved gene of unknown function [Source:PGSC_GENE;Acc:PGSC0003DMG400022440]
PGSC0003DMG400017723	4	63000511	63004805	1.04383	0.000275293	0.00992441	Carbohydrate transporter [Source:PGSC_GENE;Acc:PGSC0003DMG400017723]
PGSC0003DMG400003218	3	47531363	47539789	-0.722899	0.000276183	0.00992441	Pre-mRNA splicing factor [Source:PGSC_GENE;Acc:PGSC0003DMG400003218]
PGSC0003DMG400016101	11	15479109	15481840	0.737838	0.000276188	0.00992441	Patellin-3 [Source:PGSC_GENE;Acc:PGSC0003DMG400016101]
PGSC0003DMG400019605	6	38207121	38214377	-0.647227	0.000277947	0.00997107	Pyruvate kinase family protein [Source:PGSC_GENE;Acc:PGSC0003DMG400019605]
PGSC0003DMG400004995	12	53639543	53646933	-0.870889	0.000279548	0.0100007	Conserved gene of unknown function [Source:PGSC_GENE;Acc:PGSC0003DMG400004995]
PGSC0003DMG400014271	3	42335109	42336809	1.25011	0.000279699	0.0100007	(S)-N-methylcoclaurine 3'-hydroxylase isozyme [Source:PGSC_GENE;Acc:PGSC0003DMG400014271]
PGSC0003DMG400025918	1	85200941	85202125	-2.55732	0.000281496	0.0100484	Methylketone synthase Ib [Source:PGSC_GENE;Acc:PGSC0003DMG400025918]
PGSC0003DMG400011748	7	41439949	41441439	-1.69215	0.000282421	0.0100648	Gene of unknown function [Source:PGSC_GENE;Acc:PGSC0003DMG400011748]
PGSC0003DMG400028535	6	49794788	49797823	-3.41852	0.000283387	0.0100826	Conserved gene of unknown function [Source:PGSC_GENE;Acc:PGSC0003DMG400028535]
PGSC0003DMG400028148	10	56109317	56110525	-2.3347	0.000286781	0.0101866	Conserved gene of unknown function [Source:PGSC_GENE;Acc:PGSC0003DMG400028148]
PGSC0003DMG400016792	5	46323109	46323731	1.42685	0.000288571	0.0102334	Avr9/Cf-9 rapidly elicited protein 75 [Source:PGSC_GENE;Acc:PGSC0003DMG400016792]
PGSC0003DMG400003339	4	69049779	69051761	-1.67017	0.000289189	0.0102385	F-box and wd40 domain protein [Source:PGSC_GENE;Acc:PGSC0003DMG400003339]
PGSC0003DMG400016654	6	34147584	34151781	-1.14758	0.000292907	0.0103532	ATP binding protein [Source:PGSC_GENE;Acc:PGSC0003DMG400016654]
PGSC0003DMG400026072	6	46611433	46617279	-1.03372	0.000293478	0.0103565	Leucine-rich repeat transmembrane protein kinase [Source:PGSC_GENE;Acc:PGSC0003DMG400026072]
PGSC0003DMG400028617	12	50035368	50041955	1.59422	0.000295774	0.0104205	Conserved gene of unknown function [Source:PGSC_GENE;Acc:PGSC0003DMG400028617]
PGSC0003DMG400011910	9	60926982	60930084	1.19	0.000296895	0.0104351	Pirin [Source:PGSC_GENE;Acc:PGSC0003DMG400011910]
PGSC0003DMG400028063	6	21005759	21010491	0.882413	0.000297154	0.0104351	Coatomer [Source:PGSC_GENE;Acc:PGSC0003DMG400028063]
PGSC0003DMG400000275	12	3596669	3600359	0.789754	0.0002977	0.0104373	Conserved gene of unknown function [Source:PGSC_GENE;Acc:PGSC0003DMG400000275]
PGSC0003DMG400005019	12	53473245	53478150	0.744245	0.000299107	0.0104697	Ormdl [Source:PGSC_GENE;Acc:PGSC0003DMG400005019]
PGSC0003DMG400012913	4	64606601	64607912	-1.43782	0.000301185	0.0105254	Zinc finger homeodomain protein 1 [Source:PGSC_GENE;Acc:PGSC0003DMG400012913]
PGSC0003DMG400017452	5	12383500	12389843	-0.713848	0.000304191	0.0106133	Ubiquitin-protein ligase [Source:PGSC_GENE;Acc:PGSC0003DMG400017452]
PGSC0003DMG400012263	8	56189099	56191348	-1.71772	0.000306296	0.0106696	Electron transporter [Source:PGSC_GENE;Acc:PGSC0003DMG400012263]
PGSC0003DMG400004006	2	43486660	43489836	0.795093	0.000307137	0.0106816	PHAP2A protein [Source:PGSC_GENE;Acc:PGSC0003DMG400004006]
PGSC0003DMG400007061	7	52313046	52318239	0.943278	0.000308795	0.0106992	Zinc finger protein [Source:PGSC_GENE;Acc:PGSC0003DMG400007061]
PGSC0003DMG400017397	7	43578459	43580539	0.613893	0.000308873	0.0106992	Beta 1,2 N-acetylglucosaminyltransferase [Source:PGSC_GENE;Acc:PGSC0003DMG400017397]
PGSC0003DMG400007811	12	1620807	1624167	1.06442	0.000309425	0.0106992	Conserved gene of unknown function [Source:PGSC_GENE;Acc:PGSC0003DMG400007811]
PGSC0003DMG400027788	11	9760382	9763202	-1.13989	0.000309619	0.0106992	Conserved gene of unknown function [Source:PGSC_GENE;Acc:PGSC0003DMG400027788]
PGSC0003DMG402006147	7	44330570	44335718	0.896912	0.000310565	0.0107142	Short-chain alcohol dehydrogenase [Source:PGSC_GENE;Acc:PGSC0003DMG402006147]
PGSC0003DMG400011287	10	262912	265574	-2.03772	0.000311046	0.0107142	DNA-3-methyladenine glycosylase [Source:PGSC_GENE;Acc:PGSC0003DMG400011287]
PGSC0003DMG400014504	8	42681686	42684225	-1.24374	0.000311668	0.0107186	Conserved gene of unknown function [Source:PGSC_GENE;Acc:PGSC0003DMG400014504]
PGSC0003DMG400027885	7	39110097	39112480	-0.914897	0.000314996	0.0108158	Cation:cation antiporter [Source:PGSC_GENE;Acc:PGSC0003DMG400027885]
PGSC0003DMG400027922	4	19581183	19582907	-1.65962	0.000315623	0.0108202	Conserved gene of unknown function [Source:PGSC_GENE;Acc:PGSC0003DMG400027922]
PGSC0003DMG400024063	3	2740455	2745217	-1.98752	0.000317689	0.0108738	Phytoene synthase 1, chloroplastic [Source:PGSC_GENE;Acc:PGSC0003DMG400024063]
PGSC0003DMG400009700	3	23012762	23013702	-2.82151	0.000324053	0.0110741	Conserved gene of unknown function [Source:PGSC_GENE;Acc:PGSC0003DMG400009700]
PGSC0003DMG400032255	9	53847195	53849568	0.635182	0.00032682	0.0111374	Lactoylglutathione lyase [Source:PGSC_GENE;Acc:PGSC0003DMG400032255]
PGSC0003DMG400030228	6	38886068	38887258	-1.74405	0.000327615	0.0111374	DNA binding protein [Source:PGSC_GENE;Acc:PGSC0003DMG400030228]
PGSC0003DMG403002270	8	814539	815485	5.9397	0.000327894	0.0111374	Mutt domain protein [Source:PGSC_GENE;Acc:PGSC0003DMG403002270]
PGSC0003DMG400018171	3	52373676	52378435	1.30659	0.000327964	0.0111374	Receptor protein kinase [Source:PGSC_GENE;Acc:PGSC0003DMG400018171]
PGSC0003DMG400013392	3	383299	385208	1.37391	0.00033253	0.0112747	CBL-interacting protein kinase 20 [Source:PGSC_GENE;Acc:PGSC0003DMG400013392]
PGSC0003DMG401020664	12	5347801	5353955	-1.73709	0.000334848	0.0113356	Binding protein [Source:PGSC_GENE;Acc:PGSC0003DMG401020664]
PGSC0003DMG400015728	12	37106933	37110875	1.17196	0.000335568	0.0113422	HIPL1 protein [Source:PGSC_GENE;Acc:PGSC0003DMG400015728]
PGSC0003DMG400032119	1	1010384	1013834	1.49522	0.000336664	0.0113615	Jasmonate ZIM-domain protein 3 [Source:PGSC_GENE;Acc:PGSC0003DMG400032119]
PGSC0003DMG400008441	5	49867614	49869528	-0.755352	0.000337555	0.0113738	Proline-rich protein [Source:PGSC_GENE;Acc:PGSC0003DMG400008441]
PGSC0003DMG400006250	1	11280238	11283034	-1.94431	0.000338722	0.0113954	Gene of unknown function [Source:PGSC_GENE;Acc:PGSC0003DMG400006250]
PGSC0003DMG400014225	3	57513695	57521016	0.87625	0.000340501	0.0114374	ERD1 protein, chloroplast [Source:PGSC_GENE;Acc:PGSC0003DMG400014225]
PGSC0003DMG400030370	6	57336016	57349568	-1.0878	0.000349087	0.0117077	Fructose-6-phosphate 2-kinase/fructose-2,6-bisphosphatase [Source:PGSC_GENE;Acc:PGSC0003DMG400030370]
PGSC0003DMG400029618	9	58286615	58291622	0.78226	0.000349795	0.0117133	3-ketoacyl CoA thiolase 2 [Source:PGSC_GENE;Acc:PGSC0003DMG400029618]
PGSC0003DMG400000334	12	3582257	3586444	1.47998	0.000352669	0.0117912	Calmodulin binding protein [Source:PGSC_GENE;Acc:PGSC0003DMG400000334]
PGSC0003DMG400004746	8	52576020	52586013	1.38239	0.000355992	0.0118769	Oxysterol-binding family protein [Source:PGSC_GENE;Acc:PGSC0003DMG400004746]
PGSC0003DMG400027963	6	36542515	36544842	4.48356	0.000356329	0.0118769	Ga20 oxidase [Source:PGSC_GENE;Acc:PGSC0003DMG400027963]
PGSC0003DMG400013176	12	6769684	6770585	2.21251	0.000358452	0.0119112	DUF26 domain-containing protein 2 [Source:PGSC_GENE;Acc:PGSC0003DMG400013176]
PGSC0003DMG400013485	5	8974024	8980534	1.58177	0.000358459	0.0119112	ATP-citrate synthase [Source:PGSC_GENE;Acc:PGSC0003DMG400013485]
PGSC0003DMG400016023	7	29185110	29186431	-1.04648	0.000365019	0.0121106	Gene of unknown function [Source:PGSC_GENE;Acc:PGSC0003DMG400016023]
PGSC0003DMG400018771	3	10484795	10491725	2.567	0.000365898	0.0121212	Conserved gene of unknown function [Source:PGSC_GENE;Acc:PGSC0003DMG400018771]
PGSC0003DMG400019275	7	53872060	53881908	1.028	0.00036796	0.0121708	Conserved gene of unknown function [Source:PGSC_GENE;Acc:PGSC0003DMG400019275]
PGSC0003DMG400021777	5	18519345	18520050	1.79781	0.000368914	0.0121837	Zinc finger protein [Source:PGSC_GENE;Acc:PGSC0003DMG400021777]
PGSC0003DMG400012494	8	145904	149388	-0.811774	0.000370786	0.0122269	PGR5 1A, chloroplastic [Source:PGSC_GENE;Acc:PGSC0003DMG400012494]
PGSC0003DMG400012967	5	2310493	2311248	1.61224	0.000371959	0.0122469	Conserved gene of unknown function [Source:PGSC_GENE;Acc:PGSC0003DMG400012967]
PGSC0003DMG400014038	11	11466081	11467893	-1.13517	0.00037435	0.0123069	Conserved gene of unknown function [Source:PGSC_GENE;Acc:PGSC0003DMG400014038]
PGSC0003DMG400009584	11	28737245	28743298	-1.39594	0.000376152	0.012344	Xylulose kinase [Source:PGSC_GENE;Acc:PGSC0003DMG400009584]
PGSC0003DMG400011074	10	54267053	54268863	-3.49548	0.00037662	0.012344	UDP-glucuronosyltransferase [Source:PGSC_GENE;Acc:PGSC0003DMG400011074]
PGSC0003DMG401028453	2	31294913	31301120	1.2071	0.000380302	0.0124458	ATP binding protein [Source:PGSC_GENE;Acc:PGSC0003DMG401028453]
PGSC0003DMG400011171	7	1674086	1675488	-1.86878	0.00038267	0.0125044	Transcription factor [Source:PGSC_GENE;Acc:PGSC0003DMG400011171]
PGSC0003DMG400000985	11	6340483	6341967	-1.43024	0.000384455	0.0125438	Conserved gene of unknown function [Source:PGSC_GENE;Acc:PGSC0003DMG400000985]
PGSC0003DMG400015169	3	51137136	51139528	-2.09666	0.000389596	0.0126924	Esterase [Source:PGSC_GENE;Acc:PGSC0003DMG400015169]
PGSC0003DMG400014220	3	57442424	57445557	-1.27741	0.000395074	0.0128515	Conserved gene of unknown function [Source:PGSC_GENE;Acc:PGSC0003DMG400014220]
PGSC0003DMG400044242	7	41133672	41134916	-1.92231	0.000397202	0.0129013	Leucine-rich repeat family protein [Source:PGSC_GENE;Acc:PGSC0003DMG400044242]
PGSC0003DMG400011834	7	257439	263152	-1.97483	0.000400776	0.0129979	Oxidoreductase [Source:PGSC_GENE;Acc:PGSC0003DMG400011834]
PGSC0003DMG400017603	10	52432623	52434505	-1.32861	0.000401488	0.0130015	Flavonoid glucoyltransferase UGT73E2 [Source:PGSC_GENE;Acc:PGSC0003DMG400017603]
PGSC0003DMG401023002	3	40285849	40288285	-1.0516	0.000405293	0.0131051	UDP-glucuronate 4-epimerase 3 [Source:PGSC_GENE;Acc:PGSC0003DMG401023002]
PGSC0003DMG400020553	6	3120859	3125123	0.568824	0.000408016	0.0131734	Gene of unknown function [Source:PGSC_GENE;Acc:PGSC0003DMG400020553]
PGSC0003DMG400028297	10	55252230	55252829	-1.9588	0.000409012	0.0131754	Gene of unknown function [Source:PGSC_GENE;Acc:PGSC0003DMG400028297]
PGSC0003DMG400020799	10	49151461	49152451	5.48644	0.000409718	0.0131754	Cationic peroxidase 1 [Source:PGSC_GENE;Acc:PGSC0003DMG400020799]
PGSC0003DMG400022231	7	56636617	56643269	-0.956114	0.000410408	0.0131754	Conserved gene of unknown function [Source:PGSC_GENE;Acc:PGSC0003DMG400022231]
PGSC0003DMG400024470	3	53697414	53698920	-1.769	0.000410513	0.0131754	F-box and wd40 domain protein [Source:PGSC_GENE;Acc:PGSC0003DMG400024470]
PGSC0003DMG400001851	8	50679820	50685387	-0.960206	0.000412032	0.0132046	ATP-dependent helicase [Source:PGSC_GENE;Acc:PGSC0003DMG400001851]
PGSC0003DMG400017998	0	25509563	25514000	-0.995271	0.000420837	0.0134668	F-box family protein [Source:PGSC_GENE;Acc:PGSC0003DMG400017998]
PGSC0003DMG401027811	3	934211	941276	-1.76615	0.000424465	0.0135628	Receptor-kinase [Source:PGSC_GENE;Acc:PGSC0003DMG401027811]
PGSC0003DMG400016339	6	39105067	39106017	1.39029	0.000428942	0.0136841	Lipid binding protein [Source:PGSC_GENE;Acc:PGSC0003DMG400016339]
PGSC0003DMG400008932	9	2142107	2145943	-1.32841	0.000429526	0.0136841	Magnesium dependent soluble inorganic pyrophosphatase [Source:PGSC_GENE;Acc:PGSC0003DMG400008932]
PGSC0003DMG400018472	8	4044146	4050345	-1.27152	0.000430573	0.0136973	Transcription factor [Source:PGSC_GENE;Acc:PGSC0003DMG400018472]
PGSC0003DMG400003630	2	39622432	39625615	0.702452	0.000434396	0.0137925	Conserved gene of unknown function [Source:PGSC_GENE;Acc:PGSC0003DMG400003630]
PGSC0003DMG400024275	12	5872647	5877990	0.736729	0.00043484	0.0137925	Gamma aminobutyrate transaminase isoform3 [Source:PGSC_GENE;Acc:PGSC0003DMG400024275]
PGSC0003DMG401004840	6	48841901	48846236	-3.13982	0.000441393	0.0139728	Phosphatase [Source:PGSC_GENE;Acc:PGSC0003DMG401004840]
PGSC0003DMG400029310	12	57592579	57593838	-1.3684	0.000441817	0.0139728	Conserved gene of unknown function [Source:PGSC_GENE;Acc:PGSC0003DMG400029310]
PGSC0003DMG400006843	1	65035925	65038698	1.20469	0.000442993	0.0139895	SBT4C protein [Source:PGSC_GENE;Acc:PGSC0003DMG400006843]
PGSC0003DMG400002167	9	1019733	1021010	0.836657	0.000443711	0.0139918	Glutathion S-transferase [Source:PGSC_GENE;Acc:PGSC0003DMG400002167]
PGSC0003DMG400024185	2	21677077	21681255	-1.74835	0.00044557	0.01403	Conserved gene of unknown function [Source:PGSC_GENE;Acc:PGSC0003DMG400024185]
PGSC0003DMG400027118	5	47710525	47711337	2.33995	0.000446503	0.0140389	Abscisic acid receptor PYL4 [Source:PGSC_GENE;Acc:PGSC0003DMG400027118]
PGSC0003DMG400024998	10	1649832	1654384	2.39934	0.000449138	0.0141012	Conserved gene of unknown function [Source:PGSC_GENE;Acc:PGSC0003DMG400024998]
PGSC0003DMG400000408	11	39016107	39018582	-2.14831	0.000451189	0.0141451	Xyloglucan endotransglucosylase-hydrolase XTH6 [Source:PGSC_GENE;Acc:PGSC0003DMG400000408]
PGSC0003DMG400028965	1	66845135	66846077	4.24265	0.000453108	0.0141847	Gene of unknown function [Source:PGSC_GENE;Acc:PGSC0003DMG400028965]
PGSC0003DMG400025171	1	85731623	85735194	1.12451	0.000459774	0.0143726	Sorbitol transporter [Source:PGSC_GENE;Acc:PGSC0003DMG400025171]
PGSC0003DMG400030776	6	41096477	41098427	-2.4502	0.000463236	0.0144424	Acyl-[acyl-carrier-protein] desaturase [Source:PGSC_GENE;Acc:PGSC0003DMG400030776]
PGSC0003DMG400020884	3	49488325	49493314	0.945169	0.000463344	0.0144424	SGT1 [Source:PGSC_GENE;Acc:PGSC0003DMG400020884]
PGSC0003DMG400025532	3	21691814	21699042	-2.19291	0.000466123	0.0145081	Zeatin O-xylosyltransferase [Source:PGSC_GENE;Acc:PGSC0003DMG400025532]
PGSC0003DMG400034882	7	41317611	41319068	-1.31371	0.000474493	0.0147475	Glucosyltransferase [Source:PGSC_GENE;Acc:PGSC0003DMG400034882]
PGSC0003DMG400003123	1	86663461	86666351	-2.14415	0.000481406	0.0149409	Fructose-bisphosphate aldolase [Source:PGSC_GENE;Acc:PGSC0003DMG400003123]
PGSC0003DMG400004037	2	43742016	43743397	1.37876	0.0004883	0.0151221	ATP binding protein [Source:PGSC_GENE;Acc:PGSC0003DMG400004037]
PGSC0003DMG400014369	10	871271	879652	-0.634007	0.000489194	0.0151221	Dimethylallyltransferase [Source:PGSC_GENE;Acc:PGSC0003DMG400014369]
PGSC0003DMG400013488	5	9111929	9113418	1.60935	0.000489343	0.0151221	F-box/kelch protein [Source:PGSC_GENE;Acc:PGSC0003DMG400013488]
PGSC0003DMG402010824	10	4833015	4836228	0.6729	0.000490989	0.0151513	Conserved gene of unknown function [Source:PGSC_GENE;Acc:PGSC0003DMG402010824]
PGSC0003DMG400017246	9	56079326	56081254	1.27551	0.00049178	0.0151541	1-aminocyclopropane-1-carboxylate oxidase homolog [Source:PGSC_GENE;Acc:PGSC0003DMG400017246]
PGSC0003DMG400020475	6	45660358	45661575	-1.86567	0.000494288	0.0152097	Triose phosphate/phosphate translocator, non-green plastid, chloroplast [Source:PGSC_GENE;Acc:PGSC0003DMG400020475]
PGSC0003DMG400009507	3	49699561	49700698	1.33651	0.000496099	0.0152111	Metal ion binding protein [Source:PGSC_GENE;Acc:PGSC0003DMG400009507]
PGSC0003DMG400002982	11	43423157	43430301	0.874241	0.000496373	0.0152111	Potato resistance I2GA-SH23-1 [Source:PGSC_GENE;Acc:PGSC0003DMG400002982]
PGSC0003DMG400026385	2	41468327	41477467	-1.372	0.000496444	0.0152111	Conserved gene of unknown function [Source:PGSC_GENE;Acc:PGSC0003DMG400026385]
PGSC0003DMG400011275	10	677910	679528	1.5185	0.000501597	0.0153444	Conserved gene of unknown function [Source:PGSC_GENE;Acc:PGSC0003DMG400011275]
PGSC0003DMG400000448	11	38977341	38982989	1.06994	0.000502211	0.0153444	Serine carboxypeptidase III [Source:PGSC_GENE;Acc:PGSC0003DMG400000448]
PGSC0003DMG400003574	2	39242423	39248333	1.18671	0.000503074	0.0153491	Ccaat-binding transcription factor [Source:PGSC_GENE;Acc:PGSC0003DMG400003574]
PGSC0003DMG400001047	7	54525533	54533500	0.86263	0.000505931	0.015397	Thioredoxin domain-containing protein [Source:PGSC_GENE;Acc:PGSC0003DMG400001047]
PGSC0003DMG400010798	12	54398205	54401698	2.66621	0.000506067	0.015397	Staygreen protein [Source:PGSC_GENE;Acc:PGSC0003DMG400010798]
PGSC0003DMG400012323	8	55215734	55217074	1.70093	0.000507601	0.015422	Conserved gene of unknown function [Source:PGSC_GENE;Acc:PGSC0003DMG400012323]
PGSC0003DMG400040260	1	45173911	45174906	2.96093	0.000511003	0.0155035	Glucan endo-1,3-beta-glucosidase, basic isoform 1 [Source:PGSC_GENE;Acc:PGSC0003DMG400040260]
PGSC0003DMG400018408	5	4538880	4541736	-1.45763	0.000513389	0.0155541	Zinc finger protein [Source:PGSC_GENE;Acc:PGSC0003DMG400018408]
PGSC0003DMG400024081	3	2869901	2876594	0.879814	0.000515752	0.0156038	Oligopeptide transporter [Source:PGSC_GENE;Acc:PGSC0003DMG400024081]
PGSC0003DMG400009116	3	48674093	48676622	2.61562	0.000518021	0.0156451	Membrane receptor 1 [Source:PGSC_GENE;Acc:PGSC0003DMG400009116]
PGSC0003DMG400003546	2	39788953	39792957	0.928003	0.000518563	0.0156451	Ferulate-5-hydroxylase [Source:PGSC_GENE;Acc:PGSC0003DMG400003546]
PGSC0003DMG400013199	12	7178606	7181678	1.01973	0.000527614	0.015896	Conserved gene of unknown function [Source:PGSC_GENE;Acc:PGSC0003DMG400013199]
PGSC0003DMG400010585	7	46639174	46640862	2.08646	0.000531766	0.0159988	Sesquiterpene synthase [Source:PGSC_GENE;Acc:PGSC0003DMG400010585]
PGSC0003DMG400011214	7	1388877	1390261	-2.07078	0.000538587	0.0161815	Conserved gene of unknown function [Source:PGSC_GENE;Acc:PGSC0003DMG400011214]
PGSC0003DMG400030527	5	3546251	3549026	0.80883	0.000542829	0.0162864	Ceramide kinase [Source:PGSC_GENE;Acc:PGSC0003DMG400030527]
PGSC0003DMG401030883	8	48381495	48386563	2.20823	0.000561981	0.0168231	Late blight resistance protein Rpi-pta1 [Source:PGSC_GENE;Acc:PGSC0003DMG401030883]
PGSC0003DMG400026711	10	46234640	46235157	2.18776	0.000563037	0.0168231	Auxin-induced protein [Source:PGSC_GENE;Acc:PGSC0003DMG400026711]
PGSC0003DMG400009935	4	70793406	70797526	-0.902835	0.000563051	0.0168231	Conserved gene of unknown function [Source:PGSC_GENE;Acc:PGSC0003DMG400009935]
PGSC0003DMG400009028	1	62202313	62203540	-1.74248	0.000565507	0.0168732	Conserved gene of unknown function [Source:PGSC_GENE;Acc:PGSC0003DMG400009028]
PGSC0003DMG400031148	4	61724332	61726516	1.12812	0.000568319	0.0169337	Oxidoreductase [Source:PGSC_GENE;Acc:PGSC0003DMG400031148]
PGSC0003DMG400026392	2	41356447	41360787	-0.774965	0.000569833	0.0169555	Mannose-6-phosphate isomerase [Source:PGSC_GENE;Acc:PGSC0003DMG400026392]
PGSC0003DMG400009559	7	9404771	9407668	2.47092	0.000572534	0.0170124	Specific tissue protein 1 [Source:PGSC_GENE;Acc:PGSC0003DMG400009559]
PGSC0003DMG400003760	4	70354010	70356563	0.716023	0.000575484	0.0170634	Conserved gene of unknown function [Source:PGSC_GENE;Acc:PGSC0003DMG400003760]
PGSC0003DMG400025259	1	66306351	66310538	-0.609537	0.000575827	0.0170634	NBS-LRR type disease resistance protein [Source:PGSC_GENE;Acc:PGSC0003DMG400025259]
PGSC0003DMG400028653	12	49842284	49843101	-1.82927	0.000579454	0.0171474	Gene of unknown function [Source:PGSC_GENE;Acc:PGSC0003DMG400028653]
PGSC0003DMG400001211	1	43535031	43539040	-1.61331	0.000583456	0.0172423	Hydrolase, hydrolyzing O-glycosyl compounds [Source:PGSC_GENE;Acc:PGSC0003DMG400001211]
PGSC0003DMG400003948	8	53398986	53400187	-1.25137	0.00059197	0.0174541	Stress-associated protein 6 [Source:PGSC_GENE;Acc:PGSC0003DMG400003948]
PGSC0003DMG400007510	6	55995187	55997140	2.69913	0.000592707	0.0174541	Peptide transporter [Source:PGSC_GENE;Acc:PGSC0003DMG400007510]
PGSC0003DMG400021626	9	61175880	61181255	-0.897655	0.000593046	0.0174541	F-box protein [Source:PGSC_GENE;Acc:PGSC0003DMG400021626]
PGSC0003DMG400029427	12	58317293	58319603	-1.18763	0.000598154	0.0175805	Gene of unknown function [Source:PGSC_GENE;Acc:PGSC0003DMG400029427]
PGSC0003DMG400014398	10	1349699	1359617	-0.695119	0.000599318	0.0175908	GTPase activating protein [Source:PGSC_GENE;Acc:PGSC0003DMG400014398]
PGSC0003DMG400025985	1	69688400	69691385	-3.88484	0.000600334	0.0175968	Conserved gene of unknown function [Source:PGSC_GENE;Acc:PGSC0003DMG400025985]
PGSC0003DMG400028978	1	67052234	67055340	5.04829	0.000605832	0.0177109	Conserved gene of unknown function [Source:PGSC_GENE;Acc:PGSC0003DMG400028978]
PGSC0003DMG400018675	3	3217284	3220437	-0.852879	0.000605865	0.0177109	AMP dependent ligase [Source:PGSC_GENE;Acc:PGSC0003DMG400018675]
PGSC0003DMG400007239	5	46577401	46582898	-1.83545	0.000609438	0.0177913	Root phototropism protein [Source:PGSC_GENE;Acc:PGSC0003DMG400007239]
PGSC0003DMG400013548	7	40568327	40570143	2.61842	0.000616498	0.0179731	BI1 [Source:PGSC_GENE;Acc:PGSC0003DMG400013548]
PGSC0003DMG400024594	3	54025552	54028245	1.36983	0.000619193	0.0180274	Glycosyltransferase UGT90A7 [Source:PGSC_GENE;Acc:PGSC0003DMG400024594]
PGSC0003DMG400003695	4	70010511	70014082	-2.27991	0.000628437	0.018272	Endo-1,4-beta-mannosidase protein 1 [Source:PGSC_GENE;Acc:PGSC0003DMG400003695]
PGSC0003DMG400014297	3	43037922	43040664	-1.90163	0.000631494	0.0183129	N-acetyltransferase [Source:PGSC_GENE;Acc:PGSC0003DMG400014297]
PGSC0003DMG400009947	4	71120202	71125558	-2.57828	0.000631537	0.0183129	Subtilisin-type protease [Source:PGSC_GENE;Acc:PGSC0003DMG400009947]
PGSC0003DMG400026023	1	70096672	70097905	-2.22769	0.000637166	0.0184275	Nuc-1 negative regulatory protein preg [Source:PGSC_GENE;Acc:PGSC0003DMG400026023]
PGSC0003DMG400007035	5	45010375	45015097	-1.24527	0.000637194	0.0184275	Conserved gene of unknown function [Source:PGSC_GENE;Acc:PGSC0003DMG400007035]
PGSC0003DMG400026345	11	40605458	40609684	0.86227	0.000648212	0.0187211	Conserved gene of unknown function [Source:PGSC_GENE;Acc:PGSC0003DMG400026345]
PGSC0003DMG401031251	11	36218907	36220054	0.80839	0.000649545	0.0187346	GDP-mannose transporter [Source:PGSC_GENE;Acc:PGSC0003DMG401031251]
PGSC0003DMG400030692	7	3224646	3227793	-1.57305	0.000650972	0.0187508	Conserved gene of unknown function [Source:PGSC_GENE;Acc:PGSC0003DMG400030692]
PGSC0003DMG400019125	10	50301557	50304805	1.22214	0.000651948	0.0187539	Kinase family protein [Source:PGSC_GENE;Acc:PGSC0003DMG400019125]
PGSC0003DMG400012014	2	20711656	20712986	-1.22908	0.000662524	0.0190161	GATA domain class transcription factor [Source:PGSC_GENE;Acc:PGSC0003DMG400012014]
PGSC0003DMG400014198	3	56978465	56984441	-0.862667	0.000662822	0.0190161	Conserved gene of unknown function [Source:PGSC_GENE;Acc:PGSC0003DMG400014198]
PGSC0003DMG400022233	7	56587315	56588123	1.3106	0.000663917	0.0190223	Indole-3-acetic acid-induced protein ARG7 [Source:PGSC_GENE;Acc:PGSC0003DMG400022233]
PGSC0003DMG400006022	11	8445559	8447761	2.51879	0.000674133	0.019273	Kinase [Source:PGSC_GENE;Acc:PGSC0003DMG400006022]
PGSC0003DMG400015438	12	56527538	56529958	-0.88001	0.000674447	0.019273	Glycosyltransferase [Source:PGSC_GENE;Acc:PGSC0003DMG400015438]
PGSC0003DMG400005436	8	26949624	26955988	-1.01499	0.000683689	0.0195113	Sterol desaturase [Source:PGSC_GENE;Acc:PGSC0003DMG400005436]
PGSC0003DMG400015207	3	50306273	50314267	-0.663376	0.000686298	0.0195599	Conserved gene of unknown function [Source:PGSC_GENE;Acc:PGSC0003DMG400015207]
PGSC0003DMG400032801	11	28624806	28628332	-2.01072	0.000687474	0.0195677	Proton-dependent oligopeptide transport family protein [Source:PGSC_GENE;Acc:PGSC0003DMG400032801]
PGSC0003DMG400033637	12	51907948	51911379	0.80315	0.000691638	0.0196603	Nonclathrin coat protein zeta2-COP [Source:PGSC_GENE;Acc:PGSC0003DMG400033637]
PGSC0003DMG400003543	2	39847246	39848906	-1.68041	0.000693534	0.0196794	Serine-threonine protein kinase, plant-type [Source:PGSC_GENE;Acc:PGSC0003DMG400003543]
PGSC0003DMG400012445	7	53158312	53163820	0.645707	0.000694127	0.0196794	Proton pump interactor 1 [Source:PGSC_GENE;Acc:PGSC0003DMG400012445]
PGSC0003DMG400001790	1	67629464	67632688	-0.93516	0.00069577	0.0196842	Pentatricopeptide repeat-containing protein [Source:PGSC_GENE;Acc:PGSC0003DMG400001790]
PGSC0003DMG400016845	9	51614855	51615649	0.77532	0.000696118	0.0196842	Uncharacterized histidine-rich protein DDB_G0274557 [Source:PGSC_GENE;Acc:PGSC0003DMG400016845]
PGSC0003DMG400012312	8	55509230	55516999	0.840442	0.000698223	0.019718	Atpob1 [Source:PGSC_GENE;Acc:PGSC0003DMG400012312]
PGSC0003DMG400004854	6	48625060	48633010	0.668187	0.000702025	0.0197995	Casein kinase [Source:PGSC_GENE;Acc:PGSC0003DMG400004854]
PGSC0003DMG400010759	4	7634007	7635094	2.03976	0.00070695	0.0199124	Gene of unknown function [Source:PGSC_GENE;Acc:PGSC0003DMG400010759]
PGSC0003DMG400025574	6	50419243	50420864	-1.45801	0.000709813	0.0199671	Transferase, transferring glycosyl groups [Source:PGSC_GENE;Acc:PGSC0003DMG400025574]
PGSC0003DMG400030030	6	29569710	29570648	-1.92269	0.000712835	0.020026	Taxadien-5-alpha-ol O-acetyltransferase [Source:PGSC_GENE;Acc:PGSC0003DMG400030030]
PGSC0003DMG400006280	1	60411324	60414692	-0.993309	0.000714876	0.0200513	Receptor protein kinase CLAVATA1 [Source:PGSC_GENE;Acc:PGSC0003DMG400006280]
PGSC0003DMG400019720	2	37137122	37138428	-1.16666	0.000715587	0.0200513	Conserved gene of unknown function [Source:PGSC_GENE;Acc:PGSC0003DMG400019720]
PGSC0003DMG400008345	3	36893134	36896848	2.06449	0.000716979	0.0200643	Alpha-xylosidase [Source:PGSC_GENE;Acc:PGSC0003DMG400008345]
PGSC0003DMG400021208	2	28482995	28491661	-0.780616	0.000719235	0.0200792	Conserved gene of unknown function [Source:PGSC_GENE;Acc:PGSC0003DMG400021208]
PGSC0003DMG400010638	4	12347558	12349360	1.39577	0.00071937	0.0200792	S-adenosylmethionine-dependent methyltransferase [Source:PGSC_GENE;Acc:PGSC0003DMG400010638]
PGSC0003DMG400021563	9	5584978	5591550	1.44003	0.00072488	0.020206	Calcium lipid binding protein [Source:PGSC_GENE;Acc:PGSC0003DMG400021563]
PGSC0003DMG400029592	8	45124993	45131939	0.636685	0.000726195	0.020206	Ubiquinone biosynthesis protein coq-8 [Source:PGSC_GENE;Acc:PGSC0003DMG400029592]
PGSC0003DMG400036966	3	55259886	55261328	-2.29119	0.000726712	0.020206	UDP-glucose 6-dehydrogenase [Source:PGSC_GENE;Acc:PGSC0003DMG400036966]
PGSC0003DMG401002797	1	78307761	78310203	-1.0376	0.000733907	0.0203798	2-deoxyglucose-6-phosphate phosphatase [Source:PGSC_GENE;Acc:PGSC0003DMG401002797]
PGSC0003DMG400018193	3	51862141	51866797	-0.93203	0.000736985	0.0204391	Hydrolase [Source:PGSC_GENE;Acc:PGSC0003DMG400018193]
PGSC0003DMG400010180	3	44603042	44607317	-0.964108	0.000739329	0.0204778	TPR domain containing protein [Source:PGSC_GENE;Acc:PGSC0003DMG400010180]
PGSC0003DMG400014117	0	31260737	31261174	2.14137	0.000741347	0.0205074	Nitrate excretion transporter 6 [Source:PGSC_GENE;Acc:PGSC0003DMG400014117]
PGSC0003DMG400017135	0	31187600	31188998	3.47766	0.0007424	0.0205104	Cytochrome P450 [Source:PGSC_GENE;Acc:PGSC0003DMG400017135]
PGSC0003DMG400023985	11	5409056	5411529	1.3069	0.000743603	0.0205174	Ferredoxin-3, chloroplast [Source:PGSC_GENE;Acc:PGSC0003DMG400023985]
PGSC0003DMG400025877	1	84209776	84211401	1.15768	0.000745272	0.0205372	Twi1 protein [Source:PGSC_GENE;Acc:PGSC0003DMG400025877]
PGSC0003DMG400033082	6	51612749	51618402	-0.608257	0.000746331	0.0205402	Membrane associated ring finger 1,8 [Source:PGSC_GENE;Acc:PGSC0003DMG400033082]
PGSC0003DMG400002776	1	78078163	78081527	0.661175	0.000751013	0.0206429	Calreticulin [Source:PGSC_GENE;Acc:PGSC0003DMG400002776]
[truncated: 374 more rows]

## Sheet: Ando_D3 vs Arielle_D3
								Table S3.Differentially expressed genes during Phytophthora infestans infection in Ando and Arielle
[truncated: 7,487 more rows]

[truncated: 1 more sheets:  Ando_D0 vs Arielle_D0]
