# Supplementary material for: Comparative transcriptome profiling of potato cultivars infected by late blight pathogen Phytophthora infestans: Diversity of quantitative and qualitative responses
Source: Genomics. 2023 Sep;115(5):110678. doi: 10.1016/j.ygeno.2023.110678 (PMC10548088; doi:10.1016/j.ygeno.2023.110678)
Supplement: Supplementary file 6 — Supplementary material 6 [file mmc6.xlsx]

## Sheet: common upregulated_genes
						Table S5. Common upregulated genes in Ando and Arielle
Common upregulated genes
	Ando	Ando	Ando	Arielle	Arielle	Arielle
gene_id	log2FoldChange	pvalue	padj	log2FoldChange	pvalue	padj	gene_description
PGSC0003DMG401001341	6.05447	2.57e-43	1.17e-39	3.58763	7.62e-05	0.0037825	Conserved gene of unknown function [Source:PGSC_GENE;Acc:PGSC0003DMG401001341]
PGSC0003DMG400015263	3.11899	1.41e-29	2.3e-26	1.65093	0.00015845	0.00662978	Nodulin [Source:PGSC_GENE;Acc:PGSC0003DMG400015263]
PGSC0003DMG400008164	4.15919	9.81e-29	1.49e-25	2.94469	0.000157815	0.006616	Triacylglycerol lipase SDP1 [Source:PGSC_GENE;Acc:PGSC0003DMG400008164]
PGSC0003DMG400013670	3.83097	1.88e-28	2.67e-25	2.26548	2.75e-05	0.00170807	Gene of unknown function [Source:PGSC_GENE;Acc:PGSC0003DMG400013670]
PGSC0003DMG400028345	2.70838	1.88e-25	1.86e-22	0.813866	0.00219768	0.0436548	Conserved gene of unknown function [Source:PGSC_GENE;Acc:PGSC0003DMG400028345]
PGSC0003DMG400008354	2.1763	7.17e-25	6.41e-22	1.30214	3.94e-06	0.000391435	Conserved gene of unknown function [Source:PGSC_GENE;Acc:PGSC0003DMG400008354]
PGSC0003DMG400011293	2.37585	8.3e-25	6.99e-22	1.4065	1.44e-09	5.47e-07	Plasma membrane polypeptide [Source:PGSC_GENE;Acc:PGSC0003DMG400011293]
PGSC0003DMG402015935	3.84483	1.08e-24	8.73e-22	2.01646	1.32e-06	0.000158464	Aminoadipic semialdehyde synthase [Source:PGSC_GENE;Acc:PGSC0003DMG402015935]
PGSC0003DMG401015935	4.0924	8.36e-22	4.66e-19	2.21336	1.63e-07	2.98e-05	Aminoadipic semialdehyde synthase [Source:PGSC_GENE;Acc:PGSC0003DMG401015935]
PGSC0003DMG400028810	1.54138	3.65e-21	1.69e-18	0.955905	0.00115605	0.0279715	Amine oxidase [Source:PGSC_GENE;Acc:PGSC0003DMG400028810]
PGSC0003DMG400017175	2.20328	1e-18	2.95e-16	1.78325	1e-10	5.29e-08	Rhicadhesin receptor [Source:PGSC_GENE;Acc:PGSC0003DMG400017175]
PGSC0003DMG400010798	5.38846	7e-18	1.92e-15	2.66621	0.000506067	0.015397	Staygreen protein [Source:PGSC_GENE;Acc:PGSC0003DMG400010798]
PGSC0003DMG400032136	2.36781	7.6e-18	2.06e-15	1.57202	2.13e-09	7.82e-07	Conserved gene of unknown function [Source:PGSC_GENE;Acc:PGSC0003DMG400032136]
PGSC0003DMG400001518	4.41175	1.54e-17	3.89e-15	1.30695	0.00214649	0.0429535	Conserved gene of unknown function [Source:PGSC_GENE;Acc:PGSC0003DMG400001518]
PGSC0003DMG400030521	4.36472	6.58e-17	1.45e-14	2.44687	5.58e-07	7.99e-05	E3 ubiquitin-protein ligase RHA2A [Source:PGSC_GENE;Acc:PGSC0003DMG400030521]
PGSC0003DMG400013392	2.14534	3.99e-16	7.38e-14	1.37391	0.00033253	0.0112747	CBL-interacting protein kinase 20 [Source:PGSC_GENE;Acc:PGSC0003DMG400013392]
PGSC0003DMG400029517	2.48395	1.84e-15	3.03e-13	0.755484	0.00252671	0.0479427	Desacetoxyvindoline 4-hydroxylase [Source:PGSC_GENE;Acc:PGSC0003DMG400029517]
PGSC0003DMG400030646	7.64009	3.29e-15	5.2e-13	3.32688	1.82e-05	0.00127204	Little protein 1 [Source:PGSC_GENE;Acc:PGSC0003DMG400030646]
PGSC0003DMG400027035	2.67081	6.8e-15	1.03e-12	1.66968	7.32e-06	0.000653902	Nucleic acid binding protein [Source:PGSC_GENE;Acc:PGSC0003DMG400027035]
PGSC0003DMG401024183	2.0543	4.18e-14	5.53e-12	1.21001	5.22e-05	0.00278766	Monoglyceride lipase [Source:PGSC_GENE;Acc:PGSC0003DMG401024183]
PGSC0003DMG400023700	2.8902	5.23e-14	6.76e-12	1.79308	1.01e-05	0.000837199	Conserved gene of unknown function [Source:PGSC_GENE;Acc:PGSC0003DMG400023700]
PGSC0003DMG400021563	2.39482	5.28e-14	6.79e-12	1.44003	0.00072488	0.020206	Calcium lipid binding protein [Source:PGSC_GENE;Acc:PGSC0003DMG400021563]
PGSC0003DMG400016643	6.55303	6.57e-14	8.17e-12	3.14705	4.73e-07	7.06e-05	Two-component system sensor histidine kinase/response regulator [Source:PGSC_GENE;Acc:PGSC0003DMG400016643]
PGSC0003DMG400014248	2.299	1.66e-13	1.87e-11	0.630611	0.000889633	0.0231305	chloroplastic [Source:PGSC_GENE;Acc:PGSC0003DMG400014248]	Clp_N
PGSC0003DMG400009005	3.83588	1.76e-13	1.95e-11	2.2998	2.8e-08	8.08e-06	Triacylglycerol lipase [Source:PGSC_GENE;Acc:PGSC0003DMG400009005]
PGSC0003DMG400029074	2.12941	2.79e-13	3.01e-11	0.904325	0.00117804	0.0282168	Purine permease [Source:PGSC_GENE;Acc:PGSC0003DMG400029074]
PGSC0003DMG400000396	1.44295	2.84e-13	3.05e-11	0.863128	0.000104246	0.00486001	Spotted leaf protein [Source:PGSC_GENE;Acc:PGSC0003DMG400000396]
PGSC0003DMG400031834	2.53491	3.35e-13	3.57e-11	1.62383	0.00100379	0.0252195	Protein SSM1 [Source:PGSC_GENE;Acc:PGSC0003DMG400031834]
PGSC0003DMG400022440	2.32447	5.63e-13	5.72e-11	1.51875	0.000275211	0.00992441	Conserved gene of unknown function [Source:PGSC_GENE;Acc:PGSC0003DMG400022440]
PGSC0003DMG400002123	2.29393	7.14e-13	6.94e-11	1.70805	1.58e-07	2.95e-05	Ripening regulated protein DDTFR18 [Source:PGSC_GENE;Acc:PGSC0003DMG400002123]
PGSC0003DMG400022258	4.31572	8.83e-13	8.33e-11	1.72672	6.44e-05	0.00327888	Alkaline alpha-galactosidase seed imbibition protein [Source:PGSC_GENE;Acc:PGSC0003DMG400022258]
PGSC0003DMG400011179	2.07204	8.87e-13	8.34e-11	0.86068	0.0024302	0.0468538	Actin binding protein [Source:PGSC_GENE;Acc:PGSC0003DMG400011179]
PGSC0003DMG400015744	1.85598	1.35e-12	1.2e-10	0.876508	9.04e-06	0.000773315	O-glucosyltransferase 2 [Source:PGSC_GENE;Acc:PGSC0003DMG400015744]
PGSC0003DMG400006768	2.20685	3.68e-12	3.02e-10	1.38043	2.64e-05	0.00167249	Esterase [Source:PGSC_GENE;Acc:PGSC0003DMG400006768]
PGSC0003DMG400012967	2.65837	1.11e-11	8.26e-10	1.61224	0.000371959	0.0122469	Conserved gene of unknown function [Source:PGSC_GENE;Acc:PGSC0003DMG400012967]
PGSC0003DMG400010417	2.01286	4.05e-11	2.6e-09	1.22362	0.000146177	0.00623689	Monoglyceride lipase [Source:PGSC_GENE;Acc:PGSC0003DMG400010417]
PGSC0003DMG400007233	3.64962	5.44e-11	3.45e-09	1.21755	0.000125386	0.00558916	CXE carboxylesterase [Source:PGSC_GENE;Acc:PGSC0003DMG400007233]
PGSC0003DMG400010638	2.76119	8.48e-11	5.18e-09	1.39577	0.00071937	0.0200792	S-adenosylmethionine-dependent methyltransferase [Source:PGSC_GENE;Acc:PGSC0003DMG400010638]
PGSC0003DMG400007373	2.84475	1.16e-10	6.93e-09	1.01457	0.00151822	0.0337536	Beta-ketoacyl-coa synthase family protein [Source:PGSC_GENE;Acc:PGSC0003DMG400007373]
PGSC0003DMG400027449	3.22076	1.32e-10	7.79e-09	1.79333	0.00224502	0.0442514	Trehalose-6-phosphate synthase [Source:PGSC_GENE;Acc:PGSC0003DMG400027449]
PGSC0003DMG400026779	1.33079	2.06e-10	1.16e-08	2.25482	2.71e-10	1.25e-07	PAS/LOV protein A [Source:PGSC_GENE;Acc:PGSC0003DMG400026779]
PGSC0003DMG400003688	2.28656	7.49e-10	3.64e-08	2.97767	3.16e-05	0.00189226	ST225 [Source:PGSC_GENE;Acc:PGSC0003DMG400003688]
PGSC0003DMG400026277	2.34044	9.37e-10	4.44e-08	3.52395	3.14e-08	8.7e-06	Leucoanthocyanidin dioxygenase [Source:PGSC_GENE;Acc:PGSC0003DMG400026277]
PGSC0003DMG400003813	2.27341	1.1e-09	5.18e-08	1.39968	9.23e-12	7.13e-09	ATP binding protein [Source:PGSC_GENE;Acc:PGSC0003DMG400003813]
PGSC0003DMG400014372	1.64403	1.26e-09	5.82e-08	1.77699	8.52e-15	1.42e-11	Uridine kinase [Source:PGSC_GENE;Acc:PGSC0003DMG400014372]
PGSC0003DMG400024843	3.36207	1.28e-09	5.89e-08	2.64191	5.71e-11	3.64e-08	Conserved gene of unknown function [Source:PGSC_GENE;Acc:PGSC0003DMG400024843]
PGSC0003DMG400014210	2.1351	1.55e-09	7.01e-08	2.65847	0.000217209	0.00834575	DnaJ protein [Source:PGSC_GENE;Acc:PGSC0003DMG400014210]
PGSC0003DMG400009955	2.73982	2.58e-09	1.11e-07	2.36241	6.56e-16	1.42e-12	Syringolide-induced protein 14-1-1 [Source:PGSC_GENE;Acc:PGSC0003DMG400009955]
PGSC0003DMG400000440	1.57734	4.29e-09	1.77e-07	1.86898	7.79e-08	1.57e-05	Ring zinc finger protein [Source:PGSC_GENE;Acc:PGSC0003DMG400000440]
PGSC0003DMG400004630	1.88979	4.7e-09	1.92e-07	1.10845	0.00012557	0.00558916	Glyoxysomal fatty acid beta-oxidation multifunctional protein [Source:PGSC_GENE;Acc:PGSC0003DMG400004630]
PGSC0003DMG400030735	1.27746	5.5e-09	2.22e-07	0.806961	2.25e-06	0.00025432	Zinc finger family protein [Source:PGSC_GENE;Acc:PGSC0003DMG400030735]
PGSC0003DMG400002645	2.01747	7.92e-09	3.07e-07	1.45177	0.000204024	0.00800988	Conserved gene of unknown function [Source:PGSC_GENE;Acc:PGSC0003DMG400002645]
PGSC0003DMG400025856	3.056	9.41e-09	3.59e-07	2.46045	0.00103786	0.025925	Auxin and ethylene responsive GH3 [Source:PGSC_GENE;Acc:PGSC0003DMG400025856]
PGSC0003DMG400014225	2.391	1.06e-08	4e-07	0.87625	0.000340501	0.0114374	chloroplast [Source:PGSC_GENE;Acc:PGSC0003DMG400014225]	Clp_N
PGSC0003DMG400021554	1.8281	1.21e-08	4.53e-07	1.63382	2.67e-05	0.00167754	UDP-glucose:glucosyltransferase [Source:PGSC_GENE;Acc:PGSC0003DMG400021554]
PGSC0003DMG400033583	1.57146	1.27e-08	4.66e-07	1.21267	9.71e-05	0.00456769	Conserved gene of unknown function [Source:PGSC_GENE;Acc:PGSC0003DMG400033583]
PGSC0003DMG400010362	2.19769	1.34e-08	4.89e-07	1.75551	6.55e-09	2.18e-06	Cathepsin B-like cysteine proteinase [Source:PGSC_GENE;Acc:PGSC0003DMG400010362]
PGSC0003DMG400018771	3.37397	1.81e-08	6.37e-07	2.567	0.000365898	0.0121212	Conserved gene of unknown function [Source:PGSC_GENE;Acc:PGSC0003DMG400018771]
PGSC0003DMG400005908	4.50971	3.74e-08	1.22e-06	1.99156	0.00166304	0.0361646	Conserved gene of unknown function [Source:PGSC_GENE;Acc:PGSC0003DMG400005908]
PGSC0003DMG400027253	1.86518	3.92e-08	1.27e-06	1.29075	2.77e-06	0.000296664	Gene of unknown function [Source:PGSC_GENE;Acc:PGSC0003DMG400027253]
PGSC0003DMG400003630	0.799229	4.36e-08	1.41e-06	0.702452	0.000434396	0.0137925	Conserved gene of unknown function [Source:PGSC_GENE;Acc:PGSC0003DMG400003630]
PGSC0003DMG400000288	1.29859	6.85e-08	2.09e-06	1.08822	6.55e-06	0.000605284	Gamma glutamyl transpeptidases [Source:PGSC_GENE;Acc:PGSC0003DMG400000288]
PGSC0003DMG400011093	1.74335	8.09e-08	2.43e-06	0.901673	0.000260193	0.00955601	Zinc finger family protein [Source:PGSC_GENE;Acc:PGSC0003DMG400011093]
PGSC0003DMG400027534	1.04537	9.57e-08	2.8e-06	0.70344	1.03e-05	0.000848898	NTGP5 [Source:PGSC_GENE;Acc:PGSC0003DMG400027534]
PGSC0003DMG400009182	1.36847	1.08e-07	3.1e-06	1.0962	0.00122847	0.0289796	H+/Ca2+ exchanger 2 [Source:PGSC_GENE;Acc:PGSC0003DMG400009182]
PGSC0003DMG400011872	2.64766	1.37e-07	3.82e-06	2.85828	4.42e-22	4.79e-18	Glucosyltransferase [Source:PGSC_GENE;Acc:PGSC0003DMG400011872]
PGSC0003DMG401024882	1.82981	1.49e-07	4.08e-06	0.845088	0.000754383	0.0206866	Conserved gene of unknown function [Source:PGSC_GENE;Acc:PGSC0003DMG401024882]
PGSC0003DMG402005624	1.51361	1.66e-07	4.51e-06	0.700198	0.00249648	0.0476644	Methyltransferase family protein [Source:PGSC_GENE;Acc:PGSC0003DMG402005624]
PGSC0003DMG400027187	2.38861	1.78e-07	4.8e-06	1.67767	8.97e-11	4.98e-08	Proline transporter 3 [Source:PGSC_GENE;Acc:PGSC0003DMG400027187]
PGSC0003DMG400021143	1.82415	2.62e-07	6.79e-06	1.17933	2.5e-07	4.2e-05	Conserved gene of unknown function [Source:PGSC_GENE;Acc:PGSC0003DMG400021143]
PGSC0003DMG400007074	1.56038	4.36e-07	1.06e-05	0.928769	4.92e-05	0.0026677	CYP72A58 [Source:PGSC_GENE;Acc:PGSC0003DMG400007074]
PGSC0003DMG400017135	3.46337	5.17e-07	1.23e-05	3.47766	0.0007424	0.0205104	Cytochrome P450 [Source:PGSC_GENE;Acc:PGSC0003DMG400017135]
PGSC0003DMG400012977	3.95266	6.49e-07	1.51e-05	2.58808	1.6e-08	5.11e-06	VQ motif-containing protein [Source:PGSC_GENE;Acc:PGSC0003DMG400012977]
PGSC0003DMG400017898	0.757048	6.68e-07	1.55e-05	0.646675	0.00160535	0.0352338	Conserved gene of unknown function [Source:PGSC_GENE;Acc:PGSC0003DMG400017898]
PGSC0003DMG402029307	0.859874	7.66e-07	1.74e-05	1.09912	2.9e-05	0.00176209	Organic anion transporter [Source:PGSC_GENE;Acc:PGSC0003DMG402029307]
PGSC0003DMG401009684	1.11682	1.19e-06	2.51e-05	0.853042	1.96e-05	0.00135086	Conserved gene of unknown function [Source:PGSC_GENE;Acc:PGSC0003DMG401009684]
PGSC0003DMG402016602	2.0645	1.56e-06	3.14e-05	2.61413	3.43e-07	5.46e-05	Tospovirus resistance protein C [Source:PGSC_GENE;Acc:PGSC0003DMG402016602]
PGSC0003DMG400020028	2.5478	1.76e-06	3.47e-05	2.82177	6.69e-06	0.000615734	Specific tissue protein 2 [Source:PGSC_GENE;Acc:PGSC0003DMG400020028]
PGSC0003DMG400009559	2.71205	2e-06	3.87e-05	2.47092	0.000572534	0.0170124	Specific tissue protein 1 [Source:PGSC_GENE;Acc:PGSC0003DMG400009559]
PGSC0003DMG400019651	0.804545	2.02e-06	3.9e-05	0.627821	0.000238153	0.00896778	WPP domain-interacting tail-anchored protein 2 [Source:PGSC_GENE;Acc:PGSC0003DMG400019651]
PGSC0003DMG400030601	2.66028	2.32e-06	4.38e-05	2.16149	0.00196411	0.040426	Metal ion binding protein [Source:PGSC_GENE;Acc:PGSC0003DMG400030601]
PGSC0003DMG400029618	1.52086	2.65e-06	4.92e-05	0.78226	0.000349795	0.0117133	3-ketoacyl CoA thiolase 2 [Source:PGSC_GENE;Acc:PGSC0003DMG400029618]
PGSC0003DMG400025953	2.14219	2.78e-06	5.12e-05	1.68765	0.00239043	0.0462934	Conserved gene of unknown function [Source:PGSC_GENE;Acc:PGSC0003DMG400025953]
PGSC0003DMG400005825	1.83929	2.85e-06	5.24e-05	1.15768	7.62e-08	1.56e-05	ACC synthase [Source:PGSC_GENE;Acc:PGSC0003DMG400005825]
PGSC0003DMG400001708	2.83064	3.08e-06	5.61e-05	1.72987	0.000882957	0.0230544	RING-H2 finger protein ATL1Q [Source:PGSC_GENE;Acc:PGSC0003DMG400001708]
PGSC0003DMG400003959	1.05507	3.09e-06	5.63e-05	0.862941	7.1e-08	1.48e-05	Maspardin [Source:PGSC_GENE;Acc:PGSC0003DMG400003959]
PGSC0003DMG400007952	1.41118	3.56e-06	6.37e-05	1.29	0.000214722	0.00827566	N-hydroxycinnamoyl/benzoyltransferase 6 [Source:PGSC_GENE;Acc:PGSC0003DMG400007952]
PGSC0003DMG400016603	1.34684	3.63e-06	6.47e-05	0.658038	6.68e-05	0.00339241	MAC/Perforin domain containing protein [Source:PGSC_GENE;Acc:PGSC0003DMG400016603]
PGSC0003DMG402017590	1.0918	4.74e-06	8.15e-05	0.620009	8.65e-05	0.00413757	Calmodulin binding protein [Source:PGSC_GENE;Acc:PGSC0003DMG402017590]
PGSC0003DMG400020209	1.94264	4.77e-06	8.18e-05	1.23787	0.000808737	0.0217055	Nodulin family protein [Source:PGSC_GENE;Acc:PGSC0003DMG400020209]
PGSC0003DMG400016339	1.90756	5.38e-06	9.1e-05	1.39029	0.000428942	0.0136841	Lipid binding protein [Source:PGSC_GENE;Acc:PGSC0003DMG400016339]
PGSC0003DMG400027185	3.05709	6.12e-06	0.000101498	1.61038	6.62e-08	1.42e-05	Hydrolase [Source:PGSC_GENE;Acc:PGSC0003DMG400027185]
PGSC0003DMG400010132	2.23089	7.12e-06	0.000115355	2.15275	2.51e-05	0.00162823	Conserved gene of unknown function [Source:PGSC_GENE;Acc:PGSC0003DMG400010132]
PGSC0003DMG400029848	0.931006	8.77e-06	0.000138232	0.686742	0.000155723	0.00654098	Dehydration-induced protein ERD15 [Source:PGSC_GENE;Acc:PGSC0003DMG400029848]
PGSC0003DMG400007645	1.67825	9.11e-06	0.000142818	2.4933	5.61e-07	7.99e-05	Gene of unknown function [Source:PGSC_GENE;Acc:PGSC0003DMG400007645]
PGSC0003DMG400000139	1.53156	9.62e-06	0.000150181	2.38583	5.79e-08	1.29e-05	Gibberellin receptor GID1 [Source:PGSC_GENE;Acc:PGSC0003DMG400000139]
PGSC0003DMG402004611	4.64983	1.03e-05	0.000158703	2.73771	2.37e-06	0.000265155	MYB transcription factor [Source:PGSC_GENE;Acc:PGSC0003DMG402004611]
PGSC0003DMG400012312	0.930062	1.03e-05	0.000159012	0.840442	0.000698223	0.019718	Atpob1 [Source:PGSC_GENE;Acc:PGSC0003DMG400012312]
PGSC0003DMG400012355	2.77181	1.03e-05	0.000159012	2.30847	2.51e-06	0.000279655	Conserved gene of unknown function [Source:PGSC_GENE;Acc:PGSC0003DMG400012355]
PGSC0003DMG400012826	3.00273	1.39e-05	0.000204978	2.45545	4.2e-10	1.78e-07	Auxin repressed/dormancy associated protein [Source:PGSC_GENE;Acc:PGSC0003DMG400012826]
PGSC0003DMG400002732	2.31933	1.68e-05	0.00023889	2.46934	3.06e-15	5.52e-12	VQ motif-containing protein [Source:PGSC_GENE;Acc:PGSC0003DMG400002732]
PGSC0003DMG400030318	1.63915	2.13e-05	0.000290394	1.08025	9.4e-07	0.00011961	Ring zinc finger protein [Source:PGSC_GENE;Acc:PGSC0003DMG400030318]
PGSC0003DMG400031079	2.16451	2.19e-05	0.000297168	1.82198	0.000207729	0.00809655	Nodulin family protein [Source:PGSC_GENE;Acc:PGSC0003DMG400031079]
PGSC0003DMG400026623	2.5485	2.41e-05	0.00032041	1.78033	0.000169395	0.00694007	Conserved gene of unknown function [Source:PGSC_GENE;Acc:PGSC0003DMG400026623]
PGSC0003DMG402020115	1.26327	2.52e-05	0.000331635	0.633929	0.00138162	0.0312955	Protein FAM96B [Source:PGSC_GENE;Acc:PGSC0003DMG402020115]
PGSC0003DMG400025263	1.1511	2.52e-05	0.000331635	1.0996	8.02e-05	0.00391556	Basic helix-loop-helix family protein [Source:PGSC_GENE;Acc:PGSC0003DMG400025263]
PGSC0003DMG400024685	1.11093	2.76e-05	0.000357047	1.06111	2.1e-07	3.67e-05	Long-chain acyl-CoA synthetase [Source:PGSC_GENE;Acc:PGSC0003DMG400024685]
PGSC0003DMG400028789	2.17852	3e-05	0.000383848	2.81076	3.81e-11	2.57e-08	Conserved gene of unknown function [Source:PGSC_GENE;Acc:PGSC0003DMG400028789]
PGSC0003DMG400003760	1.02994	3.19e-05	0.000403027	0.716023	0.000575484	0.0170634	Conserved gene of unknown function [Source:PGSC_GENE;Acc:PGSC0003DMG400003760]
PGSC0003DMG400017642	0.862035	3.25e-05	0.000408084	0.88402	0.00253193	0.0479427	PAS/LOV protein A [Source:PGSC_GENE;Acc:PGSC0003DMG400017642]
PGSC0003DMG400032255	1.23042	3.26e-05	0.000408786	0.635182	0.00032682	0.0111374	Lactoylglutathione lyase [Source:PGSC_GENE;Acc:PGSC0003DMG400032255]
PGSC0003DMG400033047	2.12757	3.27e-05	0.000409275	1.36493	0.00228592	0.0448081	Nam 18 [Source:PGSC_GENE;Acc:PGSC0003DMG400033047]
PGSC0003DMG400030698	2.44455	3.46e-05	0.000430956	1.53366	1.09e-05	0.000875957	Stress induced protein [Source:PGSC_GENE;Acc:PGSC0003DMG400030698]
PGSC0003DMG400025160	1.96388	4.4e-05	0.000530342	0.908195	0.00246596	0.0473325	COR413-PM2 [Source:PGSC_GENE;Acc:PGSC0003DMG400025160]
PGSC0003DMG402024140	1.39968	4.49e-05	0.00053988	1.3986	0.00127412	0.0297322	PAE [Source:PGSC_GENE;Acc:PGSC0003DMG402024140]
PGSC0003DMG400000379	1.0821	4.61e-05	0.000552298	1.54611	4.41e-20	3.18e-16	PERK1 kinase [Source:PGSC_GENE;Acc:PGSC0003DMG400000379]
PGSC0003DMG400019472	0.76222	4.61e-05	0.000552381	0.750568	0.00120531	0.0285891	Copper chaperone [Source:PGSC_GENE;Acc:PGSC0003DMG400019472]
PGSC0003DMG400004054	4.69571	4.63e-05	0.00055356	1.96649	0.00079014	0.0214189	TCP protein [Source:PGSC_GENE;Acc:PGSC0003DMG400004054]
PGSC0003DMG400029063	4.32376	4.8e-05	0.000571498	3.27202	7.94e-06	0.000692757	Gibberellin 3beta-hydroxylase3 [Source:PGSC_GENE;Acc:PGSC0003DMG400029063]
PGSC0003DMG400003964	2.28374	5.1e-05	0.000601021	1.7497	0.000111037	0.00511052	GT2 protein [Source:PGSC_GENE;Acc:PGSC0003DMG400003964]
PGSC0003DMG400025120	0.983012	5.7e-05	0.000660377	1.01908	0.0007954	0.0215345	ASC1 [Source:PGSC_GENE;Acc:PGSC0003DMG400025120]
PGSC0003DMG400028579	1.20548	5.82e-05	0.000670678	0.603926	0.00179903	0.0383414	Gene of unknown function [Source:PGSC_GENE;Acc:PGSC0003DMG400028579]
PGSC0003DMG400022743	1.43598	6.65e-05	0.00074838	1.77704	3.7e-05	0.00211907	Cytochrome P450 [Source:PGSC_GENE;Acc:PGSC0003DMG400022743]
PGSC0003DMG400026558	1.25664	6.78e-05	0.000759316	0.66097	0.000931458	0.0239091	Zinc finger protein [Source:PGSC_GENE;Acc:PGSC0003DMG400026558]
PGSC0003DMG400010296	1.57701	6.99e-05	0.000780486	1.8309	4.22e-08	1.05e-05	Patellin-4 [Source:PGSC_GENE;Acc:PGSC0003DMG400010296]
PGSC0003DMG400018651	1.58556	7.33e-05	0.000810527	2.11876	1.01e-07	1.97e-05	Amino acid transporter [Source:PGSC_GENE;Acc:PGSC0003DMG400018651]
PGSC0003DMG401027133	1.48118	7.56e-05	0.000831588	1.21415	0.00206431	0.041812	UDP-glucosyltransferase family 1 protein [Source:PGSC_GENE;Acc:PGSC0003DMG401027133]
PGSC0003DMG400022187	0.864307	8.7e-05	0.000939019	0.813735	0.00116073	0.0279889	GRAS7 [Source:PGSC_GENE;Acc:PGSC0003DMG400022187]
PGSC0003DMG403005624	1.2986	8.75e-05	0.000943945	-	0.924431	0.000246353	0.00913846	xiap [Source:PGSC_GENE;Acc:PGSC0003DMG403005624]	-
PGSC0003DMG400029820	4.70011	9.16e-05	0.000979464	3.91976	0.000997468	0.025207	Conserved gene of unknown function [Source:PGSC_GENE;Acc:PGSC0003DMG400029820]
PGSC0003DMG400016059	0.833968	9.83e-05	0.00103909	0.604167	0.000908075	0.0235251	Gene of unknown function [Source:PGSC_GENE;Acc:PGSC0003DMG400016059]
PGSC0003DMG402009727	2.54334	0.000101969	0.00107093	1.32103	3.68e-07	5.64e-05	Calcium ion binding protein [Source:PGSC_GENE;Acc:PGSC0003DMG402009727]
PGSC0003DMG400027180	7.51595	0.000111974	0.00115521	2.91261	1.16e-05	0.000904053	Anthocyanin 5-aromatic acyltransferase [Source:PGSC_GENE;Acc:PGSC0003DMG400027180]
PGSC0003DMG400005035	1.06155	0.000115495	0.00118512	0.593127	0.00176133	0.0376866	ARF GAP-like zinc finger-containing protein ZIGA3 [Source:PGSC_GENE;Acc:PGSC0003DMG400005035]
PGSC0003DMG400008664	0.676276	0.000122515	0.00124698	0.578278	0.00168453	0.0364398	Conserved gene of unknown function [Source:PGSC_GENE;Acc:PGSC0003DMG400008664]
PGSC0003DMG400013752	2.91766	0.000134301	0.00134763	1.87795	1.55e-07	2.91e-05	MYB domain class transcription factor [Source:PGSC_GENE;Acc:PGSC0003DMG400013752]
PGSC0003DMG400016792	2.74711	0.000139496	0.00139239	1.42685	0.000288571	0.0102334	Avr9/Cf-9 rapidly elicited protein 75 [Source:PGSC_GENE;Acc:PGSC0003DMG400016792]
PGSC0003DMG401030323	1.89662	0.000168773	0.00162264	1.16437	2.7e-06	0.000293769	Conserved gene of unknown function [Source:PGSC_GENE;Acc:PGSC0003DMG401030323]
PGSC0003DMG400007639	1.51725	0.000185895	0.00175681	2.2574	4.03e-17	1.09e-13	Cytochrome P450 [Source:PGSC_GENE;Acc:PGSC0003DMG400007639]
PGSC0003DMG401019771	2.29648	0.000190264	0.0017894	2.37218	2.95e-05	0.00178888	Conserved gene of unknown function [Source:PGSC_GENE;Acc:PGSC0003DMG401019771]
PGSC0003DMG400000496	0.560363	0.000213521	0.00197922	2-Hacid_dh_C	1.04108	0.00220203	0.0436611	mitochondrial [Source:PGSC_GENE;Acc:PGSC0003DMG400000496]	2-Hacid_dh_C
PGSC0003DMG400007665	2.6101	0.000214515	0.00198542	1.28112	8.25e-05	0.00398547	Cinnamoyl-CoA reductase [Source:PGSC_GENE;Acc:PGSC0003DMG400007665]
PGSC0003DMG400012020	3.75492	0.000235666	0.00214944	2.82164	1.03e-08	3.32e-06	Pectin methlyesterase inhibitor protein 1 [Source:PGSC_GENE;Acc:PGSC0003DMG400012020]
PGSC0003DMG400019082	1.16837	0.000249017	0.00224957	4.5268	2.61e-10	1.23e-07	Mutt domain protein [Source:PGSC_GENE;Acc:PGSC0003DMG400019082]
PGSC0003DMG401007970	1.46019	0.00026002	0.00233874	0.852548	0.00115729	0.0279715	Serine/threonine-protein kinase [Source:PGSC_GENE;Acc:PGSC0003DMG401007970]
PGSC0003DMG400007061	0.745719	0.000275466	0.0024467	0.943278	0.000308795	0.0106992	Zinc finger protein [Source:PGSC_GENE;Acc:PGSC0003DMG400007061]
PGSC0003DMG400008782	3.31243	0.000279864	0.0024753	2.36568	0.00148895	0.0331709	Conserved gene of unknown function [Source:PGSC_GENE;Acc:PGSC0003DMG400008782]
PGSC0003DMG400027174	2.48553	0.000280848	0.00248286	1.33618	1.71e-05	0.00121922	Protein phosphatase 2c [Source:PGSC_GENE;Acc:PGSC0003DMG400027174]
PGSC0003DMG400030504	1.42622	0.000319565	0.00275446	1.20373	1.6e-07	2.96e-05	Conserved gene of unknown function [Source:PGSC_GENE;Acc:PGSC0003DMG400030504]
PGSC0003DMG400002007	1.60279	0.000321169	0.00276382	1.65946	0.00115522	0.0279715	Ring finger protein [Source:PGSC_GENE;Acc:PGSC0003DMG400002007]
PGSC0003DMG400016472	1.39888	0.00032574	0.00279497	Mpv17_PMP22	0.598913	0.00127862	0.0297843	pxmp2 [Source:PGSC_GENE;Acc:PGSC0003DMG400016472]	Mpv17_PMP22
PGSC0003DMG400013696	1.76654	0.000339688	0.00289404	2.9518	6.06e-07	8.46e-05	Cytochrome P450 [Source:PGSC_GENE;Acc:PGSC0003DMG400013696]
PGSC0003DMG400008358	1.21082	0.000340855	0.00290275	1.34454	5.66e-07	8e-05	Small basic intrinsic protein 1-2 [Source:PGSC_GENE;Acc:PGSC0003DMG400008358]
PGSC0003DMG400020884	0.988416	0.00036321	0.003069	0.945169	0.000463344	0.0144424	SGT1 [Source:PGSC_GENE;Acc:PGSC0003DMG400020884]
PGSC0003DMG400030165	2.11603	0.000425403	0.00349831	1.23445	8.16e-05	0.0039561	Avr9/Cf-9 rapidly elicited protein 180 [Source:PGSC_GENE;Acc:PGSC0003DMG400030165]
PGSC0003DMG400017936	2.49209	0.000444892	0.0036206	2.0517	1.79e-14	2.76e-11	Late embryogenis abundant protein 5 [Source:PGSC_GENE;Acc:PGSC0003DMG400017936]
PGSC0003DMG400029419	1.74925	0.000447118	0.00363426	1.09426	5.53e-06	0.000522573	Syringolide-induced protein 14-1-1 [Source:PGSC_GENE;Acc:PGSC0003DMG400029419]
PGSC0003DMG400011106	0.86441	0.000447209	0.00363426	0.76213	0.00221656	0.043909	CBL-interacting protein kinase 08 [Source:PGSC_GENE;Acc:PGSC0003DMG400011106]
PGSC0003DMG400021785	2.25314	0.000480583	0.00385042	2.05833	1.47e-13	1.87e-10	UDP-glucuronosyltransferase [Source:PGSC_GENE;Acc:PGSC0003DMG400021785]
PGSC0003DMG400018678	1.34858	0.000503953	0.004008	1.54744	1.43e-06	0.000168355	Auxin:hydrogen symporter [Source:PGSC_GENE;Acc:PGSC0003DMG400018678]
PGSC0003DMG400009853	1.24867	0.000588758	0.00453341	2.56473	4.69e-07	7.05e-05	Conserved gene of unknown function [Source:PGSC_GENE;Acc:PGSC0003DMG400009853]
PGSC0003DMG400024003	1.21125	0.00060516	0.00463616	2.4213	6.27e-05	0.00322928	FAD binding domain containing protein [Source:PGSC_GENE;Acc:PGSC0003DMG400024003]
PGSC0003DMG400006606	2.47896	0.000617319	0.00471125	2.50936	0.00141662	0.0319878	Peptide transporter [Source:PGSC_GENE;Acc:PGSC0003DMG400006606]
PGSC0003DMG400002518	2.9753	0.000619626	0.0047247	3.59075	8.14e-05	0.0039561	Conserved gene of unknown function [Source:PGSC_GENE;Acc:PGSC0003DMG400002518]
PGSC0003DMG400019033	1.46716	0.000619902	0.00472522	1.62768	3.54e-05	0.00205144	Cysteine proteinase 3 [Source:PGSC_GENE;Acc:PGSC0003DMG400019033]
PGSC0003DMG400006134	3.40206	0.000632009	0.00479307	2.62622	0.000936897	0.024013	ATP binding protein [Source:PGSC_GENE;Acc:PGSC0003DMG400006134]
PGSC0003DMG400012978	4.50399	0.000633424	0.00479933	3.48219	5.38e-05	0.00286136	Gene of unknown function [Source:PGSC_GENE;Acc:PGSC0003DMG400012978]
PGSC0003DMG400020493	1.9068	0.00063645	0.00481905	2.6126	7.08e-20	3.83e-16	Calcineurin B 1 [Source:PGSC_GENE;Acc:PGSC0003DMG400020493]
PGSC0003DMG400016101	1.23341	0.000639773	0.00483776	0.737838	0.000276188	0.00992441	Patellin-3 [Source:PGSC_GENE;Acc:PGSC0003DMG400016101]
PGSC0003DMG400017726	1.599	0.000644446	0.00486339	1.77716	0.00024088	0.008984	Gene of unknown function [Source:PGSC_GENE;Acc:PGSC0003DMG400017726]
PGSC0003DMG400026305	0.659025	0.000658784	0.00495351	0.610372	0.00095813	0.0244126	Conserved gene of unknown function [Source:PGSC_GENE;Acc:PGSC0003DMG400026305]
PGSC0003DMG400011477	0.799034	0.000706042	0.00522951	0.619588	0.00244792	0.0471116	Transcription factor jumonji family protein [Source:PGSC_GENE;Acc:PGSC0003DMG400011477]
PGSC0003DMG402016888	1.22238	0.000712443	0.00526472	0.878619	0.00121555	0.0287689	1-acyl-sn-glycerol-3-phosphate acyltransferase 4 [Source:PGSC_GENE;Acc:PGSC0003DMG402016888]
PGSC0003DMG400020334	2.42161	0.000741583	0.00542016	2.25362	1.63e-06	0.000188167	Prephenate dehydrogenase [Source:PGSC_GENE;Acc:PGSC0003DMG400020334]
PGSC0003DMG400021331	2.48152	0.000753895	0.00548671	1.89536	0.000136386	0.00593622	PEN1 [Source:PGSC_GENE;Acc:PGSC0003DMG400021331]
PGSC0003DMG400004037	2.63292	0.000794279	0.00572435	1.37876	0.0004883	0.0151221	ATP binding protein [Source:PGSC_GENE;Acc:PGSC0003DMG400004037]
PGSC0003DMG400000542	0.8247	0.000813405	0.00583077	1.13407	2.59e-05	0.0016512	Pentatricopeptide repeat-containing protein [Source:PGSC_GENE;Acc:PGSC0003DMG400000542]
PGSC0003DMG400007811	1.07323	0.000821152	0.00587404	1.06442	0.000309425	0.0106992	Conserved gene of unknown function [Source:PGSC_GENE;Acc:PGSC0003DMG400007811]
PGSC0003DMG400007713	2.32982	0.000833124	0.00593471	2.33743	1.72e-05	0.00121922	Conserved gene of unknown function [Source:PGSC_GENE;Acc:PGSC0003DMG400007713]
PGSC0003DMG400030663	2.15643	0.00085543	0.00604812	1.44253	5.64e-05	0.00295946	Hydroxyproline-rich glycoprotein [Source:PGSC_GENE;Acc:PGSC0003DMG400030663]
PGSC0003DMG400021603	1.1878	0.000856403	0.00605124	2.01322	2.24e-07	3.82e-05	Hydroxyproline-rich glycoprotein (HRGP) [Source:PGSC_GENE;Acc:PGSC0003DMG400021603]
PGSC0003DMG400005082	2.0355	0.00091788	0.00639619	3.14894	3.76e-08	9.83e-06	Beta-glucosidase [Source:PGSC_GENE;Acc:PGSC0003DMG400005082]
PGSC0003DMG400005928	4.2757	0.000969372	0.00666916	6.01976	1.13e-05	0.000894587	Spotted leaf protein [Source:PGSC_GENE;Acc:PGSC0003DMG400005928]
PGSC0003DMG400027131	0.929957	0.000976254	0.00670881	0.902997	3.41e-06	0.000347783	LIM domain protein WLIM2 [Source:PGSC_GENE;Acc:PGSC0003DMG400027131]
PGSC0003DMG400003848	1.82845	0.000976315	0.00670881	2.06774	1.58e-12	1.71e-09	Sugar transporter [Source:PGSC_GENE;Acc:PGSC0003DMG400003848]
PGSC0003DMG400009027	1.03261	0.000996012	0.00680875	0.613142	0.00170401	0.0367633	Peroxisomal membrane protein pmp34 [Source:PGSC_GENE;Acc:PGSC0003DMG400009027]
PGSC0003DMG400001662	2.70257	0.00100155	0.00683679	1.70851	4.26e-05	0.00237885	Arginine decarboxylase [Source:PGSC_GENE;Acc:PGSC0003DMG400001662]
PGSC0003DMG400012947	0.764238	0.00105216	0.00711519	2.01647	2.97e-06	0.000310948	Cytochrome P450 monooxygenase CYP736B [Source:PGSC_GENE;Acc:PGSC0003DMG400012947]
PGSC0003DMG400015499	1.23428	0.00107307	0.00722519	0.836677	0.000154856	0.00652991	Conserved gene of unknown function [Source:PGSC_GENE;Acc:PGSC0003DMG400015499]
PGSC0003DMG400005526	1.86238	0.00112152	0.00750256	1.79499	0.000274798	0.00992441	Cytochrome P450 [Source:PGSC_GENE;Acc:PGSC0003DMG400005526]
PGSC0003DMG400027004	0.729975	0.00114727	0.00763884	0.825479	6.95e-06	0.000629432	Conserved gene of unknown function [Source:PGSC_GENE;Acc:PGSC0003DMG400027004]
PGSC0003DMG400009926	5.67316	0.00115302	0.00766816	2.28905	0.00192729	0.0399723	DNA binding protein [Source:PGSC_GENE;Acc:PGSC0003DMG400009926]
PGSC0003DMG400025877	2.30546	0.00117076	0.00775214	1.15768	0.000745272	0.0205372	Twi1 protein [Source:PGSC_GENE;Acc:PGSC0003DMG400025877]
PGSC0003DMG400017421	1.60727	0.00117508	0.00777394	1.97241	0.00159598	0.0350857	Flavonol synthase/flavanone 3-hydroxylase [Source:PGSC_GENE;Acc:PGSC0003DMG400017421]
PGSC0003DMG400024377	1.17579	0.00125834	0.00820775	0.992541	0.00195997	0.040426	Conserved gene of unknown function [Source:PGSC_GENE;Acc:PGSC0003DMG400024377]
PGSC0003DMG400009982	1.49664	0.00126808	0.00826029	2.11312	2.55e-07	4.24e-05	BTB/POZ domain-containing protein [Source:PGSC_GENE;Acc:PGSC0003DMG400009982]
PGSC0003DMG400020950	1.25991	0.00129106	0.00838748	0.914792	0.00189921	0.0396943	Conserved gene of unknown function [Source:PGSC_GENE;Acc:PGSC0003DMG400020950]
PGSC0003DMG400030737	0.826325	0.0012966	0.00841627	0.601885	2.55e-05	0.00164042	Homeobox protein knotted-1-like LET12 [Source:PGSC_GENE;Acc:PGSC0003DMG400030737]
PGSC0003DMG400027735	0.858258	0.00133123	0.00859927	0.594483	0.00224612	0.0442514	UDP-glucuronate decarboxylase 1 [Source:PGSC_GENE;Acc:PGSC0003DMG400027735]
PGSC0003DMG402000674	1.17872	0.00138334	0.00886039	0.944187	0.0018607	0.0390783	Receptor protein kinase [Source:PGSC_GENE;Acc:PGSC0003DMG402000674]
PGSC0003DMG400019676	0.537854	0.00140237	0.00896965	0.555938	0.00157974	0.0348347	Cell division cycle protein 48 homolog [Source:PGSC_GENE;Acc:PGSC0003DMG400019676]
PGSC0003DMG400029751	1.09463	0.00140894	0.00900663	1.30192	0.00230177	0.0450198	Gene of unknown function [Source:PGSC_GENE;Acc:PGSC0003DMG400029751]
PGSC0003DMG400032181	1.13935	0.00150145	0.00949852	0.854985	0.000246711	0.00913846	Conserved gene of unknown function [Source:PGSC_GENE;Acc:PGSC0003DMG400032181]
PGSC0003DMG400013482	1.2778	0.00155305	0.00975774	1.04563	3.33e-05	0.00194968	Conserved gene of unknown function [Source:PGSC_GENE;Acc:PGSC0003DMG400013482]
PGSC0003DMG400017190	1.67939	0.00158196	0.00990382	1.86456	0.000114752	0.0052703	1-aminocyclopropane-1-carboxylate oxidase homolog [Source:PGSC_GENE;Acc:PGSC0003DMG400017190]
PGSC0003DMG400008122	1.1015	0.00159076	0.00993699	0.752057	0.000195286	0.00774314	AMP dependent CoA ligase [Source:PGSC_GENE;Acc:PGSC0003DMG400008122]
PGSC0003DMG400000238	0.700373	0.00163121	0.0101202	0.839925	0.000945996	0.0241318	GHMP kinases putative ATP-binding protein [Source:PGSC_GENE;Acc:PGSC0003DMG400000238]
PGSC0003DMG400007640	1.35182	0.00165701	0.0102272	2.04294	3.3e-08	8.92e-06	Cytochrome P450 monooxygenase CYP736B [Source:PGSC_GENE;Acc:PGSC0003DMG400007640]
PGSC0003DMG400014779	2.30065	0.00167922	0.0103167	1.52619	4.96e-05	0.00268307	Aromatic amino acid decarboxylase 1A [Source:PGSC_GENE;Acc:PGSC0003DMG400014779]
PGSC0003DMG400014594	1.91214	0.00172943	0.0105539	2.13322	0.00173933	0.0373265	Ethylene response factor [Source:PGSC_GENE;Acc:PGSC0003DMG400014594]
PGSC0003DMG400005515	2.54396	0.00174685	0.0106459	1.73964	0.00234477	0.0455724	Ascorbate oxidase [Source:PGSC_GENE;Acc:PGSC0003DMG400005515]
PGSC0003DMG400031148	1.34091	0.00176734	0.0107362	1.12812	0.000568319	0.0169337	Oxidoreductase [Source:PGSC_GENE;Acc:PGSC0003DMG400031148]
PGSC0003DMG400021506	0.776469	0.00185621	0.0111628	1.10119	1.53e-05	0.00113124	Calcium ATPase [Source:PGSC_GENE;Acc:PGSC0003DMG400021506]
PGSC0003DMG401002270	0.985046	0.00187336	0.011254	4.18067	3.33e-05	0.00194968	Mutt domain protein [Source:PGSC_GENE;Acc:PGSC0003DMG401002270]
PGSC0003DMG400005738	0.81442	0.00190696	0.0114137	0.992463	7.02e-05	0.00355154	Alpha-dioxygenase 2 [Source:PGSC_GENE;Acc:PGSC0003DMG400005738]
PGSC0003DMG400026126	0.843943	0.00200074	0.0118409	1.08927	6.76e-06	0.000619272	Phosphatidylinositol-4-phosphate 5-kinase [Source:PGSC_GENE;Acc:PGSC0003DMG400026126]
PGSC0003DMG401023527	0.806851	0.00204736	0.0120689	0.695022	0.00224133	0.0442376	Ubiquitin carrier protein [Source:PGSC_GENE;Acc:PGSC0003DMG401023527]
PGSC0003DMG400005668	1.47108	0.00204776	0.0120689	2.82668	3.43e-19	1.48e-15	Conserved gene of unknown function [Source:PGSC_GENE;Acc:PGSC0003DMG400005668]
PGSC0003DMG400015190	0.638179	0.00208303	0.0122293	2.01565	1.25e-12	1.42e-09	AMP dependent CoA ligase [Source:PGSC_GENE;Acc:PGSC0003DMG400015190]
PGSC0003DMG400021784	2.07256	0.0021728	0.0126227	1.31269	1.17e-07	2.23e-05	UDP-glucuronosyltransferase [Source:PGSC_GENE;Acc:PGSC0003DMG400021784]
PGSC0003DMG400017397	0.838913	0.00219268	0.012714	0.613893	0.000308873	0.0106992	2 N-acetylglucosaminyltransferase [Source:PGSC_GENE;Acc:PGSC0003DMG400017397]	-
PGSC0003DMG400001846	1.3593	0.00224576	0.0129407	1.10886	0.00019544	0.00774314	Purine permease [Source:PGSC_GENE;Acc:PGSC0003DMG400001846]
PGSC0003DMG400012589	2.35052	0.00229976	0.0131718	1.79926	0.000238372	0.00896778	Cationic peroxidase [Source:PGSC_GENE;Acc:PGSC0003DMG400012589]
PGSC0003DMG400013982	0.71055	0.00237974	0.0135412	0.870463	0.00187838	0.039335	Proline transporter 1 [Source:PGSC_GENE;Acc:PGSC0003DMG400013982]
PGSC0003DMG400030374	0.771525	0.00247962	0.0139473	0.843041	0.00186984	0.0391942	RNA binding protein [Source:PGSC_GENE;Acc:PGSC0003DMG400030374]
PGSC0003DMG400000448	1.39334	0.00249087	0.0139984	1.06994	0.000502211	0.0153444	Serine carboxypeptidase III [Source:PGSC_GENE;Acc:PGSC0003DMG400000448]
PGSC0003DMG400015106	2.75929	0.00249559	0.0140213	4.32083	1.41e-05	0.00106156	Cell wall peroxidase [Source:PGSC_GENE;Acc:PGSC0003DMG400015106]
PGSC0003DMG400014168	0.970097	0.0026166	0.0145646	1.48103	2.98e-07	4.81e-05	Respiratory burst oxidase homolog protein C [Source:PGSC_GENE;Acc:PGSC0003DMG400014168]
PGSC0003DMG400000731	1.21056	0.00271708	0.0149845	0.950452	0.00193879	0.0400572	Response to dessication RD2 [Source:PGSC_GENE;Acc:PGSC0003DMG400000731]
PGSC0003DMG401012985	1.84257	0.00272268	0.0150081	1.41056	0.000984756	0.0249733	Glycosyltransferase [Source:PGSC_GENE;Acc:PGSC0003DMG401012985]
PGSC0003DMG400032506	1.30741	0.00275338	0.0151479	0.925391	2.66e-05	0.00167754	Copper ion binding protein [Source:PGSC_GENE;Acc:PGSC0003DMG400032506]
PGSC0003DMG400020269	0.601085	0.00291591	0.0158466	0.682038	0.00213629	0.0428686	cytoplasmic isoform [Source:PGSC_GENE;Acc:PGSC0003DMG400020269]	G6PD_C
PGSC0003DMG400011906	2.76476	0.00315866	0.0168675	2.9697	3.57e-17	1.09e-13	Tospovirus resistance protein D [Source:PGSC_GENE;Acc:PGSC0003DMG400011906]
PGSC0003DMG400021327	4.37899	0.00335509	0.0177044	4.30675	7.85e-05	0.00386606	U-box protein [Source:PGSC_GENE;Acc:PGSC0003DMG400021327]
PGSC0003DMG400003111	0.701225	0.00344826	0.018066	0.699368	6.13e-05	0.00317888	Clathrin binding protein [Source:PGSC_GENE;Acc:PGSC0003DMG400003111]
PGSC0003DMG400001932	1.07307	0.00345553	0.0180874	1.25654	2.87e-05	0.00175813	decarboxylating [Source:PGSC_GENE;Acc:PGSC0003DMG400001932]	NAD_binding_2
PGSC0003DMG400000275	1.01429	0.00358185	0.0185733	0.789754	0.0002977	0.0104373	Conserved gene of unknown function [Source:PGSC_GENE;Acc:PGSC0003DMG400000275]
PGSC0003DMG400004822	0.980363	0.00358498	0.0185834	3.41449	1.2e-05	0.000931635	Oxidoreductase [Source:PGSC_GENE;Acc:PGSC0003DMG400004822]
PGSC0003DMG400022677	1.67377	0.00364631	0.0188004	3.06967	1.89e-11	1.37e-08	UPF0497 membrane protein 10 [Source:PGSC_GENE;Acc:PGSC0003DMG400022677]
PGSC0003DMG400016616	1.86235	0.00366408	0.0188663	1.83532	0.00117918	0.0282168	Cytochrome P450 [Source:PGSC_GENE;Acc:PGSC0003DMG400016616]
PGSC0003DMG400020384	1.39073	0.00389844	0.0198173	0.941348	1.54e-05	0.00113327	Conserved gene of unknown function [Source:PGSC_GENE;Acc:PGSC0003DMG400020384]
PGSC0003DMG400022319	0.666215	0.00413865	0.0207916	0.692358	0.00119987	0.028554	Cysteine-type peptidase [Source:PGSC_GENE;Acc:PGSC0003DMG400022319]
PGSC0003DMG400012962	1.62909	0.00418255	0.0209616	1.80507	4.24e-06	0.000414914	Transcription factor HBP-1b(C1) [Source:PGSC_GENE;Acc:PGSC0003DMG400012962]
PGSC0003DMG402010824	0.503759	0.00429631	0.021409	0.6729	0.000490989	0.0151513	Conserved gene of unknown function [Source:PGSC_GENE;Acc:PGSC0003DMG402010824]
PGSC0003DMG400030409	2.80539	0.0043302	0.0215265	2.65637	6.59e-07	9.02e-05	Conserved gene of unknown function [Source:PGSC_GENE;Acc:PGSC0003DMG400030409]
PGSC0003DMG400007511	1.62197	0.00440219	0.0217887	1.61989	0.000862733	0.0226214	Peptide transporter [Source:PGSC_GENE;Acc:PGSC0003DMG400007511]
PGSC0003DMG400004483	0.920774	0.00444026	0.0219341	1.05631	3.41e-10	1.47e-07	Lysophospholipase [Source:PGSC_GENE;Acc:PGSC0003DMG400004483]
PGSC0003DMG400014778	1.70205	0.00456853	0.0224701	2.07692	0.0012727	0.0297312	Tyramine hydroxycinnamoyl transferase [Source:PGSC_GENE;Acc:PGSC0003DMG400014778]
PGSC0003DMG400024711	0.831367	0.00471849	0.0230086	1.45134	1.44e-05	0.00107877	Taz protein [Source:PGSC_GENE;Acc:PGSC0003DMG400024711]
PGSC0003DMG400004854	0.570697	0.00475678	0.0231605	0.668187	0.000702025	0.0197995	Casein kinase [Source:PGSC_GENE;Acc:PGSC0003DMG400004854]
PGSC0003DMG401005074	0.635961	0.00504767	0.0242856	0.628726	0.00193686	0.0400557	pxmp2 [Source:PGSC_GENE;Acc:PGSC0003DMG401005074]	Mpv17_PMP22
PGSC0003DMG400024771	1.81542	0.00506575	0.0243482	2.1909	9.04e-16	1.78e-12	Conserved gene of unknown function [Source:PGSC_GENE;Acc:PGSC0003DMG400024771]
PGSC0003DMG400015553	1.55701	0.00518078	0.0247897	0.791426	0.00122664	0.028968	Beta-ketoacyl-coa synthase family protein [Source:PGSC_GENE;Acc:PGSC0003DMG400015553]
PGSC0003DMG400010674	0.576929	0.0052166	0.0248998	1.31513	2.92e-06	0.000308402	GMP synthase [Source:PGSC_GENE;Acc:PGSC0003DMG400010674]
PGSC0003DMG400016004	2.01251	0.00528102	0.0251371	1.46327	0.00136273	0.0310956	Ethylene response factor 4 [Source:PGSC_GENE;Acc:PGSC0003DMG400016004]
PGSC0003DMG400005388	2.9358	0.00543362	0.025702	1.94702	3.32e-05	0.00194939	Basic helix-loop-helix protein BHLH5 [Source:PGSC_GENE;Acc:PGSC0003DMG400005388]
PGSC0003DMG400020851	0.934702	0.0054686	0.0258031	0.921914	0.00226633	0.0445279	Tospovirus resistance protein D [Source:PGSC_GENE;Acc:PGSC0003DMG400020851]
PGSC0003DMG400008166	2.63374	0.00549446	0.0258982	2.7751	3.5e-07	5.53e-05	Conserved gene of unknown function [Source:PGSC_GENE;Acc:PGSC0003DMG400008166]
PGSC0003DMG402026984	1.28008	0.00562923	0.0264076	1.46874	5.27e-06	0.000499759	BTB/POZ domain-containing protein [Source:PGSC_GENE;Acc:PGSC0003DMG402026984]
PGSC0003DMG400009762	0.805205	0.00580104	0.0270295	1.20012	7.08e-08	1.48e-05	Cytochrome P450 [Source:PGSC_GENE;Acc:PGSC0003DMG400009762]
PGSC0003DMG400014117	2.39616	0.00581593	0.0270744	2.14137	0.000741347	0.0205074	Nitrate excretion transporter 6 [Source:PGSC_GENE;Acc:PGSC0003DMG400014117]
PGSC0003DMG400024093	1.69544	0.00605872	0.0279495	1.91059	0.00257875	0.0486628	Ci21B protein [Source:PGSC_GENE;Acc:PGSC0003DMG400024093]
PGSC0003DMG400020666	1.24871	0.00638832	0.0290703	1.12559	1.04e-05	0.000848898	Conserved gene of unknown function [Source:PGSC_GENE;Acc:PGSC0003DMG400020666]
PGSC0003DMG401022314	0.843631	0.00659454	0.0298223	1.27323	1.35e-05	0.0010251	Conserved gene of unknown function [Source:PGSC_GENE;Acc:PGSC0003DMG401022314]
PGSC0003DMG400001574	1.29153	0.00670626	0.0301715	0.954402	0.000119952	0.00546273	Conserved gene of unknown function [Source:PGSC_GENE;Acc:PGSC0003DMG400001574]
PGSC0003DMG400004006	0.662382	0.00678507	0.0304358	0.795093	0.000307137	0.0106816	PHAP2A protein [Source:PGSC_GENE;Acc:PGSC0003DMG400004006]
PGSC0003DMG400029122	0.823367	0.00679392	0.030454	1.35628	1.07e-05	0.000869096	Histidine decarboxylase [Source:PGSC_GENE;Acc:PGSC0003DMG400029122]
PGSC0003DMG400000412	1.33986	0.00687246	0.0306945	1.57849	9.34e-07	0.000119539	Nodulin family protein [Source:PGSC_GENE;Acc:PGSC0003DMG400000412]
PGSC0003DMG400030058	1.49263	0.00712384	0.0315816	1.42144	1.57e-05	0.00114641	MAP kinase [Source:PGSC_GENE;Acc:PGSC0003DMG400030058]
PGSC0003DMG400015803	1.411	0.00715457	0.0317054	1.38618	3.64e-07	5.62e-05	Arsenite transport protein [Source:PGSC_GENE;Acc:PGSC0003DMG400015803]
PGSC0003DMG400030503	1.22552	0.00720805	0.0319113	1.64548	2.33e-06	0.000263022	Conserved gene of unknown function [Source:PGSC_GENE;Acc:PGSC0003DMG400030503]
PGSC0003DMG400017148	2.847	0.00723175	0.0319732	2.91594	0.00193506	0.0400557	Zinc finger [Source:PGSC_GENE;Acc:PGSC0003DMG400017148]
PGSC0003DMG402002270	1.03924	0.00723592	0.0319787	3.58927	4.32e-05	0.00240605	Mutt domain protein [Source:PGSC_GENE;Acc:PGSC0003DMG402002270]
PGSC0003DMG400006904	2.92247	0.00726868	0.0321172	5.38023	3.95e-30	8.55e-26	Gene of unknown function [Source:PGSC_GENE;Acc:PGSC0003DMG400006904]
PGSC0003DMG400003698	0.620428	0.00750444	0.0329286	0.586171	0.00263034	0.0490936	Inositol-pentakisphosphate 2-kinase [Source:PGSC_GENE;Acc:PGSC0003DMG400003698]
PGSC0003DMG400004258	0.766544	0.00754609	0.0330221	1.12329	9.35e-11	5.05e-08	Cleavage and polyadenylation specificity factor [Source:PGSC_GENE;Acc:PGSC0003DMG400004258]
PGSC0003DMG400014274	1.44564	0.00802088	0.0346716	1.42886	2.36e-09	8.24e-07	(S)-N-methylcoclaurine 3'-hydroxylase isozyme [Source:PGSC_GENE;Acc:PGSC0003DMG400014274]
PGSC0003DMG400008936	1.48327	0.00808978	0.0348778	1.25257	0.000194454	0.00773241	Transcription factor [Source:PGSC_GENE;Acc:PGSC0003DMG400008936]
PGSC0003DMG400016529	2.29203	0.00818937	0.0352337	2.41667	2.57e-06	0.000283341	Uncharacterized Cys-rich domain [Source:PGSC_GENE;Acc:PGSC0003DMG400016529]
PGSC0003DMG400001999	0.92021	0.00830383	0.0356183	1.10882	0.000231585	0.00881432	BZIP protein [Source:PGSC_GENE;Acc:PGSC0003DMG400001999]
PGSC0003DMG400017753	1.13672	0.008372	0.0358296	0.813904	0.00147636	0.0329527	14-3-3 protein [Source:PGSC_GENE;Acc:PGSC0003DMG400017753]
PGSC0003DMG400016908	0.928125	0.00855692	0.0363473	1.69943	0.00232982	0.0454452	plant-type [Source:PGSC_GENE;Acc:PGSC0003DMG400016908]	LRRNT_2
PGSC0003DMG400011907	3.35735	0.00857449	0.0364016	2.04239	7.18e-08	1.48e-05	NBS-coding resistance gene analog [Source:PGSC_GENE;Acc:PGSC0003DMG400011907]
PGSC0003DMG400029940	0.564778	0.00860508	0.0364702	1.17361	0.00105993	0.0264151	Conserved gene of unknown function [Source:PGSC_GENE;Acc:PGSC0003DMG400029940]
PGSC0003DMG401030252	1.52997	0.00867002	0.0366656	1.63727	0.00182392	0.0387194	Conserved gene of unknown function [Source:PGSC_GENE;Acc:PGSC0003DMG401030252]
PGSC0003DMG400031860	1.46465	0.00872402	0.0367891	1.29595	0.000929033	0.0238964	Conserved gene of unknown function [Source:PGSC_GENE;Acc:PGSC0003DMG400031860]
PGSC0003DMG400003944	1.36201	0.00878177	0.0369603	1.13406	0.00172633	0.0371212	Conserved gene of unknown function [Source:PGSC_GENE;Acc:PGSC0003DMG400003944]
PGSC0003DMG400023971	0.976759	0.00910696	0.0380305	1.0441	3.98e-06	0.00039333	Calcium/calmodulin protein kinase [Source:PGSC_GENE;Acc:PGSC0003DMG400023971]
PGSC0003DMG400013426	0.973932	0.00948236	0.0392232	1.07904	3.71e-06	0.000375619	Conserved gene of unknown function [Source:PGSC_GENE;Acc:PGSC0003DMG400013426]
PGSC0003DMG400015340	1.02527	0.00948455	0.0392251	1.94789	5.07e-07	7.46e-05	Conserved gene of unknown function [Source:PGSC_GENE;Acc:PGSC0003DMG400015340]
ENSRNA049459388	1.78827	0.00994078	0.0405878	1.54042	0.00219136	0.0435694	U2 spliceosomal RNA
PGSC0003DMG400011721	1.13398	0.0100841	0.0410402	1.20933	2.03e-07	3.56e-05	Universal stress protein family protein [Source:PGSC_GENE;Acc:PGSC0003DMG400011721]
PGSC0003DMG400000334	1.58126	0.0103291	0.0418203	1.47998	0.000352669	0.0117912	Calmodulin binding protein [Source:PGSC_GENE;Acc:PGSC0003DMG400000334]
PGSC0003DMG400003518	1.83807	0.0104242	0.0421603	1.40535	0.000139333	0.00604016	Conserved gene of unknown function [Source:PGSC_GENE;Acc:PGSC0003DMG400003518]
PGSC0003DMG400016019	0.720004	0.0109799	0.0438696	0.746933	0.00228553	0.0448081	Conserved gene of unknown function [Source:PGSC_GENE;Acc:PGSC0003DMG400016019]
PGSC0003DMG402008946	1.66625	0.0113189	0.0449396	1.96856	2.31e-08	6.86e-06	Desacetoxyvindoline 4-hydroxylase [Source:PGSC_GENE;Acc:PGSC0003DMG402008946]
PGSC0003DMG400000367	2.3491	0.0113412	0.0449968	3.57326	0.000214861	0.00827566	Sugar transporter [Source:PGSC_GENE;Acc:PGSC0003DMG400000367]
PGSC0003DMG400001923	1.23731	0.0114099	0.0451983	1.33729	7.8e-11	4.56e-08	Matrix metalloprotease 1 [Source:PGSC_GENE;Acc:PGSC0003DMG400001923]
PGSC0003DMG400007179	1.58296	0.0119954	0.0470503	1.48962	3.07e-05	0.00184784	P-coumaroyl quinate/shikimate 3'-hydroxylase [Source:PGSC_GENE;Acc:PGSC0003DMG400007179]
PGSC0003DMG400022233	0.935339	0.0128271	0.0494091	1.3106	0.000663917	0.0190223	Indole-3-acetic acid-induced protein ARG7 [Source:PGSC_GENE;Acc:PGSC0003DMG400022233]
PGSC0003DMG400019125	0.637996	0.012881	0.0495749	1.22214	0.000651948	0.0187539	Kinase family protein [Source:PGSC_GENE;Acc:PGSC0003DMG400019125]

## Sheet: common downregulated_genes
					Table S5. Common downregulated genes in Ando and Arielle
Common downregulated genes
	Ando	Ando	Ando	Arielle	Arielle	Arielle
gene_id	log2FoldChange	pvalue	padj	log2FoldChange	pvalue	padj	gene_description
PGSC0003DMG400011213	-4.11359	3.6e-45	2.05e-41	-1.5456	7.97e-07	0.000104536	Eukaryotic translation initiation factor 3 subunit [Source:PGSC_GENE;Acc:PGSC0003DMG400011213]
PGSC0003DMG400009105	-2.14145	6.69e-25	6.34e-22	-0.932492	0.00110113	0.0271295	ATP-dependent peptidase [Source:PGSC_GENE;Acc:PGSC0003DMG400009105]
PGSC0003DMG400011277	-3.57851	3.62e-24	2.74e-21	-1.86723	0.00100303	0.0252195	Conserved gene of unknown function [Source:PGSC_GENE;Acc:PGSC0003DMG400011277]
PGSC0003DMG400005997	-2.35853	4.24e-22	2.47e-19	-2.73108	7.02e-08	1.48e-05	Zinc finger (B-box type) family protein [Source:PGSC_GENE;Acc:PGSC0003DMG400005997]
PGSC0003DMG400030692	-3.82885	9.5e-22	5.02e-19	-1.57305	0.000650972	0.0187508	Conserved gene of unknown function [Source:PGSC_GENE;Acc:PGSC0003DMG400030692]
PGSC0003DMG402027811	-3.23517	1.74e-20	7.08e-18	-1.59479	0.00167004	0.0362349	Leucine-rich repeat family protein / protein kinase family protein [Source:PGSC_GENE;Acc:PGSC0003DMG402027811]
PGSC0003DMG400001570	-2.99747	1.85e-20	7.36e-18	-1.72213	3.56e-08	9.49e-06	Catalase isozyme 2 [Source:PGSC_GENE;Acc:PGSC0003DMG400001570]
PGSC0003DMG400005869	-2.92988	2.37e-20	9.28e-18	-1.31912	3.16e-06	0.000323795	PPR motif protein [Source:PGSC_GENE;Acc:PGSC0003DMG400005869]
PGSC0003DMG400008659	-4.65865	5.12e-20	1.88e-17	-2.08337	0.000117281	0.00535238	ROP [Source:PGSC_GENE;Acc:PGSC0003DMG400008659]
PGSC0003DMG401027811	-3.2382	3.68e-18	1.06e-15	-1.76615	0.000424465	0.0135628	Receptor-kinase [Source:PGSC_GENE;Acc:PGSC0003DMG401027811]
PGSC0003DMG400025574	-2.41434	6.38e-18	1.79e-15	-1.45801	0.000709813	0.0199671	Transferase	transferring glycosyl groups [Source:PGSC_GENE;Acc:PGSC0003DMG400025574]
PGSC0003DMG400024063	-3.58303	9.91e-17	2.09e-14	-1.98752	0.000317689	0.0108738	Phytoene synthase 1	chloroplastic [Source:PGSC_GENE;Acc:PGSC0003DMG400024063]
PGSC0003DMG402005859	-2.46627	1.4e-16	2.82e-14	-1.03212	0.0024731	0.0474273	Conserved gene of unknown function [Source:PGSC_GENE;Acc:PGSC0003DMG402005859]
PGSC0003DMG400005010	-2.76756	4.31e-16	7.91e-14	-1.57121	1.08e-06	0.000133682	Peptidase C45	acyl-coenzyme A/6-aminopenicillanic acid acyl-transferase [Source:PGSC_GENE;Acc:PGSC0003DMG400005010]
PGSC0003DMG400030370	-1.65344	1.7e-14	2.49e-12	-1.0878	0.000349087	0.0117077	Fructose-6-phosphate 2-kinase/fructose-2	6-bisphosphatase [Source:PGSC_GENE;Acc:PGSC0003DMG400030370]
PGSC0003DMG400017411	-2.0762	5.2e-14	6.76e-12	-1.49928	3.58e-05	0.00205984	Transcription factor [Source:PGSC_GENE;Acc:PGSC0003DMG400017411]
PGSC0003DMG400023240	-2.01785	1.08e-13	1.25e-11	-0.898064	0.00160633	0.0352338	Multidrug resistance pump [Source:PGSC_GENE;Acc:PGSC0003DMG400023240]
PGSC0003DMG400026428	-3.75613	1.14e-13	1.31e-11	-1.64365	3.3e-08	8.92e-06	Sucrose-phosphate synthase isoform B [Source:PGSC_GENE;Acc:PGSC0003DMG400026428]
PGSC0003DMG401025150	-3.60613	1.69e-13	1.9e-11	-2.88269	1.5e-05	0.00111484	Conserved gene of unknown function [Source:PGSC_GENE;Acc:PGSC0003DMG401025150]
PGSC0003DMG400009584	-2.6935	4.29e-13	4.45e-11	-1.39594	0.000376152	0.012344	Xylulose kinase [Source:PGSC_GENE;Acc:PGSC0003DMG400009584]
PGSC0003DMG400020422	-1.89496	4.82e-13	4.99e-11	-0.879077	0.00245376	0.047182	Phosphoenolpyruvate carboxylase [Source:PGSC_GENE;Acc:PGSC0003DMG400020422]
PGSC0003DMG400015538	-2.25855	6.68e-13	6.63e-11	-1.37621	0.00102823	0.0257139	GTP cyclohydrolase II [Source:PGSC_GENE;Acc:PGSC0003DMG400015538]
PGSC0003DMG401018223	-5.6694	1.03e-12	9.48e-11	-2.26859	0.00085707	0.0225549	Ferric-chelate reductase [Source:PGSC_GENE;Acc:PGSC0003DMG401018223]
PGSC0003DMG402011400	-2.95058	1.4e-12	1.23e-10	-1.50986	0.000129725	0.00572698	Beta-glucosidase [Source:PGSC_GENE;Acc:PGSC0003DMG402011400]
PGSC0003DMG400030636	-3.49821	3.52e-12	2.9e-10	-2.17168	1.78e-07	3.24e-05	Loganic acid methyltransferase [Source:PGSC_GENE;Acc:PGSC0003DMG400030636]
PGSC0003DMG400017540	-5.2885	3.84e-12	3.1e-10	-2.20343	0.000192365	0.00767755	BHLH071 [Source:PGSC_GENE;Acc:PGSC0003DMG400017540]
PGSC0003DMG400007319	-2.25476	5.38e-12	4.22e-10	-1.35572	0.000234522	0.00885373	Pentatricopeptide repeat-containing protein	chloroplastic [Source:PGSC_GENE;Acc:PGSC0003DMG400007319]
PGSC0003DMG400015334	-1.85708	1.02e-11	7.67e-10	-1.01071	4.56e-05	0.00252989	Conserved gene of unknown function [Source:PGSC_GENE;Acc:PGSC0003DMG400015334]
PGSC0003DMG400020362	-2.12674	1.96e-11	1.38e-09	-0.820011	0.000858465	0.0225642	PTAC13 [Source:PGSC_GENE;Acc:PGSC0003DMG400020362]
PGSC0003DMG400021808	-2.09527	2.83e-11	1.89e-09	-1.43792	0.000124463	0.00558794	Conserved gene of unknown function [Source:PGSC_GENE;Acc:PGSC0003DMG400021808]
PGSC0003DMG400005365	-4.80172	3.79e-11	2.46e-09	-2.52296	0.00106281	0.0264564	Formin 1 [Source:PGSC_GENE;Acc:PGSC0003DMG400005365]
PGSC0003DMG400003679	-2.22075	4.88e-11	3.11e-09	-1.54801	0.00119317	0.0284259	Methyltransferase	TIGR00027 family protein [Source:PGSC_GENE;Acc:PGSC0003DMG400003679]
PGSC0003DMG400011214	-4.10877	5.81e-11	3.67e-09	-2.07078	0.000538587	0.0161815	Conserved gene of unknown function [Source:PGSC_GENE;Acc:PGSC0003DMG400011214]
PGSC0003DMG400028199	-1.34415	6.3e-11	3.97e-09	-0.855862	5.94e-05	0.00309729	OJ000223_09.10 protein [Source:PGSC_GENE;Acc:PGSC0003DMG400028199]
PGSC0003DMG400034882	-1.40854	9.88e-11	5.98e-09	-1.31371	0.000474493	0.0147475	Glucosyltransferase [Source:PGSC_GENE;Acc:PGSC0003DMG400034882]
PGSC0003DMG400000730	-4.47361	1.76e-10	1.02e-08	-2.92622	0.000233498	0.00883047	Transcription factor [Source:PGSC_GENE;Acc:PGSC0003DMG400000730]
PGSC0003DMG400015257	-2.36765	1.86e-10	1.07e-08	-1.09567	5.49e-05	0.00290385	Ribosome [Source:PGSC_GENE;Acc:PGSC0003DMG400015257]
PGSC0003DMG400010040	-1.65685	3.39e-10	1.82e-08	-1.02381	3.22e-05	0.00191173	Conserved gene of unknown function [Source:PGSC_GENE;Acc:PGSC0003DMG400010040]
PGSC0003DMG400009700	-5.20245	4.29e-10	2.24e-08	-2.82151	0.000324053	0.0110741	Conserved gene of unknown function [Source:PGSC_GENE;Acc:PGSC0003DMG400009700]
PGSC0003DMG400027012	-2.45409	5.25e-09	2.13e-07	-1.13185	0.00013352	0.00585864	GDP-L-galactose phosphorylase [Source:PGSC_GENE;Acc:PGSC0003DMG400027012]
PGSC0003DMG400022504	-1.70503	6.86e-09	2.7e-07	-1.18245	0.00181654	0.0386005	Rubredoxin [Source:PGSC_GENE;Acc:PGSC0003DMG400022504]
PGSC0003DMG401023052	-1.63811	1.38e-08	5.03e-07	-0.934961	0.000782134	0.0212285	F-box domain-containing protein [Source:PGSC_GENE;Acc:PGSC0003DMG401023052]
PGSC0003DMG400010231	-3.96611	1.73e-08	6.12e-07	-2.93016	1.67e-05	0.0011938	Conserved gene of unknown function [Source:PGSC_GENE;Acc:PGSC0003DMG400010231]
PGSC0003DMG400003123	-2.96642	1.75e-08	6.19e-07	-2.14415	0.000481406	0.0149409	Fructose-bisphosphate aldolase [Source:PGSC_GENE;Acc:PGSC0003DMG400003123]
PGSC0003DMG400001226	-3.4065	1.98e-08	6.91e-07	-2.12901	0.00182941	0.0387443	Gibberellin regulated protein [Source:PGSC_GENE;Acc:PGSC0003DMG400001226]
PGSC0003DMG400021288	-1.91311	3.22e-08	1.07e-06	-1.19437	6e-05	0.00311749	Conserved gene of unknown function [Source:PGSC_GENE;Acc:PGSC0003DMG400021288]
PGSC0003DMG400026491	-2.15482	5.11e-08	1.62e-06	-1.22093	0.00217015	0.0432671	Sigma factor [Source:PGSC_GENE;Acc:PGSC0003DMG400026491]
PGSC0003DMG400009290	-1.61086	5.51e-08	1.73e-06	-0.896153	1.06e-06	0.000132999	Extensin-3 [Source:PGSC_GENE;Acc:PGSC0003DMG400009290]
PGSC0003DMG400035711	-2.07951	6.35e-08	1.95e-06	-1.1579	0.0011069	0.0271974	Ferredoxin-1 [Source:PGSC_GENE;Acc:PGSC0003DMG400035711]
PGSC0003DMG401002797	-1.4779	8.64e-08	2.57e-06	-1.0376	0.000733907	0.0203798	2-deoxyglucose-6-phosphate phosphatase [Source:PGSC_GENE;Acc:PGSC0003DMG401002797]
PGSC0003DMG400000721	-3.44078	8.94e-08	2.64e-06	-1.89471	0.000105698	0.00491713	By genefinder and genscan [Source:PGSC_GENE;Acc:PGSC0003DMG400000721]
PGSC0003DMG400012755	-1.66607	9.62e-08	2.81e-06	-0.706813	0.00247824	0.0474839	Pentatricopeptide repeat-containing protein [Source:PGSC_GENE;Acc:PGSC0003DMG400012755]
PGSC0003DMG400010273	-1.22297	1.68e-07	4.56e-06	-0.667948	0.0013741	0.0312561	Peroxisomal biogenesis factor [Source:PGSC_GENE;Acc:PGSC0003DMG400010273]
PGSC0003DMG400003986	-2.25464	1.68e-07	4.56e-06	-1.48071	1e-05	0.000834983	Structural molecule [Source:PGSC_GENE;Acc:PGSC0003DMG400003986]
PGSC0003DMG400028757	-1.42365	1.7e-07	4.61e-06	-1.95963	3.28e-05	0.00193236	Fiber protein Fb15 [Source:PGSC_GENE;Acc:PGSC0003DMG400028757]
PGSC0003DMG400024586	-2.58313	2.58e-07	6.7e-06	-1.41209	0.00142704	0.0321225	PBng143 [Source:PGSC_GENE;Acc:PGSC0003DMG400024586]
PGSC0003DMG400020288	-2.4501	3.09e-07	7.84e-06	-1.32659	0.00131902	0.0303866	Conserved gene of unknown function [Source:PGSC_GENE;Acc:PGSC0003DMG400020288]
PGSC0003DMG400010738	-2.02806	3.62e-07	9.03e-06	-1.79302	1.1e-06	0.000135703	E3 ubiquitin ligase [Source:PGSC_GENE;Acc:PGSC0003DMG400010738]
PGSC0003DMG400007658	-1.50861	4.07e-07	1e-05	-0.973015	0.00126043	0.0295723	Dihydroflavonal-4-reductase [Source:PGSC_GENE;Acc:PGSC0003DMG400007658]
PGSC0003DMG400011207	-1.72863	4.97e-07	1.19e-05	-0.766699	0.0002746	0.00992441	Pentatricopeptide repeat-containing protein [Source:PGSC_GENE;Acc:PGSC0003DMG400011207]
PGSC0003DMG400003436	-1.32724	5.06e-07	1.21e-05	-0.923313	0.000256585	0.00944035	RNA-binding protein containing a PIN domain [Source:PGSC_GENE;Acc:PGSC0003DMG400003436]
PGSC0003DMG401011155	-1.12893	5.14e-07	1.23e-05	-0.920205	0.00124402	0.0292507	Gene of unknown function [Source:PGSC_GENE;Acc:PGSC0003DMG401011155]
PGSC0003DMG400008151	-1.69507	5.18e-07	1.23e-05	-0.790421	0.00147128	0.0329433	1-acyl-sn-glycerol-3-phosphate acyltransferase [Source:PGSC_GENE;Acc:PGSC0003DMG400008151]
PGSC0003DMG400041963	-2.06921	5.26e-07	1.25e-05	-1.71448	0.00120388	0.0285865	Soul heme-binding family protein [Source:PGSC_GENE;Acc:PGSC0003DMG400041963]
PGSC0003DMG400046768	-1.53275	5.28e-07	1.25e-05	-1.01366	0.000825498	0.0220187	Pollen-specific kinase partner protein [Source:PGSC_GENE;Acc:PGSC0003DMG400046768]
PGSC0003DMG400024185	-3.69885	7.42e-07	1.69e-05	-1.74835	0.00044557	0.01403	Conserved gene of unknown function [Source:PGSC_GENE;Acc:PGSC0003DMG400024185]
PGSC0003DMG400011531	-1.50576	9.08e-07	2e-05	-0.96478	0.000110357	0.00509544	Pre-mRNA splicing factor [Source:PGSC_GENE;Acc:PGSC0003DMG400011531]
PGSC0003DMG400023920	-1.07962	9.09e-07	2e-05	-0.890168	0.00080251	0.0216161	Conserved gene of unknown function [Source:PGSC_GENE;Acc:PGSC0003DMG400023920]
PGSC0003DMG400007000	-1.8905	1.04e-06	2.23e-05	-1.56701	2.3e-08	6.86e-06	1-O-acylceramide synthase [Source:PGSC_GENE;Acc:PGSC0003DMG400007000]
PGSC0003DMG400000673	-0.76583	1.07e-06	2.28e-05	-0.725536	1.25e-05	0.000959343	Phd finger transcription factor [Source:PGSC_GENE;Acc:PGSC0003DMG400000673]
PGSC0003DMG400004995	-1.41158	1.14e-06	2.41e-05	-0.870889	0.000279548	0.0100007	Conserved gene of unknown function [Source:PGSC_GENE;Acc:PGSC0003DMG400004995]
PGSC0003DMG400018186	-1.99041	1.24e-06	2.59e-05	-1.38332	1.18e-06	0.000144553	Conserved gene of unknown function [Source:PGSC_GENE;Acc:PGSC0003DMG400018186]
PGSC0003DMG400017644	-1.54821	1.36e-06	2.81e-05	-0.928897	0.00123296	0.0290221	Zinc knuckle (CCHC-type) family protein [Source:PGSC_GENE;Acc:PGSC0003DMG400017644]
PGSC0003DMG400018848	-1.57885	1.5e-06	3.06e-05	-0.802128	0.00135319	0.0309431	Gene of unknown function [Source:PGSC_GENE;Acc:PGSC0003DMG400018848]
PGSC0003DMG400022231	-1.41159	1.59e-06	3.19e-05	-0.956114	0.000410408	0.0131754	Conserved gene of unknown function [Source:PGSC_GENE;Acc:PGSC0003DMG400022231]
PGSC0003DMG400005157	-1.67169	1.81e-06	3.54e-05	-1.21268	0.00120318	0.0285865	Gene of unknown function [Source:PGSC_GENE;Acc:PGSC0003DMG400005157]
PGSC0003DMG400007035	-2.07087	1.83e-06	3.57e-05	-1.24527	0.000637194	0.0184275	Conserved gene of unknown function [Source:PGSC_GENE;Acc:PGSC0003DMG400007035]
PGSC0003DMG400012307	-2.64122	2.68e-06	4.96e-05	-1.86271	3.77e-08	9.83e-06	ATP binding protein [Source:PGSC_GENE;Acc:PGSC0003DMG400012307]
PGSC0003DMG400027499	-3.6244	3.31e-06	5.97e-05	-2.47771	0.0024633	0.0473235	Receptor-like kinase 17 [Source:PGSC_GENE;Acc:PGSC0003DMG400027499]
PGSC0003DMG400004168	-2.46343	4.05e-06	7.13e-05	-1.97355	0.00115223	0.0279715	Internal alternative NAD(P)H-ubiquinone oxidoreductase A1	mitochondrial [Source:UniProtKB/Swiss-Prot;Acc:M0ZYF3]
PGSC0003DMG400015969	-1.866	4.24e-06	7.43e-05	-1.00823	0.0026703	0.0497536	RNA binding protein [Source:PGSC_GENE;Acc:PGSC0003DMG400015969]
PGSC0003DMG400001688	-1.75371	5.25e-06	8.91e-05	-1.11299	0.000214771	0.00827566	Ethphon-induced protein [Source:PGSC_GENE;Acc:PGSC0003DMG400001688]
PGSC0003DMG400045602	-1.67283	6.41e-06	0.000105552	-1.13844	0.00157179	0.0347659	Pentatricopeptide repeat-containing protein [Source:PGSC_GENE;Acc:PGSC0003DMG400045602]
PGSC0003DMG400021345	-2.79939	6.49e-06	0.000106428	-1.77433	0.00136643	0.0311273	Conserved gene of unknown function [Source:PGSC_GENE;Acc:PGSC0003DMG400021345]
PGSC0003DMG400017998	-1.8413	8.79e-06	0.000138389	-0.995271	0.000420837	0.0134668	F-box family protein [Source:PGSC_GENE;Acc:PGSC0003DMG400017998]
PGSC0003DMG400001851	-1.00207	1.12e-05	0.000169292	-0.960206	0.000412032	0.0132046	ATP-dependent helicase [Source:PGSC_GENE;Acc:PGSC0003DMG400001851]
PGSC0003DMG400007239	-3.48022	1.12e-05	0.000169807	-1.83545	0.000609438	0.0177913	Root phototropism protein [Source:PGSC_GENE;Acc:PGSC0003DMG400007239]
PGSC0003DMG400001790	-1.49988	1.23e-05	0.000183759	-0.93516	0.00069577	0.0196842	Pentatricopeptide repeat-containing protein [Source:PGSC_GENE;Acc:PGSC0003DMG400001790]
PGSC0003DMG400013516	-4.99311	1.26e-05	0.000188166	-7.92981	4.6e-07	6.95e-05	Polygalacturonase [Source:PGSC_GENE;Acc:PGSC0003DMG400013516]
PGSC0003DMG400012708	-2.50094	1.32e-05	0.00019555	-2.08952	3.19e-05	0.00190366	Glucosyltransferase [Source:PGSC_GENE;Acc:PGSC0003DMG400012708]
PGSC0003DMG401009305	-1.10358	1.56e-05	0.000225639	-1.31051	0.00166512	0.0361646	Disease resistance protein RGA3 [Source:PGSC_GENE;Acc:PGSC0003DMG401009305]
PGSC0003DMG400030691	-3.4423	1.72e-05	0.000244035	-2.75948	1.31e-05	0.00100701	Conserved gene of unknown function [Source:PGSC_GENE;Acc:PGSC0003DMG400030691]
PGSC0003DMG400007427	-2.35715	1.97e-05	0.000273338	-2.13928	0.000869623	0.0227744	Calcium ion binding [Source:PGSC_GENE;Acc:PGSC0003DMG400007427]
PGSC0003DMG400021208	-1.0725	2.01e-05	0.000276976	-0.780616	0.000719235	0.0200792	Conserved gene of unknown function [Source:PGSC_GENE;Acc:PGSC0003DMG400021208]
PGSC0003DMG400014369	-1.01049	2.26e-05	0.000305545	-0.634007	0.000489194	0.0151221	Dimethylallyltransferase [Source:PGSC_GENE;Acc:PGSC0003DMG400014369]
PGSC0003DMG400007018	-1.89694	2.32e-05	0.000311989	-1.37129	0.000123589	0.00556974	3-phosphoshikimate 1-carboxyvinyltransferase	chloroplastic [Source:PGSC_GENE;Acc:PGSC0003DMG400007018]
PGSC0003DMG400032123	-1.9415	3.01e-05	0.000384428	-1.30947	7.32e-05	0.00367261	Conserved gene of unknown function [Source:PGSC_GENE;Acc:PGSC0003DMG400032123]
PGSC0003DMG400026385	-1.0526	3.02e-05	0.000385226	-1.372	0.000496444	0.0152111	Conserved gene of unknown function [Source:PGSC_GENE;Acc:PGSC0003DMG400026385]
PGSC0003DMG402011155	-1.15071	3.1e-05	0.000392882	-0.839744	0.00170159	0.0367633	Gene of unknown function [Source:PGSC_GENE;Acc:PGSC0003DMG402011155]
PGSC0003DMG400031775	-2.48856	3.23e-05	0.000406485	-1.8343	5.57e-05	0.00293689	ROX1 [Source:PGSC_GENE;Acc:PGSC0003DMG400031775]
PGSC0003DMG401010896	-1.04834	3.89e-05	0.000476569	-1.1836	3.62e-07	5.62e-05	Isoform 2 of Putative E3 ubiquitin-protein ligase XBAT35 [Source:PGSC_GENE;Acc:PGSC0003DMG401010896]
PGSC0003DMG400025532	-3.42585	4.99e-05	0.000590054	-2.19291	0.000466123	0.0145081	Zeatin O-xylosyltransferase [Source:PGSC_GENE;Acc:PGSC0003DMG400025532]
PGSC0003DMG400026397	-2.13973	5.42e-05	0.000633773	-1.13311	0.00140061	0.0316592	Myosin heavy chain [Source:PGSC_GENE;Acc:PGSC0003DMG400026397]
PGSC0003DMG400020984	-1.1175	5.78e-05	0.000667376	-1.59479	2.97e-09	1.02e-06	Gene of unknown function [Source:PGSC_GENE;Acc:PGSC0003DMG400020984]
PGSC0003DMG400004468	-2.49306	6.65e-05	0.00074838	-1.55602	7.49e-06	0.000666439	F-box/kelch-repeat protein SKIP25 [Source:PGSC_GENE;Acc:PGSC0003DMG400004468]
PGSC0003DMG400011834	-2.48792	6.68e-05	0.000750975	-1.97483	0.000400776	0.0129979	Oxidoreductase [Source:PGSC_GENE;Acc:PGSC0003DMG400011834]
PGSC0003DMG400014038	-2.13466	6.73e-05	0.000755357	-1.13517	0.00037435	0.0123069	Conserved gene of unknown function [Source:PGSC_GENE;Acc:PGSC0003DMG400014038]
PGSC0003DMG400033336	-1.10282	7.29e-05	0.000806922	-0.911361	0.000122894	0.00554999	Conserved gene of unknown function [Source:PGSC_GENE;Acc:PGSC0003DMG400033336]
PGSC0003DMG400032519	-2.292	8.07e-05	0.000879472	-1.69707	9.52e-07	0.000120393	Pentatricopeptide repeat-containing protein [Source:PGSC_GENE;Acc:PGSC0003DMG400032519]
PGSC0003DMG400015232	-1.2402	8.52e-05	0.000921462	-0.783734	0.000110474	0.00509544	Pentatricopeptide repeat-containing protein [Source:PGSC_GENE;Acc:PGSC0003DMG400015232]
PGSC0003DMG400026072	-0.653366	9.88e-05	0.00104322	-1.03372	0.000293478	0.0103565	Leucine-rich repeat transmembrane protein kinase [Source:PGSC_GENE;Acc:PGSC0003DMG400026072]
PGSC0003DMG400012913	-2.09809	0.000105104	0.00109526	-1.43782	0.000301185	0.0105254	Zinc finger homeodomain protein 1 [Source:PGSC_GENE;Acc:PGSC0003DMG400012913]
PGSC0003DMG400019220	-1.93725	0.000133381	0.00134077	-1.97613	5.49e-08	1.29e-05	Gene of unknown function [Source:PGSC_GENE;Acc:PGSC0003DMG400019220]
PGSC0003DMG400016279	-1.42885	0.000137587	0.00137696	-1.18457	0.00147763	0.0329527	Pentatricopeptide repeat-containing protein [Source:PGSC_GENE;Acc:PGSC0003DMG400016279]
PGSC0003DMG401019059	-1.07351	0.000155065	0.00151487	-1.34651	0.00134013	0.0307095	Conserved gene of unknown function [Source:PGSC_GENE;Acc:PGSC0003DMG401019059]
PGSC0003DMG400010180	-1.18155	0.000168527	0.00162166	-0.964108	0.000739329	0.0204778	TPR domain containing protein [Source:PGSC_GENE;Acc:PGSC0003DMG400010180]
PGSC0003DMG400029159	-2.36292	0.00017168	0.0016462	-2.19165	5.46e-05	0.00289346	Conserved gene of unknown function [Source:PGSC_GENE;Acc:PGSC0003DMG400029159]
PGSC0003DMG400024249	-2.7799	0.000174052	0.00166509	-1.88063	5.94e-07	8.34e-05	Gibberellin 20-oxidase-1 [Source:PGSC_GENE;Acc:PGSC0003DMG400024249]
PGSC0003DMG401014557	-1.91874	0.000174471	0.00166771	-1.16899	0.00212062	0.0425936	Conserved gene of unknown function [Source:PGSC_GENE;Acc:PGSC0003DMG401014557]
PGSC0003DMG400030495	-1.45054	0.00020333	0.0018948	-0.784248	0.000824521	0.0220187	Auxin efflux carrier [Source:PGSC_GENE;Acc:PGSC0003DMG400030495]
PGSC0003DMG400044242	-2.79018	0.000203413	0.0018948	-1.92231	0.000397202	0.0129013	Leucine-rich repeat family protein [Source:PGSC_GENE;Acc:PGSC0003DMG400044242]
PGSC0003DMG400031299	-2.14138	0.000228142	0.00209257	-0.964084	0.000175854	0.0071505	Transcription factor [Source:PGSC_GENE;Acc:PGSC0003DMG400031299]
PGSC0003DMG400011273	-1.32907	0.000245483	0.00222382	-1.05164	8.35e-05	0.00401106	Phosphatase 2C family protein [Source:PGSC_GENE;Acc:PGSC0003DMG400011273]
PGSC0003DMG400009263	-3.2766	0.000268031	0.0023994	-2.85986	3.98e-05	0.00225233	Conserved gene of unknown function [Source:PGSC_GENE;Acc:PGSC0003DMG400009263]
PGSC0003DMG400028535	-4.29448	0.000288827	0.00253175	-3.41852	0.000283387	0.0100826	Conserved gene of unknown function [Source:PGSC_GENE;Acc:PGSC0003DMG400028535]
PGSC0003DMG400012263	-1.91512	0.000308286	0.00267243	-1.71772	0.000306296	0.0106696	Electron transporter [Source:PGSC_GENE;Acc:PGSC0003DMG400012263]
PGSC0003DMG400012946	-1.25356	0.000328308	0.00281276	-1.50924	2.54e-05	0.00164042	Gene of unknown function [Source:PGSC_GENE;Acc:PGSC0003DMG400012946]
PGSC0003DMG400023759	-2.60902	0.000394751	0.00329631	-1.37579	7.9e-05	0.00388496	Male sterility protein [Source:PGSC_GENE;Acc:PGSC0003DMG400023759]
PGSC0003DMG400002728	-1.86511	0.000409446	0.00339285	-1.1206	9.95e-05	0.00466434	Homeodomain [Source:PGSC_GENE;Acc:PGSC0003DMG400002728]
PGSC0003DMG400035474	-1.30339	0.000432778	0.00354996	-1.18051	4.42e-05	0.00245548	Conserved gene of unknown function [Source:PGSC_GENE;Acc:PGSC0003DMG400035474]
PGSC0003DMG400019720	-1.32466	0.000436641	0.00357263	-1.16666	0.000715587	0.0200513	Conserved gene of unknown function [Source:PGSC_GENE;Acc:PGSC0003DMG400019720]
PGSC0003DMG400020641	-1.17142	0.00054419	0.00426012	-1.05405	0.000143146	0.00616839	Ubiquitin-protein ligase [Source:PGSC_GENE;Acc:PGSC0003DMG400020641]
PGSC0003DMG400007150	-0.699063	0.000584504	0.00450371	-1.2795	3.73e-05	0.0021275	UPA15 [Source:PGSC_GENE;Acc:PGSC0003DMG400007150]
PGSC0003DMG400026537	-1.4639	0.000623092	0.00474635	-0.747186	0.000155243	0.00653348	Nucleobase ascorbate transporter [Source:PGSC_GENE;Acc:PGSC0003DMG400026537]
PGSC0003DMG401024463	-2.18027	0.000632176	0.00479307	-1.36718	0.0016478	0.0358965	DNA binding protein [Source:PGSC_GENE;Acc:PGSC0003DMG401024463]
PGSC0003DMG400013900	-2.35126	0.000912532	0.00637651	-1.13682	1.82e-05	0.00127204	Clathrin coat assembly protein AP180 [Source:PGSC_GENE;Acc:PGSC0003DMG400013900]
PGSC0003DMG400015352	-0.979068	0.00106718	0.00719829	-0.887091	0.00167944	0.036366	Serine/threonine-protein kinase bri1 [Source:PGSC_GENE;Acc:PGSC0003DMG400015352]
PGSC0003DMG400018451	-0.551263	0.00116864	0.0077471	-0.805972	0.00200848	0.0411046	Glutaredoxin family protein [Source:PGSC_GENE;Acc:PGSC0003DMG400018451]
PGSC0003DMG400002400	-3.04514	0.00119481	0.00787236	-2.29137	9.49e-05	0.00450322	NPH3 (NON-PHOTOTROPIC HYPOCOTYL 3) [Source:PGSC_GENE;Acc:PGSC0003DMG400002400]
PGSC0003DMG400040378	-1.2409	0.00135434	0.00871146	-1.1447	0.00108547	0.0268967	Tyrosine-specific protein phosphatase [Source:PGSC_GENE;Acc:PGSC0003DMG400040378]
PGSC0003DMG400005503	-1.14667	0.00141872	0.00904586	-0.868786	0.00157579	0.0348188	Conserved gene of unknown function [Source:PGSC_GENE;Acc:PGSC0003DMG400005503]
PGSC0003DMG400009081	-0.845172	0.00142425	0.00907389	-0.781193	0.00144877	0.0325439	Pectin methylesterase 1 [Source:PGSC_GENE;Acc:PGSC0003DMG400009081]
PGSC0003DMG400033126	-1.80555	0.00145161	0.00921973	-1.19534	0.00166408	0.0361646	Aspartate kinase [Source:PGSC_GENE;Acc:PGSC0003DMG400033126]
PGSC0003DMG401027084	-0.562112	0.00158968	0.00993699	-0.737748	5.17e-05	0.00277533	Protein phosphatase pp2a regulatory subunit B [Source:PGSC_GENE;Acc:PGSC0003DMG401027084]
PGSC0003DMG400031288	-2.05801	0.00178307	0.0108202	-1.26612	5.33e-05	0.00284167	Transcription factor [Source:PGSC_GENE;Acc:PGSC0003DMG400031288]
PGSC0003DMG400026023	-2.4501	0.00186484	0.0112117	-2.22769	0.000637166	0.0184275	Nuc-1 negative regulatory protein preg [Source:PGSC_GENE;Acc:PGSC0003DMG400026023]
PGSC0003DMG400031792	-2.66403	0.00192771	0.0115197	-2.49515	6.29e-06	0.00058679	Endo-1	4-beta-glucanase [Source:PGSC_GENE;Acc:PGSC0003DMG400031792]
PGSC0003DMG400016514	-2.21085	0.00195216	0.011623	-1.45502	0.00251716	0.0479262	S haplotype-specific F-box protein [Source:PGSC_GENE;Acc:PGSC0003DMG400016514]
PGSC0003DMG400007225	-1.4838	0.00197783	0.0117494	-1.46215	0.000171649	0.00700588	Xylem serine proteinase 1 [Source:PGSC_GENE;Acc:PGSC0003DMG400007225]
PGSC0003DMG400024519	-1.25311	0.00215799	0.0125789	-1.03722	0.000839563	0.0222566	Pentatricopeptide repeat-containing protein [Source:PGSC_GENE;Acc:PGSC0003DMG400024519]
PGSC0003DMG400004652	-1.11838	0.00220194	0.0127593	-1.35242	0.00077304	0.0210345	Serine-pyruvate aminotransferase [Source:PGSC_GENE;Acc:PGSC0003DMG400004652]
PGSC0003DMG400029146	-1.12617	0.00220717	0.0127799	-0.942692	0.00133126	0.0305385	Receptor protein kinase CLAVATA1 [Source:PGSC_GENE;Acc:PGSC0003DMG400029146]
PGSC0003DMG400006280	-1.13741	0.00223458	0.0128927	-0.993309	0.000714876	0.0200513	Receptor protein kinase CLAVATA1 [Source:PGSC_GENE;Acc:PGSC0003DMG400006280]
PGSC0003DMG400019730	-1.88167	0.00226899	0.0130415	-1.69565	8e-05	0.00391358	Membrane receptor 1 [Source:PGSC_GENE;Acc:PGSC0003DMG400019730]
PGSC0003DMG400017509	-1.40188	0.00229528	0.0131527	-1.50276	3.06e-11	2.13e-08	LOL1 (LSD ONE LIKE 1) [Source:PGSC_GENE;Acc:PGSC0003DMG400017509]
PGSC0003DMG400008070	-3.53703	0.00256614	0.0143504	-2.27874	0.00186508	0.0391323	SAUR family protein [Source:PGSC_GENE;Acc:PGSC0003DMG400008070]
PGSC0003DMG400024327	-0.779613	0.00257895	0.0144008	-1.00909	4.83e-05	0.00262346	Leaf protein [Source:PGSC_GENE;Acc:PGSC0003DMG400024327]
PGSC0003DMG400003543	-1.74888	0.00270505	0.014929	-1.68041	0.000693534	0.0196794	Serine-threonine protein kinase	plant-type [Source:PGSC_GENE;Acc:PGSC0003DMG400003543]
PGSC0003DMG402003636	-1.17852	0.00282211	0.0154417	-1.42475	6.3e-08	1.36e-05	Endo-1	4-beta-glucanase [Source:PGSC_GENE;Acc:PGSC0003DMG402003636]
PGSC0003DMG400000917	-1.13124	0.002879	0.0156834	-1.16083	7.76e-05	0.00383102	Phosphatidylinositol-4-phosphate 5-kinase [Source:PGSC_GENE;Acc:PGSC0003DMG400000917]
PGSC0003DMG400023362	-1.52516	0.00313603	0.0167821	-2.86258	0.00151688	0.0337536	Alcohol dehydrogenase [Source:PGSC_GENE;Acc:PGSC0003DMG400023362]
PGSC0003DMG400026302	-1.63421	0.00335922	0.0177179	-1.69793	2.26e-09	8.16e-07	Pectinesterase [Source:PGSC_GENE;Acc:PGSC0003DMG400026302]
PGSC0003DMG400014398	-0.79582	0.00340061	0.0178947	-0.695119	0.000599318	0.0175908	GTPase activating protein [Source:PGSC_GENE;Acc:PGSC0003DMG400014398]
PGSC0003DMG400023322	-2.39107	0.00342041	0.0179698	-2.0792	2.49e-05	0.00162823	White-brown-complex ABC transporter family [Source:PGSC_GENE;Acc:PGSC0003DMG400023322]
PGSC0003DMG400013187	-1.24375	0.00349322	0.0182093	-1.25769	0.00083265	0.0221276	Hexokinase 6 [Source:PGSC_GENE;Acc:PGSC0003DMG400013187]
PGSC0003DMG400015280	-0.673796	0.00367079	0.0188924	-0.533246	0.0012875	0.0298597	Conserved gene of unknown function [Source:PGSC_GENE;Acc:PGSC0003DMG400015280]
PGSC0003DMG400016527	-5.32606	0.00401294	0.0202679	-5.1438	0.00128403	0.0298597	AP2 domain-containing transcription factor 2 [Source:PGSC_GENE;Acc:PGSC0003DMG400016527]
PGSC0003DMG400029310	-1.47156	0.00426821	0.0213151	-1.3684	0.000441817	0.0139728	Conserved gene of unknown function [Source:PGSC_GENE;Acc:PGSC0003DMG400029310]
PGSC0003DMG402022475	-0.947313	0.00426902	0.0213151	-0.832339	0.000205216	0.00803498	Phototropin-2 [Source:PGSC_GENE;Acc:PGSC0003DMG402022475]
PGSC0003DMG400015438	-0.884961	0.0043286	0.0215265	-0.88001	0.000674447	0.019273	Glycosyltransferase [Source:PGSC_GENE;Acc:PGSC0003DMG400015438]
PGSC0003DMG400031491	-1.15262	0.00443015	0.0218984	-1.01187	0.0013087	0.0302454	Molybdopterin cofactor sulfurase [Source:PGSC_GENE;Acc:PGSC0003DMG400031491]
PGSC0003DMG400027788	-0.688043	0.00447	0.0220666	-1.13989	0.000309619	0.0106992	Conserved gene of unknown function [Source:PGSC_GENE;Acc:PGSC0003DMG400027788]
PGSC0003DMG400039789	-1.17627	0.00454556	0.0223805	-1.41298	1.09e-05	0.000874653	UDP-glucose glucosyltransferase [Source:PGSC_GENE;Acc:PGSC0003DMG400039789]
PGSC0003DMG401025066	-0.960344	0.00477524	0.0232305	-0.946056	8.36e-05	0.00401106	Conserved gene of unknown function [Source:PGSC_GENE;Acc:PGSC0003DMG401025066]
PGSC0003DMG400014093	-2.34661	0.00478716	0.0232636	-3.87962	1.46e-05	0.00108819	Flavonol synthase [Source:PGSC_GENE;Acc:PGSC0003DMG400014093]
PGSC0003DMG400012836	-0.546097	0.00486766	0.0235765	-0.667685	0.00226107	0.044465	Conserved gene of unknown function [Source:PGSC_GENE;Acc:PGSC0003DMG400012836]
PGSC0003DMG400029591	-0.99436	0.00491528	0.0237694	-1.92207	1.82e-07	3.27e-05	Cryptochrome DASH	chloroplastic/mitochondrial [Source:PGSC_GENE;Acc:PGSC0003DMG400029591]
PGSC0003DMG400012494	-0.737045	0.00528869	0.0251532	-0.811774	0.000370786	0.0122269	PGR5 1A	chloroplastic [Source:PGSC_GENE;Acc:PGSC0003DMG400012494]
PGSC0003DMG400027948	-1.95725	0.00532586	0.0252923	-2.08804	0.000131054	0.00576211	Conserved gene of unknown function [Source:PGSC_GENE;Acc:PGSC0003DMG400027948]
PGSC0003DMG400039263	-2.23721	0.00543067	0.0256934	-1.74548	0.00217382	0.0433002	Nodulation signaling pathway 1 [Source:PGSC_GENE;Acc:PGSC0003DMG400039263]
PGSC0003DMG400017452	-0.883349	0.00581668	0.0270744	-0.713848	0.000304191	0.0106133	Ubiquitin-protein ligase [Source:PGSC_GENE;Acc:PGSC0003DMG400017452]
PGSC0003DMG400008587	-0.487663	0.00606082	0.0279535	-0.818969	0.000145323	0.00623689	Conserved gene of unknown function [Source:PGSC_GENE;Acc:PGSC0003DMG400008587]
PGSC0003DMG400020032	-1.8118	0.00647204	0.0293969	-1.73811	1.83e-07	3.27e-05	Conserved gene of unknown function [Source:PGSC_GENE;Acc:PGSC0003DMG400020032]
PGSC0003DMG400011074	-4.26959	0.00654739	0.0296799	-3.49548	0.00037662	0.012344	UDP-glucuronosyltransferase [Source:PGSC_GENE;Acc:PGSC0003DMG400011074]
PGSC0003DMG400013280	-0.777833	0.00685305	0.0306319	-1.6848	0.00115658	0.0279715	Brg-1 associated factor [Source:PGSC_GENE;Acc:PGSC0003DMG400013280]
PGSC0003DMG401022475	-0.938026	0.00692896	0.0308741	-0.874492	0.000253309	0.0093508	Phototropin-2 [Source:PGSC_GENE;Acc:PGSC0003DMG401022475]
PGSC0003DMG400016023	-0.70026	0.00701553	0.0311987	-1.04648	0.000365019	0.0121106	Gene of unknown function [Source:PGSC_GENE;Acc:PGSC0003DMG400016023]
PGSC0003DMG400031369	-1.27671	0.0072737	0.0321332	-1.20984	0.000945311	0.0241318	Pentatricopeptide repeat-containing protein	chloroplastic [Source:PGSC_GENE;Acc:PGSC0003DMG400031369]
PGSC0003DMG400033109	-0.905531	0.00766485	0.0334541	-0.869188	0.000240575	0.008984	Conserved gene of unknown function [Source:PGSC_GENE;Acc:PGSC0003DMG400033109]
PGSC0003DMG400025129	-1.56925	0.00788006	0.0342006	-1.49178	0.000264446	0.00967956	Zinc finger protein [Source:PGSC_GENE;Acc:PGSC0003DMG400025129]
PGSC0003DMG400010221	-2.97053	0.00805494	0.0347869	-2.1965	1.6e-05	0.00115973	Phospholipase A1 [Source:PGSC_GENE;Acc:PGSC0003DMG400010221]
PGSC0003DMG400017833	-1.69621	0.00876078	0.0368962	-1.65962	1.11e-05	0.000881555	ATPAO5 [Source:PGSC_GENE;Acc:PGSC0003DMG400017833]
PGSC0003DMG400015230	-1.78556	0.00996615	0.040669	-2.50624	0.000215002	0.00827566	Pectate lyase [Source:PGSC_GENE;Acc:PGSC0003DMG400015230]
PGSC0003DMG400014662	-1.16312	0.0109368	0.0437355	-0.944524	0.00020328	0.00800267	RWP-RK domain-containing protein [Source:PGSC_GENE;Acc:PGSC0003DMG400014662]
PGSC0003DMG400028620	-1.32231	0.0111424	0.0443865	-1.35644	0.00248401	0.0475268	DNA photolyase [Source:PGSC_GENE;Acc:PGSC0003DMG400028620]
PGSC0003DMG400019284	-1.08015	0.0111966	0.0445785	-0.793506	0.000886906	0.0230873	Myosin VIII-B [Source:PGSC_GENE;Acc:PGSC0003DMG400019284]
PGSC0003DMG400014504	-1.66947	0.0113947	0.0451617	-1.24374	0.000311668	0.0107186	Conserved gene of unknown function [Source:PGSC_GENE;Acc:PGSC0003DMG400014504]
PGSC0003DMG400004935	-0.669238	0.0114799	0.045428	-0.590729	0.00181241	0.0385886	Conserved gene of unknown function [Source:PGSC_GENE;Acc:PGSC0003DMG400004935]
PGSC0003DMG400012860	-0.907182	0.0119655	0.0469495	-0.958342	1.32e-05	0.00100899	Extracellular ligand-gated ion channel [Source:PGSC_GENE;Acc:PGSC0003DMG400012860]
PGSC0003DMG400025821	-3.88654	0.0125333	0.0485422	-2.77552	0.000803407	0.0216161	Cyclin-dependent kinase inhibitor 7 [Source:PGSC_GENE;Acc:PGSC0003DMG400025821]
PGSC0003DMG400033082	-0.801741	0.0127727	0.0492498	-0.608257	0.000746331	0.0205402	Membrane associated ring finger 1	8 [Source:PGSC_GENE;Acc:PGSC0003DMG400033082]
