# Supplementary material for: Comparative transcriptome profiling of potato cultivars infected by late blight pathogen Phytophthora infestans: Diversity of quantitative and qualitative responses
Source: Genomics. 2023 Sep;115(5):110678. doi: 10.1016/j.ygeno.2023.110678 (PMC10548088; doi:10.1016/j.ygeno.2023.110678)
Supplement: Supplementary file 7 — Supplementary material 7 [file mmc7.xlsx]

## Sheet: Ando specific up_genes
						Table S6. Specifically upregulated genes in Ando
Specifically upregulated genes in Ando
gene_id	log2FoldChange	pvalue	padj	gene_description	tf_family
PGSC0003DMG402011095	3.05448	2.05e-46	1.55e-42	Undecaprenyl pyrophosphate synthetase [Source:PGSC_GENE;Acc:PGSC0003DMG402011095]	Prenyltransf
PGSC0003DMG400002261	4.42152	3.35e-41	1.09e-37	Conserved gene of unknown function [Source:PGSC_GENE;Acc:PGSC0003DMG400002261]	-
PGSC0003DMG400014487	2.69511	3.21e-33	8.1e-30	Zinc finger family protein [Source:PGSC_GENE;Acc:PGSC0003DMG400014487]	zf-CHY
PGSC0003DMG400015330	2.39537	5.54e-33	1.26e-29	Homogentisate 1	2-dioxygenase [Source:PGSC_GENE;Acc:PGSC0003DMG400015330]	-
PGSC0003DMG400003523	2.34075	6.71e-28	8.97e-25	Conserved gene of unknown function [Source:PGSC_GENE;Acc:PGSC0003DMG400003523]	-
PGSC0003DMG400000339	4.59599	3.68e-26	4.18e-23	Beta-galactosidase [Source:PGSC_GENE;Acc:PGSC0003DMG400000339]	-
PGSC0003DMG400016535	4.70391	1.49e-24	1.16e-21	Mitochondrial carnitine/acylcarnitine carrier protein [Source:PGSC_GENE;Acc:PGSC0003DMG400016535]	Mito_carr
PGSC0003DMG400018240	2.00747	1.26e-22	7.74e-20	Low temperature and salt responsive protein [Source:PGSC_GENE;Acc:PGSC0003DMG400018240]	-
PGSC0003DMG400036966	3.30799	1.27e-21	6.44e-19	UDP-glucose 6-dehydrogenase [Source:PGSC_GENE;Acc:PGSC0003DMG400036966]	-
PGSC0003DMG402019352	2.01292	9.67e-21	4.15e-18	Biotin-containing subunit of methylcrotonyl-CoA carboxylase [Source:PGSC_GENE;Acc:PGSC0003DMG402019352]	Biotin_carb_C
PGSC0003DMG400025737	2.42615	5.44e-20	1.96e-17	Sterol regulatory element-binding protein site 2 protease [Source:PGSC_GENE;Acc:PGSC0003DMG400025737]	-
PGSC0003DMG400008829	2.906	6.04e-20	2.14e-17	Conserved gene of unknown function [Source:PGSC_GENE;Acc:PGSC0003DMG400008829]	-
PGSC0003DMG400014642	3.81273	7.98e-20	2.75e-17	Conserved gene of unknown function [Source:PGSC_GENE;Acc:PGSC0003DMG400014642]	-
PGSC0003DMG400022134	2.51169	1.02e-19	3.45e-17	Salicylic acid-induced protein 19 [Source:PGSC_GENE;Acc:PGSC0003DMG400022134]	NAM
PGSC0003DMG401029558	1.70447	1.92e-19	6.25e-17	Galactokinase [Source:PGSC_GENE;Acc:PGSC0003DMG401029558]	-
PGSC0003DMG400009850	1.50185	2.76e-19	8.71e-17	Progesterone 5-beta-reductase [Source:PGSC_GENE;Acc:PGSC0003DMG400009850]	-
PGSC0003DMG400002161	4.47045	7.69e-19	2.33e-16	Conserved gene of unknown function [Source:PGSC_GENE;Acc:PGSC0003DMG400002161]	-
PGSC0003DMG400016224	1.45454	9.95e-19	2.95e-16	NtRab11D [Source:PGSC_GENE;Acc:PGSC0003DMG400016224]	Ras
PGSC0003DMG400022747	3.03306	1.5e-17	3.83e-15	Green flesh protein [Source:PGSC_GENE;Acc:PGSC0003DMG400022747]	-
PGSC0003DMG400017643	2.17994	3.7e-17	8.67e-15	Conserved gene of unknown function [Source:PGSC_GENE;Acc:PGSC0003DMG400017643]	-
PGSC0003DMG400007458	4.36323	6.63e-17	1.45e-14	RAV [Source:PGSC_GENE;Acc:PGSC0003DMG400007458]	B3
PGSC0003DMG401019352	1.93502	8.15e-17	1.75e-14	Biotin-containing subunit of methylcrotonyl-CoA carboxylase [Source:PGSC_GENE;Acc:PGSC0003DMG401019352]	-
PGSC0003DMG400012603	2.28172	8.16e-17	1.75e-14	Stpk1 protein kinase [Source:PGSC_GENE;Acc:PGSC0003DMG400012603]	Pkinase
PGSC0003DMG404029558	1.71924	1.11e-16	2.32e-14	Gene of unknown function [Source:PGSC_GENE;Acc:PGSC0003DMG404029558]	-
PGSC0003DMG400006406	1.68157	1.17e-16	2.41e-14	Conserved gene of unknown function [Source:PGSC_GENE;Acc:PGSC0003DMG400006406]	-
PGSC0003DMG400014339	2.21754	1.35e-16	2.73e-14	Remorin [Source:PGSC_GENE;Acc:PGSC0003DMG400014339]	-
PGSC0003DMG400018489	1.33557	1.61e-16	3.16e-14	Nucleic acid binding protein [Source:PGSC_GENE;Acc:PGSC0003DMG400018489]	-
PGSC0003DMG400029153	4.63357	1.72e-16	3.35e-14	Amino acid transporter [Source:PGSC_GENE;Acc:PGSC0003DMG400029153]	Aa_trans
PGSC0003DMG400015241	1.81919	2.25e-16	4.34e-14	AMP-activated protein kinase	gamma regulatory subunit [Source:PGSC_GENE;Acc:PGSC0003DMG400015241]	CBS
PGSC0003DMG400033928	1.80031	2.27e-16	4.34e-14	Peptidase S41 family protein [Source:PGSC_GENE;Acc:PGSC0003DMG400033928]	Peptidase_S41
PGSC0003DMG400026778	2.29313	5.81e-16	1.05e-13	Conserved gene of unknown function [Source:PGSC_GENE;Acc:PGSC0003DMG400026778]	p450
PGSC0003DMG400026417	2.83448	7.55e-16	1.33e-13	UPA22 [Source:PGSC_GENE;Acc:PGSC0003DMG400026417]	-
PGSC0003DMG400028182	5.93012	7.56e-16	1.33e-13	Aquaporin TIP1;3 [Source:PGSC_GENE;Acc:PGSC0003DMG400028182]	-
PGSC0003DMG400021039	2.51908	9.72e-16	1.66e-13	ATP-dependent Clp protease ATP-binding subunit clpA homolog CD4A	chloroplastic [Source:PGSC_GENE;Acc:PGSC0003DMG400021039]	Clp_N
PGSC0003DMG400011891	2.20227	2.22e-15	3.63e-13	NAC domain protein [Source:PGSC_GENE;Acc:PGSC0003DMG400011891]	NAM
PGSC0003DMG400013511	1.86035	2.24e-15	3.64e-13	Pantothenate kinase family protein [Source:PGSC_GENE;Acc:PGSC0003DMG400013511]	Fumble
PGSC0003DMG400003180	1.1921	2.72e-15	4.39e-13	Conserved gene of unknown function [Source:PGSC_GENE;Acc:PGSC0003DMG400003180]	DUF602
PGSC0003DMG400028233	1.19714	2.94e-15	4.71e-13	Galactolipid galactosyltransferase [Source:PGSC_GENE;Acc:PGSC0003DMG400028233]	Glycos_transf_1
PGSC0003DMG400023984	4.09334	3.04e-15	4.83e-13	Gene of unknown function [Source:PGSC_GENE;Acc:PGSC0003DMG400023984]	-
PGSC0003DMG402029558	1.51316	3.43e-15	5.38e-13	Galactokinase [Source:PGSC_GENE;Acc:PGSC0003DMG402029558]	-
PGSC0003DMG400007875	1.53936	4.7e-15	7.32e-13	Conserved gene of unknown function [Source:PGSC_GENE;Acc:PGSC0003DMG400007875]	-
PGSC0003DMG400000156	2.7684	5.7e-15	8.73e-13	Conserved gene of unknown function [Source:PGSC_GENE;Acc:PGSC0003DMG400000156]	-
PGSC0003DMG400000599	1.59513	5.72e-15	8.73e-13	DNA-binding protein [Source:PGSC_GENE;Acc:PGSC0003DMG400000599]	-
PGSC0003DMG400027477	2.2197	1.31e-14	1.93e-12	Xylose isomerase [Source:PGSC_GENE;Acc:PGSC0003DMG400027477]	-
PGSC0003DMG400029774	1.962	2.12e-14	3e-12	Basic-leucine zipper [Source:PGSC_GENE;Acc:PGSC0003DMG400029774]	-
PGSC0003DMG400030557	2.51922	2.31e-14	3.21e-12	Membrane associated ring finger 1	8 [Source:PGSC_GENE;Acc:PGSC0003DMG400030557]	-
PGSC0003DMG400009414	2.40098	2.7e-14	3.7e-12	Cucumisin [Source:PGSC_GENE;Acc:PGSC0003DMG400009414]	Peptidase_S8
PGSC0003DMG400023664	1.47572	4.37e-14	5.75e-12	Eukaryotic translation initiation factor 4e type [Source:PGSC_GENE;Acc:PGSC0003DMG400023664]	-
PGSC0003DMG400020123	2.63747	4.8e-14	6.28e-12	AAA ATPase containing von Willebrand factor type A [Source:PGSC_GENE;Acc:PGSC0003DMG400020123]	-
PGSC0003DMG400017538	2.10252	8.36e-14	1.01e-11	Conserved gene of unknown function [Source:PGSC_GENE;Acc:PGSC0003DMG400017538]	-
PGSC0003DMG400013088	2.18963	8.73e-14	1.05e-11	Neutral invertase [Source:PGSC_GENE;Acc:PGSC0003DMG400013088]	-
PGSC0003DMG400007929	3.3425	9.36e-14	1.09e-11	E3 ubiquitin-protein ligase RMA1H1 [Source:PGSC_GENE;Acc:PGSC0003DMG400007929]	zf-C3HC4
PGSC0003DMG400018791	1.96826	1.47e-13	1.66e-11	Protein GIGANTEA [Source:PGSC_GENE;Acc:PGSC0003DMG400018791]	-
PGSC0003DMG400021416	3.89743	1.99e-13	2.2e-11	Conserved gene of unknown function [Source:PGSC_GENE;Acc:PGSC0003DMG400021416]	-
PGSC0003DMG400020605	3.80307	2.26e-13	2.49e-11	MLO1 [Source:PGSC_GENE;Acc:PGSC0003DMG400020605]	-
PGSC0003DMG400013828	3.5912	2.57e-13	2.8e-11	Vacoular processing enzyme 1 [Source:PGSC_GENE;Acc:PGSC0003DMG400013828]	-
PGSC0003DMG400000277	5.83427	3.47e-13	3.69e-11	Cytokinin oxidase/dehydrogenase 2 [Source:PGSC_GENE;Acc:PGSC0003DMG400000277]	FAD_binding_4
PGSC0003DMG400003649	2.97904	3.78e-13	4e-11	Farnesylated protein (ATFP6) [Source:PGSC_GENE;Acc:PGSC0003DMG400003649]	HMA
PGSC0003DMG400016287	1.29319	5.07e-13	5.22e-11	Desacetoxyvindoline 4-hydroxylase [Source:PGSC_GENE;Acc:PGSC0003DMG400016287]	2OG-FeII_Oxy
PGSC0003DMG400009720	5.82963	5.54e-13	5.68e-11	1-aminocyclopropane-1-carboxylate oxidase [Source:PGSC_GENE;Acc:PGSC0003DMG400009720]	2OG-FeII_Oxy
PGSC0003DMG400009120	1.34377	5.88e-13	5.92e-11	ATP binding protein [Source:PGSC_GENE;Acc:PGSC0003DMG400009120]	-
PGSC0003DMG400002124	9.55898	7.11e-13	6.94e-11	Ripening regulated protein DDTFR18 [Source:PGSC_GENE;Acc:PGSC0003DMG400002124]	MatE
PGSC0003DMG400010827	1.71317	8.42e-13	8.02e-11	Bromodomain protein [Source:PGSC_GENE;Acc:PGSC0003DMG400010827]	Bromodomain
PGSC0003DMG400008187	2.39859	8.49e-13	8.05e-11	Class II small heat shock protein Le-HSP17.6 [Source:PGSC_GENE;Acc:PGSC0003DMG400008187]	-
PGSC0003DMG400022885	2.15216	9.05e-13	8.46e-11	Aldehyde dehydrogenase family 7 member A1 [Source:PGSC_GENE;Acc:PGSC0003DMG400022885]	Aldedh
PGSC0003DMG400024236	1.55885	9.41e-13	8.77e-11	2-oxoglutarate-dependent dioxygenase [Source:PGSC_GENE;Acc:PGSC0003DMG400024236]	-
PGSC0003DMG400008563	1.63922	9.56e-13	8.88e-11	60S ribosomal protein L18a	plant [Source:PGSC_GENE;Acc:PGSC0003DMG400008563]	-
PGSC0003DMG400010228	1.87703	9.96e-13	9.21e-11	Triacylglycerol lipase [Source:PGSC_GENE;Acc:PGSC0003DMG400010228]	Lipase_3
PGSC0003DMG400004598	7.4625	1.14e-12	1.04e-10	Embryonic protein DC-8 [Source:PGSC_GENE;Acc:PGSC0003DMG400004598]	-
PGSC0003DMG400038230	2.60232	1.19e-12	1.07e-10	(+)-neomenthol dehydrogenase [Source:PGSC_GENE;Acc:PGSC0003DMG400038230]	-
PGSC0003DMG400017287	2.10566	1.21e-12	1.09e-10	Conserved gene of unknown function [Source:PGSC_GENE;Acc:PGSC0003DMG400017287]	-
PGSC0003DMG400016547	6.03939	1.26e-12	1.13e-10	Gene of unknown function [Source:PGSC_GENE;Acc:PGSC0003DMG400016547]	-
PGSC0003DMG400022792	3.06721	1.3e-12	1.15e-10	Cytochrome B561 [Source:PGSC_GENE;Acc:PGSC0003DMG400022792]	Cytochrom_B561
PGSC0003DMG400012828	2.92078	1.3e-12	1.15e-10	Class II ethylene responsive element binding factor [Source:PGSC_GENE;Acc:PGSC0003DMG400012828]	AP2
PGSC0003DMG400004015	3.23395	1.78e-12	1.55e-10	Conserved gene of unknown function [Source:PGSC_GENE;Acc:PGSC0003DMG400004015]	-
PGSC0003DMG400042133	5.36261	1.94e-12	1.67e-10	Conserved gene of unknown function [Source:PGSC_GENE;Acc:PGSC0003DMG400042133]	-
PGSC0003DMG400030568	1.34456	2.35e-12	2e-10	GABA-specific permease [Source:PGSC_GENE;Acc:PGSC0003DMG400030568]	-
PGSC0003DMG403029558	1.57361	3.32e-12	2.77e-10	Galactokinase [Source:PGSC_GENE;Acc:PGSC0003DMG403029558]	-
PGSC0003DMG400012337	1.45968	3.49e-12	2.89e-10	Aquaporin PIP-type pTOM75 [Source:PGSC_GENE;Acc:PGSC0003DMG400012337]	-
PGSC0003DMG400019944	4.51499	3.69e-12	3.02e-10	Conserved gene of unknown function [Source:PGSC_GENE;Acc:PGSC0003DMG400019944]	-
PGSC0003DMG400001856	1.81077	4.54e-12	3.64e-10	Placental protein 11 [Source:PGSC_GENE;Acc:PGSC0003DMG400001856]	-
PGSC0003DMG400029872	1.79103	5.49e-12	4.29e-10	Ornithine aminotransferase [Source:PGSC_GENE;Acc:PGSC0003DMG400029872]	Aminotran_3
PGSC0003DMG400030957	1.85523	6.87e-12	5.28e-10	Cysteine proteinase [Source:PGSC_GENE;Acc:PGSC0003DMG400030957]	Peptidase_C1
PGSC0003DMG400023883	2.09734	8.4e-12	6.37e-10	Zinc finger protein [Source:PGSC_GENE;Acc:PGSC0003DMG400023883]	FYVE
PGSC0003DMG400021737	2.61413	1.16e-11	8.52e-10	Class II small heat shock protein Le-HSP17.6 [Source:PGSC_GENE;Acc:PGSC0003DMG400021737]	-
PGSC0003DMG400004233	2.95041	1.16e-11	8.52e-10	Nodulin protein [Source:PGSC_GENE;Acc:PGSC0003DMG400004233]	DUF6
PGSC0003DMG400018309	3.10133	1.18e-11	8.65e-10	Gene of unknown function [Source:PGSC_GENE;Acc:PGSC0003DMG400018309]	-
PGSC0003DMG400001474	1.91159	1.26e-11	9.2e-10	Amino acid transporter [Source:PGSC_GENE;Acc:PGSC0003DMG400001474]	Aa_trans
PGSC0003DMG400007806	1.344	1.28e-11	9.34e-10	6b-interacting protein 1 [Source:PGSC_GENE;Acc:PGSC0003DMG400007806]	-
PGSC0003DMG400002993	6.29798	1.3e-11	9.4e-10	Regulator of gene silencing [Source:PGSC_GENE;Acc:PGSC0003DMG400002993]	-
PGSC0003DMG400016009	1.2213	1.71e-11	1.21e-09	S-adenosylmethionine decarboxylase proenzyme [Source:PGSC_GENE;Acc:PGSC0003DMG400016009]	SAM_decarbox
PGSC0003DMG400017707	2.60396	2e-11	1.39e-09	4-hydroxyphenylpyruvate dioxygenase [Source:PGSC_GENE;Acc:PGSC0003DMG400017707]	Glyoxalase
PGSC0003DMG400019351	1.10553	2.04e-11	1.41e-09	ATP binding protein [Source:PGSC_GENE;Acc:PGSC0003DMG400019351]	-
PGSC0003DMG400008894	3.2856	2.09e-11	1.44e-09	Serine/threonine-protein kinase Nek8 [Source:PGSC_GENE;Acc:PGSC0003DMG400008894]	-
PGSC0003DMG400030339	2.86383	2.18e-11	1.49e-09	17.6 kD class I small heat shock protein [Source:PGSC_GENE;Acc:PGSC0003DMG400030339]	-
PGSC0003DMG400031411	3.33635	2.19e-11	1.49e-09	Seed maturation protein PM27 [Source:PGSC_GENE;Acc:PGSC0003DMG400031411]	-
PGSC0003DMG400031131	1.80262	2.26e-11	1.53e-09	Conserved gene of unknown function [Source:PGSC_GENE;Acc:PGSC0003DMG400031131]	-
PGSC0003DMG400023995	1.71432	2.35e-11	1.58e-09	Trehalose-6-phosphate synthase [Source:PGSC_GENE;Acc:PGSC0003DMG400023995]	-
PGSC0003DMG400037980	2.18417	2.87e-11	1.91e-09	TGACG-sequence-specific DNA-binding protein TGA-1B [Source:PGSC_GENE;Acc:PGSC0003DMG400037980]	-
PGSC0003DMG401024842	3.72815	3e-11	1.99e-09	Conserved gene of unknown function [Source:PGSC_GENE;Acc:PGSC0003DMG401024842]	-
PGSC0003DMG400003056	3.82735	4.83e-11	3.09e-09	Ethylene-responsive proteinase inhibitor 1 [Source:PGSC_GENE;Acc:PGSC0003DMG400003056]	-
PGSC0003DMG400017842	3.60146	6.85e-11	4.28e-09	Cinnamoyl-CoA reductase [Source:PGSC_GENE;Acc:PGSC0003DMG400017842]	-
PGSC0003DMG400010172	1.78306	7.2e-11	4.46e-09	Gene of unknown function [Source:PGSC_GENE;Acc:PGSC0003DMG400010172]	-
PGSC0003DMG400000101	3.72004	8.09e-11	4.97e-09	Triacylglycerol lipase [Source:PGSC_GENE;Acc:PGSC0003DMG400000101]	Lipase_3
PGSC0003DMG400011222	1.10848	1.11e-10	6.66e-09	UDP-glucuronate 5-epimerase [Source:PGSC_GENE;Acc:PGSC0003DMG400011222]	-
PGSC0003DMG400019578	3.45504	1.21e-10	7.23e-09	Conserved gene of unknown function [Source:PGSC_GENE;Acc:PGSC0003DMG400019578]	-
PGSC0003DMG400004169	3.10422	1.47e-10	8.65e-09	Gene of unknown function [Source:PGSC_GENE;Acc:PGSC0003DMG400004169]	-
PGSC0003DMG400022494	2.09615	1.6e-10	9.35e-09	Adhesive plaque matrix protein [Source:PGSC_GENE;Acc:PGSC0003DMG400022494]	-
PGSC0003DMG400031811	4.04286	1.62e-10	9.45e-09	Esterase/lipase/thioesterase family protein [Source:PGSC_GENE;Acc:PGSC0003DMG400031811]	-
PGSC0003DMG400006369	3.33189	1.93e-10	1.1e-08	AP2/ERF domain-containing transcription factor [Source:PGSC_GENE;Acc:PGSC0003DMG400006369]	-
PGSC0003DMG400023945	1.69372	1.95e-10	1.11e-08	Poly(A)-binding protein C-terminal interacting protein 6 [Source:PGSC_GENE;Acc:PGSC0003DMG400023945]	-
PGSC0003DMG401009323	1.06006	2.1e-10	1.18e-08	Receptor protein kinase [Source:PGSC_GENE;Acc:PGSC0003DMG401009323]	Pkinase_Tyr
PGSC0003DMG400011569	2.14376	2.13e-10	1.19e-08	Gene of unknown function [Source:PGSC_GENE;Acc:PGSC0003DMG400011569]	-
PGSC0003DMG400024612	1.88432	2.67e-10	1.48e-08	Uridine cytidine kinase I [Source:PGSC_GENE;Acc:PGSC0003DMG400024612]	-
PGSC0003DMG400001707	2.63331	2.8e-10	1.53e-08	Conserved gene of unknown function [Source:PGSC_GENE;Acc:PGSC0003DMG400001707]	-
PGSC0003DMG400021545	2.20909	2.93e-10	1.6e-08	Conserved gene of unknown function [Source:PGSC_GENE;Acc:PGSC0003DMG400021545]	-
PGSC0003DMG400033048	1.79104	3.54e-10	1.9e-08	Sensory transduction histidine kinase [Source:PGSC_GENE;Acc:PGSC0003DMG400033048]	CCT
PGSC0003DMG402028512	1.31556	3.98e-10	2.1e-08	TRAPP subunit [Source:PGSC_GENE;Acc:PGSC0003DMG402028512]	-
PGSC0003DMG401028184	1.47728	4.21e-10	2.2e-08	Molybdopterin-binding [Source:PGSC_GENE;Acc:PGSC0003DMG401028184]	-
PGSC0003DMG400009968	3.13605	4.32e-10	2.25e-08	25 kDa protein dehydrin [Source:PGSC_GENE;Acc:PGSC0003DMG400009968]	-
PGSC0003DMG400012994	1.02624	4.68e-10	2.42e-08	Hydrolase	alpha/beta fold family [Source:PGSC_GENE;Acc:PGSC0003DMG400012994]	Abhydrolase_1
PGSC0003DMG400033689	1.32125	5.08e-10	2.61e-08	Conserved gene of unknown function [Source:PGSC_GENE;Acc:PGSC0003DMG400033689]	-
PGSC0003DMG401022202	2.08397	5.25e-10	2.68e-08	Lipopolysaccharide-binding protein [Source:PGSC_GENE;Acc:PGSC0003DMG401022202]	-
PGSC0003DMG400020620	2.14043	5.63e-10	2.86e-08	Acyl-coenzyme A oxidase 2	peroxisomal [Source:PGSC_GENE;Acc:PGSC0003DMG400020620]	-
PGSC0003DMG400005676	2.18096	5.75e-10	2.91e-08	Leucine-rich repeat family protein [Source:PGSC_GENE;Acc:PGSC0003DMG400005676]	-
PGSC0003DMG402019589	4.38617	5.84e-10	2.95e-08	Neoxanthin synthase [Source:PGSC_GENE;Acc:PGSC0003DMG402019589]	-
PGSC0003DMG400009384	1.70559	5.97e-10	2.99e-08	Conserved gene of unknown function [Source:PGSC_GENE;Acc:PGSC0003DMG400009384]	-
PGSC0003DMG400008368	2.86642	6.26e-10	3.12e-08	Beta-1	3-glucanase	acidic [Source:PGSC_GENE;Acc:PGSC0003DMG400008368]	Glyco_hydro_17
PGSC0003DMG400002810	1.43338	7e-10	3.43e-08	3-5 exonuclease [Source:PGSC_GENE;Acc:PGSC0003DMG400002810]	-
PGSC0003DMG400024860	3.61744	7.77e-10	3.77e-08	Branched chain alpha-keto acid dehydrogenase E1-alpha subunit [Source:PGSC_GENE;Acc:PGSC0003DMG400024860]	-
PGSC0003DMG400022633	2.27494	8.24e-10	3.98e-08	Ubiquitin-protein ligase [Source:PGSC_GENE;Acc:PGSC0003DMG400022633]	-
PGSC0003DMG400017895	1.91947	8.99e-10	4.27e-08	Wound-induced protein 1 [Source:PGSC_GENE;Acc:PGSC0003DMG400017895]	-
PGSC0003DMG400023979	1.99061	9.75e-10	4.61e-08	ATPase inhibitor [Source:PGSC_GENE;Acc:PGSC0003DMG400023979]	-
PGSC0003DMG400003572	0.89347	1.02e-09	4.83e-08	Transcription regulator [Source:PGSC_GENE;Acc:PGSC0003DMG400003572]	-
PGSC0003DMG400021423	1.77262	1.12e-09	5.24e-08	Homeodomain leucine-zipper 1 [Source:PGSC_GENE;Acc:PGSC0003DMG400021423]	Homeobox
PGSC0003DMG400008978	4.85954	1.13e-09	5.29e-08	Xyloglucanase inhibitor [Source:PGSC_GENE;Acc:PGSC0003DMG400008978]	-
PGSC0003DMG400014214	1.7674	1.14e-09	5.29e-08	Conserved gene of unknown function [Source:PGSC_GENE;Acc:PGSC0003DMG400014214]	-
PGSC0003DMG400031761	0.985261	1.14e-09	5.3e-08	Fiber protein Fb2 [Source:PGSC_GENE;Acc:PGSC0003DMG400031761]	-
PGSC0003DMG400029059	1.06654	1.17e-09	5.41e-08	Poly(A) polymerase [Source:PGSC_GENE;Acc:PGSC0003DMG400029059]	-
PGSC0003DMG400019976	5.15268	1.17e-09	5.41e-08	Seed biotinylated protein 68 kDa isoform [Source:PGSC_GENE;Acc:PGSC0003DMG400019976]	-
PGSC0003DMG401029567	0.859295	1.3e-09	5.98e-08	Conserved gene of unknown function [Source:PGSC_GENE;Acc:PGSC0003DMG401029567]	-
PGSC0003DMG400018242	3.69846	1.51e-09	6.89e-08	Type I MADS box transcription factor [Source:PGSC_GENE;Acc:PGSC0003DMG400018242]	-
PGSC0003DMG400002697	2.80166	1.54e-09	6.97e-08	Stress-associated protein 8 [Source:PGSC_GENE;Acc:PGSC0003DMG400002697]	zf-A20
PGSC0003DMG401013464	2.45167	1.63e-09	7.33e-08	Purine transporter [Source:PGSC_GENE;Acc:PGSC0003DMG401013464]	-
PGSC0003DMG401009344	2.49926	1.76e-09	7.88e-08	Conserved gene of unknown function [Source:PGSC_GENE;Acc:PGSC0003DMG401009344]	-
PGSC0003DMG400014293	6.07501	1.83e-09	8.13e-08	Low-temperature-induced 65 kDa protein [Source:PGSC_GENE;Acc:PGSC0003DMG400014293]	-
PGSC0003DMG400000175	0.95375	1.92e-09	8.5e-08	Conserved gene of unknown function [Source:PGSC_GENE;Acc:PGSC0003DMG400000175]	-
PGSC0003DMG400005572	1.97027	2.06e-09	9.03e-08	ATP binding protein [Source:PGSC_GENE;Acc:PGSC0003DMG400005572]	-
PGSC0003DMG400018605	1.34813	2.11e-09	9.23e-08	Binding protein [Source:PGSC_GENE;Acc:PGSC0003DMG400018605]	-
PGSC0003DMG400009234	0.941637	2.14e-09	9.37e-08	C2H2L domain class transcription factor [Source:PGSC_GENE;Acc:PGSC0003DMG400009234]	-
PGSC0003DMG402024183	2.87376	2.4e-09	1.04e-07	Monoglyceride lipase [Source:PGSC_GENE;Acc:PGSC0003DMG402024183]	-
PGSC0003DMG400004252	4.15869	2.47e-09	1.07e-07	Staygreen protein [Source:PGSC_GENE;Acc:PGSC0003DMG400004252]	-
PGSC0003DMG400007185	0.931964	2.53e-09	1.09e-07	Histone-lysine N-methyltransferase	H3 lysine-9 specific SUVH1 [Source:PGSC_GENE;Acc:PGSC0003DMG400007185]	Pre-SET
PGSC0003DMG400004170	3.52085	2.68e-09	1.15e-07	Asparagine synthetase [glutamine-hydrolyzing] [Source:PGSC_GENE;Acc:PGSC0003DMG400004170]	-
PGSC0003DMG400030463	1.54138	2.85e-09	1.21e-07	NN mitogen-activated protein kinase [Source:PGSC_GENE;Acc:PGSC0003DMG400030463]	Pkinase
PGSC0003DMG400017115	2.28259	3.06e-09	1.29e-07	Nodulin family protein [Source:PGSC_GENE;Acc:PGSC0003DMG400017115]	-
PGSC0003DMG400031523	2.59507	3.24e-09	1.36e-07	Glycine-rich cell wall structural protein 1.8 [Source:PGSC_GENE;Acc:PGSC0003DMG400031523]	-
PGSC0003DMG400047327	1.5569	3.6e-09	1.5e-07	Structural constituent of cell wall [Source:PGSC_GENE;Acc:PGSC0003DMG400047327]	-
PGSC0003DMG400003428	2.93254	3.64e-09	1.51e-07	F-Box protein [Source:PGSC_GENE;Acc:PGSC0003DMG400003428]	F-box
PGSC0003DMG400015424	2.03779	3.84e-09	1.59e-07	Mature anther-specific protein LAT61 [Source:PGSC_GENE;Acc:PGSC0003DMG400015424]	-
PGSC0003DMG400026512	4.62236	4.9e-09	2e-07	Conserved gene of unknown function [Source:PGSC_GENE;Acc:PGSC0003DMG400026512]	-
PGSC0003DMG400004029	6.30677	6.45e-09	2.56e-07	Anthranilate N-benzoyltransferase protein [Source:PGSC_GENE;Acc:PGSC0003DMG400004029]	-
PGSC0003DMG400022298	1.43583	6.53e-09	2.58e-07	Hydroxyproline-rich glycoprotein family protein [Source:PGSC_GENE;Acc:PGSC0003DMG400022298]	DUF605
PGSC0003DMG400005103	2.51898	6.57e-09	2.59e-07	Proline iminopeptidase [Source:PGSC_GENE;Acc:PGSC0003DMG400005103]	Pkinase
PGSC0003DMG400008740	1.32206	7.08e-09	2.78e-07	Aconitase [Source:PGSC_GENE;Acc:PGSC0003DMG400008740]	Aconitase
PGSC0003DMG400011439	5.13203	7.18e-09	2.81e-07	Group I late embryogenesis abundant protein [Source:PGSC_GENE;Acc:PGSC0003DMG400011439]	-
PGSC0003DMG400017792	7.96645	7.59e-09	2.95e-07	Ce-LEA [Source:PGSC_GENE;Acc:PGSC0003DMG400017792]	-
PGSC0003DMG400010431	0.929042	7.73e-09	3e-07	Potassium transporter 11 [Source:PGSC_GENE;Acc:PGSC0003DMG400010431]	K_trans
PGSC0003DMG400002580	1.12528	8.92e-09	3.42e-07	Acid phosphatase [Source:PGSC_GENE;Acc:PGSC0003DMG400002580]	-
PGSC0003DMG400022933	3.72595	1.03e-08	3.91e-07	Auxin-induced beta-glucosidase [Source:PGSC_GENE;Acc:PGSC0003DMG400022933]	Glyco_hydro_3_C
PGSC0003DMG400029759	1.57348	1.13e-08	4.27e-07	Gene of unknown function [Source:PGSC_GENE;Acc:PGSC0003DMG400029759]	-
PGSC0003DMG400032124	1.47992	1.16e-08	4.34e-07	Isocitrate dehydrogenase [NADP] [Source:PGSC_GENE;Acc:PGSC0003DMG400032124]	-
PGSC0003DMG400027715	1.56757	1.22e-08	4.56e-07	Gene of unknown function [Source:PGSC_GENE;Acc:PGSC0003DMG400027715]	-
PGSC0003DMG400019604	3.0948	1.23e-08	4.56e-07	Protein phosphatase 2c [Source:PGSC_GENE;Acc:PGSC0003DMG400019604]	PP2C
PGSC0003DMG400020609	7.86439	1.27e-08	4.68e-07	Conserved gene of unknown function [Source:PGSC_GENE;Acc:PGSC0003DMG400020609]	-
PGSC0003DMG400011438	5.59207	1.29e-08	4.74e-07	Protein LE25 [Source:PGSC_GENE;Acc:PGSC0003DMG400011438]	-
PGSC0003DMG400008113	1.69709	1.42e-08	5.13e-07	Isovaleryl-CoA dehydrogenase	mitochondrial [Source:UniProtKB/Swiss-Prot;Acc:Q9FS87]	-
PGSC0003DMG400010770	7.23833	1.53e-08	5.49e-07	Glutaredoxin [Source:PGSC_GENE;Acc:PGSC0003DMG400010770]	-
PGSC0003DMG400000088	1.9821	1.57e-08	5.61e-07	TAF-2 [Source:PGSC_GENE;Acc:PGSC0003DMG400000088]	MFMR
PGSC0003DMG400007928	2.46436	1.72e-08	6.1e-07	Rnf5 [Source:PGSC_GENE;Acc:PGSC0003DMG400007928]	zf-C3HC4
PGSC0003DMG400002845	1.02683	1.76e-08	6.24e-07	Nucleotide pyrophosphatase/phosphodiesterase [Source:PGSC_GENE;Acc:PGSC0003DMG400002845]	Metallophos
PGSC0003DMG400021589	0.960807	1.77e-08	6.25e-07	Peptide methionine sulfoxide reductase [Source:PGSC_GENE;Acc:PGSC0003DMG400021589]	PMSR
PGSC0003DMG400029744	2.78093	1.82e-08	6.4e-07	Nodulin [Source:PGSC_GENE;Acc:PGSC0003DMG400029744]	DUF125
PGSC0003DMG401027501	1.28141	1.85e-08	6.49e-07	Conserved gene of unknown function [Source:PGSC_GENE;Acc:PGSC0003DMG401027501]	-
PGSC0003DMG400009869	2.37726	1.87e-08	6.55e-07	DNAJ [Source:PGSC_GENE;Acc:PGSC0003DMG400009869]	DnaJ
PGSC0003DMG400001862	1.3758	1.99e-08	6.92e-07	Glycine-rich protein [Source:PGSC_GENE;Acc:PGSC0003DMG400001862]	-
PGSC0003DMG400008270	1.91822	2.33e-08	8.06e-07	Brain protein [Source:PGSC_GENE;Acc:PGSC0003DMG400008270]	-
PGSC0003DMG400010663	0.902145	2.39e-08	8.25e-07	Sodium/hydrogen exchanger [Source:PGSC_GENE;Acc:PGSC0003DMG400010663]	Na_H_Exchanger
PGSC0003DMG400021548	1.53217	2.4e-08	8.27e-07	Gene of unknown function [Source:PGSC_GENE;Acc:PGSC0003DMG400021548]	-
PGSC0003DMG400023793	1.16059	2.41e-08	8.27e-07	Phosphatidylinositol-4-phosphate 5-kinase [Source:PGSC_GENE;Acc:PGSC0003DMG400023793]	PIP5K
PGSC0003DMG400012512	1.29563	2.44e-08	8.37e-07	DNA binding protein [Source:PGSC_GENE;Acc:PGSC0003DMG400012512]	-
PGSC0003DMG400021557	1.96695	2.56e-08	8.75e-07	Gene of unknown function [Source:PGSC_GENE;Acc:PGSC0003DMG400021557]	-
PGSC0003DMG400028505	2.25281	2.67e-08	9.1e-07	Conserved gene of unknown function [Source:PGSC_GENE;Acc:PGSC0003DMG400028505]	2OG-FeII_Oxy
PGSC0003DMG400029118	0.797109	2.81e-08	9.53e-07	BZIP transcriptional activator RSG [Source:PGSC_GENE;Acc:PGSC0003DMG400029118]	bZIP_1
PGSC0003DMG400026723	0.879913	3.2e-08	1.07e-06	SKP1 [Source:PGSC_GENE;Acc:PGSC0003DMG400026723]	Skp1_POZ
PGSC0003DMG400017415	3.65499	3.2e-08	1.07e-06	Conserved gene of unknown function [Source:PGSC_GENE;Acc:PGSC0003DMG400017415]	-
PGSC0003DMG400022628	1.12142	3.28e-08	1.09e-06	CW14 protein [Source:PGSC_GENE;Acc:PGSC0003DMG400022628]	-
PGSC0003DMG400009837	1.29888	3.37e-08	1.12e-06	Gene of unknown function [Source:PGSC_GENE;Acc:PGSC0003DMG400009837]	-
PGSC0003DMG400003849	2.87571	3.48e-08	1.15e-06	GID1-like gibberellin receptor [Source:PGSC_GENE;Acc:PGSC0003DMG400003849]	Abhydrolase_3
PGSC0003DMG400005909	5.88039	3.48e-08	1.15e-06	Regulator of gene silencing [Source:PGSC_GENE;Acc:PGSC0003DMG400005909]	-
PGSC0003DMG400003228	3.03117	3.65e-08	1.2e-06	SAUR family protein [Source:PGSC_GENE;Acc:PGSC0003DMG400003228]	Auxin_inducible
PGSC0003DMG400004036	2.76749	3.68e-08	1.21e-06	ATP binding protein [Source:PGSC_GENE;Acc:PGSC0003DMG400004036]	Pkinase
PGSC0003DMG400003522	3.59197	3.72e-08	1.22e-06	Galactinol synthase [Source:PGSC_GENE;Acc:PGSC0003DMG400003522]	Glyco_transf_8
PGSC0003DMG400024942	3.21229	3.87e-08	1.26e-06	LEA-18 [Source:PGSC_GENE;Acc:PGSC0003DMG400024942]	-
PGSC0003DMG400000930	1.32314	3.91e-08	1.27e-06	Conserved gene of unknown function [Source:PGSC_GENE;Acc:PGSC0003DMG400000930]	LAG1
PGSC0003DMG400010387	1.92275	4.01e-08	1.3e-06	Glycine-rich protein [Source:PGSC_GENE;Acc:PGSC0003DMG400010387]	-
PGSC0003DMG400008562	1.3022	4.04e-08	1.3e-06	Glyoxalase II [Source:PGSC_GENE;Acc:PGSC0003DMG400008562]	Lactamase_B
PGSC0003DMG400025365	1.80122	4.29e-08	1.38e-06	Protein kinase [Source:PGSC_GENE;Acc:PGSC0003DMG400025365]	Pkinase
PGSC0003DMG402028184	1.4534	4.57e-08	1.47e-06	Molybdopterin-binding [Source:PGSC_GENE;Acc:PGSC0003DMG402028184]	-
PGSC0003DMG400009326	1.63752	4.58e-08	1.47e-06	Conserved gene of unknown function [Source:PGSC_GENE;Acc:PGSC0003DMG400009326]	-
PGSC0003DMG400003054	2.08856	4.67e-08	1.49e-06	UDP-Glc-4-epimerase [Source:PGSC_GENE;Acc:PGSC0003DMG400003054]	-
PGSC0003DMG400000086	0.804967	4.96e-08	1.58e-06	Translation initiation factor eIF-1A [Source:PGSC_GENE;Acc:PGSC0003DMG400000086]	-
PGSC0003DMG400015281	2.52131	5.06e-08	1.61e-06	Conserved gene of unknown function [Source:PGSC_GENE;Acc:PGSC0003DMG400015281]	-
PGSC0003DMG400024449	1.06657	5.22e-08	1.65e-06	26S proteasome subunit [Source:PGSC_GENE;Acc:PGSC0003DMG400024449]	-
PGSC0003DMG400030341	1.52881	5.48e-08	1.73e-06	17.6 kDa class I heat shock protein [Source:PGSC_GENE;Acc:PGSC0003DMG400030341]	-
PGSC0003DMG400028514	1.51608	5.58e-08	1.75e-06	Conserved gene of unknown function [Source:PGSC_GENE;Acc:PGSC0003DMG400028514]	-
PGSC0003DMG400005988	3.12989	5.73e-08	1.79e-06	Metal ion binding protein [Source:PGSC_GENE;Acc:PGSC0003DMG400005988]	HMA
PGSC0003DMG400008571	1.48209	5.99e-08	1.87e-06	Integral membrane single C2 domain protein [Source:PGSC_GENE;Acc:PGSC0003DMG400008571]	C2
PGSC0003DMG400024197	1.97266	6.11e-08	1.9e-06	Major intrinsic protein 2 [Source:PGSC_GENE;Acc:PGSC0003DMG400024197]	-
PGSC0003DMG400002608	1.35701	6.19e-08	1.91e-06	ARF domain class transcription factor [Source:PGSC_GENE;Acc:PGSC0003DMG400002608]	-
PGSC0003DMG400000628	5.96434	6.27e-08	1.93e-06	Late embryogenesis abundant protein [Source:PGSC_GENE;Acc:PGSC0003DMG400000628]	-
PGSC0003DMG400030637	7.08044	6.32e-08	1.94e-06	Conserved gene of unknown function [Source:PGSC_GENE;Acc:PGSC0003DMG400030637]	-
PGSC0003DMG400030555	0.996867	6.36e-08	1.95e-06	Acetylglucosaminyltransferase [Source:PGSC_GENE;Acc:PGSC0003DMG400030555]	-
PGSC0003DMG400018104	1.8224	6.45e-08	1.97e-06	Cell division cycle protein 48 [Source:PGSC_GENE;Acc:PGSC0003DMG400018104]	AAA
PGSC0003DMG400004073	2.72792	6.79e-08	2.07e-06	Universal stress protein family protein [Source:PGSC_GENE;Acc:PGSC0003DMG400004073]	Usp
PGSC0003DMG400023615	2.33856	7.04e-08	2.14e-06	Universal stress protein family protein [Source:PGSC_GENE;Acc:PGSC0003DMG400023615]	Usp
PGSC0003DMG400002210	1.10322	7.09e-08	2.15e-06	F17H15.1/F17H15.1 [Source:PGSC_GENE;Acc:PGSC0003DMG400002210]	KH_1
PGSC0003DMG400019236	1.31992	7.12e-08	2.16e-06	Transcription factor [Source:PGSC_GENE;Acc:PGSC0003DMG400019236]	-
PGSC0003DMG400024759	1.28991	8.19e-08	2.45e-06	Arginine/serine-rich splicing factor [Source:PGSC_GENE;Acc:PGSC0003DMG400024759]	RRM_1
PGSC0003DMG400003086	0.76406	8.22e-08	2.46e-06	AML1 [Source:PGSC_GENE;Acc:PGSC0003DMG400003086]	RRM_1
PGSC0003DMG400016518	1.3641	8.27e-08	2.47e-06	Succinic semialdehyde reductase isofom2 [Source:PGSC_GENE;Acc:PGSC0003DMG400016518]	NAD_binding_2
PGSC0003DMG400016519	1.58584	8.49e-08	2.53e-06	AR791 [Source:PGSC_GENE;Acc:PGSC0003DMG400016519]	-
PGSC0003DMG400013654	7.02581	8.75e-08	2.6e-06	Peroxidase 7 [Source:PGSC_GENE;Acc:PGSC0003DMG400013654]	-
PGSC0003DMG400000879	1.32603	9.08e-08	2.67e-06	White-brown-complex ABC transporter family [Source:PGSC_GENE;Acc:PGSC0003DMG400000879]	ABC2_membrane
PGSC0003DMG400004257	0.884159	9.43e-08	2.77e-06	F-box family protein [Source:PGSC_GENE;Acc:PGSC0003DMG400004257]	-
PGSC0003DMG400022260	2.26969	9.56e-08	2.8e-06	BTB/POZ domain-containing protein [Source:PGSC_GENE;Acc:PGSC0003DMG400022260]	BTB
PGSC0003DMG400012631	2.14989	9.85e-08	2.88e-06	Microtubule-associated protein futsch [Source:PGSC_GENE;Acc:PGSC0003DMG400012631]	-
PGSC0003DMG400028215	1.1455	9.95e-08	2.9e-06	Cationic amino acid transporter [Source:PGSC_GENE;Acc:PGSC0003DMG400028215]	-
PGSC0003DMG400012822	3.41573	1e-07	2.91e-06	Stem-specific protein TSJT1 [Source:PGSC_GENE;Acc:PGSC0003DMG400012822]	-
PGSC0003DMG400013546	1.9721	1.01e-07	2.92e-06	Sucrose synthase 2 [Source:PGSC_GENE;Acc:PGSC0003DMG400013546]	Glycos_transf_1
PGSC0003DMG400021668	0.905051	1.01e-07	2.93e-06	Conserved gene of unknown function [Source:PGSC_GENE;Acc:PGSC0003DMG400021668]	-
PGSC0003DMG400005688	2.58056	1.04e-07	3.01e-06	Conserved gene of unknown function [Source:PGSC_GENE;Acc:PGSC0003DMG400005688]	-
PGSC0003DMG400019395	1.56812	1.05e-07	3.04e-06	Ubiquitin carrier protein [Source:PGSC_GENE;Acc:PGSC0003DMG400019395]	UQ_con
PGSC0003DMG400018616	1.30176	1.12e-07	3.21e-06	Multidrug resistance pump [Source:PGSC_GENE;Acc:PGSC0003DMG400018616]	MatE
PGSC0003DMG400031067	1.66654	1.17e-07	3.36e-06	Conserved gene of unknown function [Source:PGSC_GENE;Acc:PGSC0003DMG400031067]	-
PGSC0003DMG400010205	3.16413	1.22e-07	3.46e-06	Conserved gene of unknown function [Source:PGSC_GENE;Acc:PGSC0003DMG400010205]	-
PGSC0003DMG400023801	2.15302	1.22e-07	3.47e-06	Armadillo repeat-containing protein [Source:PGSC_GENE;Acc:PGSC0003DMG400023801]	-
PGSC0003DMG401011095	2.06118	1.27e-07	3.6e-06	Undecaprenyl pyrophosphate synthetase [Source:PGSC_GENE;Acc:PGSC0003DMG401011095]	Prenyltransf
PGSC0003DMG400024152	2.27051	1.29e-07	3.63e-06	Oleosin [Source:PGSC_GENE;Acc:PGSC0003DMG400024152]	-
PGSC0003DMG402030227	1.29253	1.31e-07	3.66e-06	Gene of unknown function [Source:PGSC_GENE;Acc:PGSC0003DMG402030227]	-
PGSC0003DMG400025337	2.2705	1.41e-07	3.93e-06	Nitrate transporter [Source:PGSC_GENE;Acc:PGSC0003DMG400025337]	-
PGSC0003DMG400000513	4.7508	1.42e-07	3.94e-06	Stachyose synthase [Source:PGSC_GENE;Acc:PGSC0003DMG400000513]	-
PGSC0003DMG400005597	1.10477	1.46e-07	4.02e-06	MTD1 [Source:PGSC_GENE;Acc:PGSC0003DMG400005597]	-
PGSC0003DMG400022931	1.29026	1.47e-07	4.04e-06	Transcription factor BZIP1 [Source:PGSC_GENE;Acc:PGSC0003DMG400022931]	bZIP_1
PGSC0003DMG400024561	1.44734	1.52e-07	4.15e-06	Ser/Thr protein kinase [Source:PGSC_GENE;Acc:PGSC0003DMG400024561]	Pkinase
PGSC0003DMG400004623	1.23211	1.52e-07	4.15e-06	AMP dependent ligase [Source:PGSC_GENE;Acc:PGSC0003DMG400004623]	AMP-binding
PGSC0003DMG400022899	1.1136	1.55e-07	4.22e-06	ATEXO70D1 [Source:PGSC_GENE;Acc:PGSC0003DMG400022899]	Exo70
PGSC0003DMG400030352	2.01114	1.62e-07	4.41e-06	Flavoprotein wrbA [Source:PGSC_GENE;Acc:PGSC0003DMG400030352]	FMN_red
PGSC0003DMG400028440	0.994887	1.83e-07	4.92e-06	Protein kinase SRK [Source:PGSC_GENE;Acc:PGSC0003DMG400028440]	Pkinase
PGSC0003DMG400011380	5.15154	2.05e-07	5.44e-06	Glutaredoxin	grx [Source:PGSC_GENE;Acc:PGSC0003DMG400011380]	-
PGSC0003DMG400015456	1.1142	2.06e-07	5.45e-06	2-hydroxyacid dehydrogenase [Source:PGSC_GENE;Acc:PGSC0003DMG400015456]	-
PGSC0003DMG402002635	2.23173	2.08e-07	5.48e-06	Auxin-responsive protein IAA1 [Source:PGSC_GENE;Acc:PGSC0003DMG402002635]	-
PGSC0003DMG400027194	2.3646	2.19e-07	5.75e-06	Serine/threonine-protein kinase Nek8 [Source:PGSC_GENE;Acc:PGSC0003DMG400027194]	-
PGSC0003DMG400022257	2.74021	2.26e-07	5.95e-06	Oleosin 5 [Source:PGSC_GENE;Acc:PGSC0003DMG400022257]	-
PGSC0003DMG400022950	1.83578	2.49e-07	6.49e-06	Ribosomal protein S6 kinase [Source:PGSC_GENE;Acc:PGSC0003DMG400022950]	Pkinase
PGSC0003DMG400012562	1.89306	2.49e-07	6.5e-06	Conserved gene of unknown function [Source:PGSC_GENE;Acc:PGSC0003DMG400012562]	-
PGSC0003DMG400024853	1.21437	2.56e-07	6.65e-06	GRAS6 [Source:PGSC_GENE;Acc:PGSC0003DMG400024853]	GRAS
PGSC0003DMG400005871	1.39948	2.62e-07	6.79e-06	NIN 2 [Source:PGSC_GENE;Acc:PGSC0003DMG400005871]	RWP-RK
PGSC0003DMG400018435	2.56216	2.63e-07	6.8e-06	NAC domain protein NAC2 [Source:PGSC_GENE;Acc:PGSC0003DMG400018435]	NAM
PGSC0003DMG400027130	1.23966	2.69e-07	6.93e-06	Phosphoinositide-specific phospholipase C [Source:PGSC_GENE;Acc:PGSC0003DMG400027130]	PI-PLC-X
PGSC0003DMG400013483	1.34769	2.8e-07	7.18e-06	ATP binding protein [Source:PGSC_GENE;Acc:PGSC0003DMG400013483]	-
PGSC0003DMG400022347	0.781774	2.87e-07	7.34e-06	Conserved gene of unknown function [Source:PGSC_GENE;Acc:PGSC0003DMG400022347]	DUF602
PGSC0003DMG400021103	0.888786	2.96e-07	7.56e-06	Conserved gene of unknown function [Source:PGSC_GENE;Acc:PGSC0003DMG400021103]	-
PGSC0003DMG400009296	1.83177	2.97e-07	7.59e-06	Conserved gene of unknown function [Source:PGSC_GENE;Acc:PGSC0003DMG400009296]	-
PGSC0003DMG400002091	1.10303	2.99e-07	7.62e-06	Gene of unknown function [Source:PGSC_GENE;Acc:PGSC0003DMG400002091]	-
PGSC0003DMG400012274	2.82293	3.05e-07	7.77e-06	UDP-glucose 4-epimerase [Source:PGSC_GENE;Acc:PGSC0003DMG400012274]	-
PGSC0003DMG400003059	0.770225	3.08e-07	7.84e-06	Conserved gene of unknown function [Source:PGSC_GENE;Acc:PGSC0003DMG400003059]	MBD
PGSC0003DMG400019208	1.23025	3.32e-07	8.41e-06	Heat shock cognate 70 kDa protein 2 [Source:PGSC_GENE;Acc:PGSC0003DMG400019208]	HSP70
PGSC0003DMG400002731	8.26644	3.4e-07	8.58e-06	LEA protein group 3 [Source:PGSC_GENE;Acc:PGSC0003DMG400002731]	-
PGSC0003DMG400031081	1.73299	3.45e-07	8.66e-06	ATP binding protein [Source:PGSC_GENE;Acc:PGSC0003DMG400031081]	-
PGSC0003DMG400027519	0.97495	3.75e-07	9.33e-06	Conserved gene of unknown function [Source:PGSC_GENE;Acc:PGSC0003DMG400027519]	-
PGSC0003DMG400023770	2.26362	4.18e-07	1.03e-05	Conserved gene of unknown function [Source:PGSC_GENE;Acc:PGSC0003DMG400023770]	-
PGSC0003DMG400002630	1.7083	4.19e-07	1.03e-05	Transcription factor [Source:PGSC_GENE;Acc:PGSC0003DMG400002630]	-
PGSC0003DMG400008180	2.91025	4.21e-07	1.03e-05	Conserved gene of unknown function [Source:PGSC_GENE;Acc:PGSC0003DMG400008180]	-
PGSC0003DMG400000234	1.45403	4.35e-07	1.06e-05	Conserved gene of unknown function [Source:PGSC_GENE;Acc:PGSC0003DMG400000234]	-
PGSC0003DMG400007465	1.74111	4.38e-07	1.07e-05	White-brown-complex ABC transporter family [Source:PGSC_GENE;Acc:PGSC0003DMG400007465]	ABC2_membrane
PGSC0003DMG400006648	5.90249	4.51e-07	1.1e-05	Embryonic abundant protein 1 [Source:PGSC_GENE;Acc:PGSC0003DMG400006648]	-
PGSC0003DMG400010197	0.88072	4.58e-07	1.11e-05	Transcription factor [Source:PGSC_GENE;Acc:PGSC0003DMG400010197]	-
PGSC0003DMG400002991	1.38417	4.95e-07	1.19e-05	Conserved gene of unknown function [Source:PGSC_GENE;Acc:PGSC0003DMG400002991]	-
PGSC0003DMG400001549	1.88094	5.04e-07	1.21e-05	Beta-amylase [Source:PGSC_GENE;Acc:PGSC0003DMG400001549]	-
PGSC0003DMG400028153	3.44625	5.05e-07	1.21e-05	Hin1 [Source:PGSC_GENE;Acc:PGSC0003DMG400028153]	-
PGSC0003DMG400005124	0.781975	5.16e-07	1.23e-05	CBS domain-containing protein [Source:PGSC_GENE;Acc:PGSC0003DMG400005124]	-
PGSC0003DMG400044730	4.05522	5.36e-07	1.27e-05	Acyl-[acyl-carrier-protein] desaturase [Source:PGSC_GENE;Acc:PGSC0003DMG400044730]	-
PGSC0003DMG400009360	2.11284	5.44e-07	1.28e-05	Conserved gene of unknown function [Source:PGSC_GENE;Acc:PGSC0003DMG400009360]	-
PGSC0003DMG400012328	0.82697	5.46e-07	1.29e-05	Vesicle docking protein P115 [Source:PGSC_GENE;Acc:PGSC0003DMG400012328]	-
PGSC0003DMG400025881	1.84944	5.53e-07	1.3e-05	Conserved gene of unknown function [Source:PGSC_GENE;Acc:PGSC0003DMG400025881]	-
PGSC0003DMG400018191	1.21314	5.57e-07	1.31e-05	Kinase [Source:PGSC_GENE;Acc:PGSC0003DMG400018191]	Pkinase
PGSC0003DMG400004898	1.49033	5.78e-07	1.35e-05	Transcription factor JERF1 [Source:PGSC_GENE;Acc:PGSC0003DMG400004898]	AP2
PGSC0003DMG400008145	0.710554	5.83e-07	1.36e-05	RNA-binding protein [Source:PGSC_GENE;Acc:PGSC0003DMG400008145]	RRM_1
PGSC0003DMG400001841	1.21035	6.03e-07	1.41e-05	Ubiquitin-protein ligase [Source:PGSC_GENE;Acc:PGSC0003DMG400001841]	-
PGSC0003DMG400005939	1.47287	6.21e-07	1.45e-05	Fk506 binding protein [Source:PGSC_GENE;Acc:PGSC0003DMG400005939]	TPR_1
PGSC0003DMG400000411	2.55028	6.22e-07	1.45e-05	Transferase [Source:PGSC_GENE;Acc:PGSC0003DMG400000411]	-
PGSC0003DMG400018041	1.17376	6.72e-07	1.56e-05	Conserved gene of unknown function [Source:PGSC_GENE;Acc:PGSC0003DMG400018041]	-
PGSC0003DMG400001063	1.01096	6.97e-07	1.61e-05	Ring finger protein [Source:PGSC_GENE;Acc:PGSC0003DMG400001063]	-
PGSC0003DMG400021740	2.25841	7.1e-07	1.63e-05	Conserved gene of unknown function [Source:PGSC_GENE;Acc:PGSC0003DMG400021740]	-
PGSC0003DMG400001985	1.29939	7.37e-07	1.68e-05	DnaJ [Source:PGSC_GENE;Acc:PGSC0003DMG400001985]	DnaJ_C
PGSC0003DMG400008181	3.32292	7.51e-07	1.71e-05	UDP-glucose:glucosyltransferase [Source:PGSC_GENE;Acc:PGSC0003DMG400008181]	UDPGT
PGSC0003DMG401015894	2.17772	7.6e-07	1.73e-05	Amt2 [Source:PGSC_GENE;Acc:PGSC0003DMG401015894]	LRRNT_2
PGSC0003DMG400023785	0.786271	7.62e-07	1.73e-05	Conserved gene of unknown function [Source:PGSC_GENE;Acc:PGSC0003DMG400023785]	-
PGSC0003DMG400019267	1.25625	7.98e-07	1.8e-05	Serine/threonine-specific protein kinase [Source:PGSC_GENE;Acc:PGSC0003DMG400019267]	Pkinase_Tyr
PGSC0003DMG400021265	2.90348	8.02e-07	1.81e-05	BCS1 protein [Source:PGSC_GENE;Acc:PGSC0003DMG400021265]	AAA
PGSC0003DMG400019294	2.73453	8.04e-07	1.81e-05	Jasmonic acid 2 [Source:PGSC_GENE;Acc:PGSC0003DMG400019294]	NAM
PGSC0003DMG400023415	2.04492	8.24e-07	1.85e-05	Conserved gene of unknown function [Source:PGSC_GENE;Acc:PGSC0003DMG400023415]	-
PGSC0003DMG400000398	1.00289	8.37e-07	1.87e-05	Heat shock protein 70-3 [Source:PGSC_GENE;Acc:PGSC0003DMG400000398]	HSP70
PGSC0003DMG400015460	1.25833	8.37e-07	1.87e-05	Sugar transporter [Source:PGSC_GENE;Acc:PGSC0003DMG400015460]	Sugar_tr
PGSC0003DMG400024491	3.91908	8.38e-07	1.87e-05	Spotted leaf protein [Source:PGSC_GENE;Acc:PGSC0003DMG400024491]	U-box
PGSC0003DMG400003182	0.991579	8.47e-07	1.89e-05	ATP binding protein [Source:PGSC_GENE;Acc:PGSC0003DMG400003182]	-
PGSC0003DMG400006813	1.32287	8.66e-07	1.93e-05	Stress-associated protein 4 [Source:PGSC_GENE;Acc:PGSC0003DMG400006813]	zf-A20
PGSC0003DMG400000457	1.26167	8.75e-07	1.94e-05	Lethal leaf spot 1 [Source:PGSC_GENE;Acc:PGSC0003DMG400000457]	-
PGSC0003DMG400007797	1.72507	8.85e-07	1.96e-05	Citrate synthase [Source:PGSC_GENE;Acc:PGSC0003DMG400007797]	Citrate_synt
PGSC0003DMG400007820	4.44575	9.29e-07	2.04e-05	Stress induced protein [Source:PGSC_GENE;Acc:PGSC0003DMG400007820]	-
PGSC0003DMG400006504	1.12358	9.37e-07	2.05e-05	Conserved gene of unknown function [Source:PGSC_GENE;Acc:PGSC0003DMG400006504]	-
PGSC0003DMG400006353	1.68384	9.38e-07	2.05e-05	Telomere binding protein TBP1 [Source:PGSC_GENE;Acc:PGSC0003DMG400006353]	-
PGSC0003DMG400005744	1.948	9.87e-07	2.14e-05	RAB11F [Source:PGSC_GENE;Acc:PGSC0003DMG400005744]	Ras
PGSC0003DMG400024857	1.43882	9.88e-07	2.14e-05	F-box protein SKP2A [Source:PGSC_GENE;Acc:PGSC0003DMG400024857]	-
PGSC0003DMG402024163	1.77395	9.91e-07	2.15e-05	Glycerol-3-phosphate permease [Source:PGSC_GENE;Acc:PGSC0003DMG402024163]	MFS_1
PGSC0003DMG400019838	2.12011	1.01e-06	2.17e-05	Gene of unknown function [Source:PGSC_GENE;Acc:PGSC0003DMG400019838]	-
PGSC0003DMG400018352	2.01292	1.03e-06	2.22e-05	RAP2 [Source:PGSC_GENE;Acc:PGSC0003DMG400018352]	AP2
PGSC0003DMG400002411	0.818424	1.04e-06	2.23e-05	Conserved gene of unknown function [Source:PGSC_GENE;Acc:PGSC0003DMG400002411]	-
PGSC0003DMG400004653	0.980337	1.06e-06	2.26e-05	Conserved gene of unknown function [Source:PGSC_GENE;Acc:PGSC0003DMG400004653]	-
PGSC0003DMG400006672	1.93399	1.09e-06	2.32e-05	Sucrose synthase [Source:PGSC_GENE;Acc:PGSC0003DMG400006672]	Glycos_transf_1
PGSC0003DMG400030154	3.47319	1.1e-06	2.32e-05	Na(+)/H(+) antiporter [Source:PGSC_GENE;Acc:PGSC0003DMG400030154]	Na_H_Exchanger
PGSC0003DMG400023771	1.23777	1.13e-06	2.39e-05	T-complex protein 11 [Source:PGSC_GENE;Acc:PGSC0003DMG400023771]	-
PGSC0003DMG400011868	1.88907	1.16e-06	2.45e-05	Alanine-glyoxylate aminotransferase [Source:PGSC_GENE;Acc:PGSC0003DMG400011868]	Aminotran_3
PGSC0003DMG400002366	1.5339	1.17e-06	2.47e-05	Coatomer alpha subunit [Source:PGSC_GENE;Acc:PGSC0003DMG400002366]	-
PGSC0003DMG401025397	1.53991	1.21e-06	2.55e-05	Phosphatidylinositol transfer protein [Source:PGSC_GENE;Acc:PGSC0003DMG401025397]	IP_trans
PGSC0003DMG400018004	1.76273	1.22e-06	2.55e-05	Abscisic insensitive 1B [Source:PGSC_GENE;Acc:PGSC0003DMG400018004]	PP2C
PGSC0003DMG400021443	1.17174	1.24e-06	2.59e-05	ADP-ribosylation factor [Source:PGSC_GENE;Acc:PGSC0003DMG400021443]	Arf
PGSC0003DMG400008916	1.25979	1.24e-06	2.6e-05	RING-H2 finger protein ATL2J [Source:PGSC_GENE;Acc:PGSC0003DMG400008916]	-
PGSC0003DMG400004010	2.14633	1.28e-06	2.67e-05	Conserved gene of unknown function [Source:PGSC_GENE;Acc:PGSC0003DMG400004010]	-
PGSC0003DMG400020582	1.88529	1.31e-06	2.73e-05	Selenium-binding protein [Source:PGSC_GENE;Acc:PGSC0003DMG400020582]	-
PGSC0003DMG403016183	0.716653	1.32e-06	2.74e-05	Protein ariadne-1 [Source:PGSC_GENE;Acc:PGSC0003DMG403016183]	-
PGSC0003DMG400025172	1.64623	1.33e-06	2.75e-05	Conserved gene of unknown function [Source:PGSC_GENE;Acc:PGSC0003DMG400025172]	-
PGSC0003DMG400016410	1.83199	1.33e-06	2.75e-05	Transposase [Source:PGSC_GENE;Acc:PGSC0003DMG400016410]	hATC
PGSC0003DMG400011929	2.49701	1.37e-06	2.82e-05	Oxidoreductase [Source:PGSC_GENE;Acc:PGSC0003DMG400011929]	-
PGSC0003DMG400033881	0.96793	1.43e-06	2.92e-05	Potyviral helper component protease-interacting protein 1 [Source:PGSC_GENE;Acc:PGSC0003DMG400033881]	-
PGSC0003DMG400025619	1.20927	1.5e-06	3.06e-05	Translational initiation factor eIF1 [Source:PGSC_GENE;Acc:PGSC0003DMG400025619]	SUI1
PGSC0003DMG400006610	2.44978	1.51e-06	3.08e-05	Receptor serine-threonine protein kinase [Source:PGSC_GENE;Acc:PGSC0003DMG400006610]	Pkinase_Tyr
PGSC0003DMG400010118	1.43325	1.52e-06	3.08e-05	Hydroxyproline-rich glycoprotein family protein [Source:PGSC_GENE;Acc:PGSC0003DMG400010118]	-
PGSC0003DMG400019118	1.12905	1.53e-06	3.09e-05	Gene of unknown function [Source:PGSC_GENE;Acc:PGSC0003DMG400019118]	-
PGSC0003DMG400023526	1.73688	1.53e-06	3.09e-05	UPF0497 membrane protein 3 [Source:PGSC_GENE;Acc:PGSC0003DMG400023526]	-
PGSC0003DMG400005145	0.983702	1.64e-06	3.28e-05	Kinase [Source:PGSC_GENE;Acc:PGSC0003DMG400005145]	Pkinase
PGSC0003DMG400034312	1.51148	1.67e-06	3.32e-05	Conserved gene of unknown function [Source:PGSC_GENE;Acc:PGSC0003DMG400034312]	-
PGSC0003DMG400000305	0.962239	1.68e-06	3.35e-05	Cak1 [Source:PGSC_GENE;Acc:PGSC0003DMG400000305]	Pkinase
PGSC0003DMG400002504	2.0337	1.73e-06	3.42e-05	PRA1 family protein F3 [Source:PGSC_GENE;Acc:PGSC0003DMG400002504]	-
PGSC0003DMG400002870	1.59615	1.75e-06	3.47e-05	Leucine-rich repeat receptor-like kinase [Source:PGSC_GENE;Acc:PGSC0003DMG400002870]	Pkinase
PGSC0003DMG400029617	1.89383	1.78e-06	3.51e-05	Serine/threonine protein kinase [Source:PGSC_GENE;Acc:PGSC0003DMG400029617]	Pkinase_Tyr
PGSC0003DMG400042183	1.09683	1.79e-06	3.53e-05	LRX2 [Source:PGSC_GENE;Acc:PGSC0003DMG400042183]	-
PGSC0003DMG400004797	4.17871	1.79e-06	3.53e-05	P-rich protein EIG-I30 [Source:PGSC_GENE;Acc:PGSC0003DMG400004797]	-
PGSC0003DMG400033072	1.73922	1.79e-06	3.53e-05	P5CDH1 [Source:PGSC_GENE;Acc:PGSC0003DMG400033072]	Aldedh
PGSC0003DMG400009474	1.61857	1.8e-06	3.53e-05	WD-repeat protein [Source:PGSC_GENE;Acc:PGSC0003DMG400009474]	-
PGSC0003DMG400007603	2.43131	1.8e-06	3.53e-05	I-box binding factor [Source:PGSC_GENE;Acc:PGSC0003DMG400007603]	Myb_DNA-binding
PGSC0003DMG400019810	1.40894	1.81e-06	3.54e-05	Sphingosine phosphate lyase [Source:PGSC_GENE;Acc:PGSC0003DMG400019810]	-
PGSC0003DMG401031064	2.07661	1.89e-06	3.69e-05	AtRab GTP-binding protein [Source:PGSC_GENE;Acc:PGSC0003DMG401031064]	Ras
PGSC0003DMG400003593	1.32773	1.91e-06	3.71e-05	Conserved gene of unknown function [Source:PGSC_GENE;Acc:PGSC0003DMG400003593]	-
PGSC0003DMG400027507	1.58687	1.96e-06	3.79e-05	EIL3 [Source:PGSC_GENE;Acc:PGSC0003DMG400027507]	EIN3
PGSC0003DMG400012259	0.769599	2e-06	3.87e-05	26S proteasome regulatory particle non-ATPase subunit 12 [Source:PGSC_GENE;Acc:PGSC0003DMG400012259]	-
PGSC0003DMG400019293	2.50858	2.05e-06	3.94e-05	NAC domain-containing protein [Source:PGSC_GENE;Acc:PGSC0003DMG400019293]	NAM
PGSC0003DMG400007804	3.60303	2.05e-06	3.95e-05	Conserved gene of unknown function [Source:PGSC_GENE;Acc:PGSC0003DMG400007804]	-
PGSC0003DMG400021248	2.24265	2.07e-06	3.98e-05	Glycolate oxidase [Source:PGSC_GENE;Acc:PGSC0003DMG400021248]	FMN_dh
PGSC0003DMG400016517	1.09607	2.08e-06	4e-05	Conserved gene of unknown function [Source:PGSC_GENE;Acc:PGSC0003DMG400016517]	-
PGSC0003DMG400025957	1.33817	2.11e-06	4.06e-05	Conserved gene of unknown function [Source:PGSC_GENE;Acc:PGSC0003DMG400025957]	-
PGSC0003DMG400012200	1.80497	2.13e-06	4.08e-05	Conserved gene of unknown function [Source:PGSC_GENE;Acc:PGSC0003DMG400012200]	-
PGSC0003DMG400027759	1.72015	2.18e-06	4.17e-05	U-box domain-containing protein 16 [Source:PGSC_GENE;Acc:PGSC0003DMG400027759]	U-box
PGSC0003DMG400000090	1.03953	2.21e-06	4.21e-05	Ubiquitin carrier protein [Source:PGSC_GENE;Acc:PGSC0003DMG400000090]	UQ_con
PGSC0003DMG400023513	1.24171	2.21e-06	4.21e-05	Phosphatidylinositol n-acetylglucosaminyltransferase subunit p [Source:PGSC_GENE;Acc:PGSC0003DMG400023513]	-
PGSC0003DMG400004961	2.09602	2.23e-06	4.22e-05	Amino acid transporter [Source:PGSC_GENE;Acc:PGSC0003DMG400004961]	Aa_trans
PGSC0003DMG400005709	1.68805	2.28e-06	4.31e-05	Carboxylic ester hydrolase [Source:PGSC_GENE;Acc:PGSC0003DMG400005709]	-
PGSC0003DMG400020248	1.98768	2.41e-06	4.52e-05	Yellow stripe 1.1 [Source:PGSC_GENE;Acc:PGSC0003DMG400020248]	OPT
PGSC0003DMG400025578	0.847592	2.41e-06	4.53e-05	Conserved gene of unknown function [Source:PGSC_GENE;Acc:PGSC0003DMG400025578]	-
PGSC0003DMG400009703	2.12801	2.42e-06	4.54e-05	WRKY transcription factor [Source:PGSC_GENE;Acc:PGSC0003DMG400009703]	WRKY
PGSC0003DMG400004081	1.50479	2.54e-06	4.74e-05	Agamous-like MADS-box protein AGL8 homolog [Source:PGSC_GENE;Acc:PGSC0003DMG400004081]	K-box
PGSC0003DMG400002824	1.98165	2.66e-06	4.94e-05	NAC domain protein NAC2 [Source:PGSC_GENE;Acc:PGSC0003DMG400002824]	NAM
PGSC0003DMG400020341	1.56218	2.67e-06	4.95e-05	17.5 kDa class I heat shock protein [Source:PGSC_GENE;Acc:PGSC0003DMG400020341]	-
PGSC0003DMG400021406	1.73933	2.69e-06	4.98e-05	Phytosulfokine peptide [Source:PGSC_GENE;Acc:PGSC0003DMG400021406]	-
PGSC0003DMG400003045	1.14698	2.77e-06	5.12e-05	Elicitor-responsive protein [Source:PGSC_GENE;Acc:PGSC0003DMG400003045]	C2
PGSC0003DMG400027183	1.18514	2.78e-06	5.12e-05	AtPH1 [Source:PGSC_GENE;Acc:PGSC0003DMG400027183]	PH
PGSC0003DMG400008551	1.88018	2.78e-06	5.12e-05	Homomeric Acetyl-CoA Carboxylase (Hom-ACCase) [Source:PGSC_GENE;Acc:PGSC0003DMG400008551]	Carboxyl_trans
PGSC0003DMG400018311	0.928551	2.85e-06	5.24e-05	Conserved gene of unknown function [Source:PGSC_GENE;Acc:PGSC0003DMG400018311]	Tetraspannin
PGSC0003DMG400008547	0.889102	2.89e-06	5.3e-05	NTGP5 [Source:PGSC_GENE;Acc:PGSC0003DMG400008547]	-
PGSC0003DMG400022537	0.886423	2.9e-06	5.31e-05	Nuclear receptor binding set domain containing protein 1	nsd [Source:PGSC_GENE;Acc:PGSC0003DMG400022537]	-
PGSC0003DMG400007808	0.991314	3.01e-06	5.5e-05	Conserved gene of unknown function [Source:PGSC_GENE;Acc:PGSC0003DMG400007808]	-
PGSC0003DMG400012578	2.20371	3.04e-06	5.55e-05	UDP-glucuronosyltransferase [Source:PGSC_GENE;Acc:PGSC0003DMG400012578]	UDPGT
PGSC0003DMG402016434	2.07104	3.23e-06	5.85e-05	Conserved gene of unknown function [Source:PGSC_GENE;Acc:PGSC0003DMG402016434]	-
PGSC0003DMG400018169	1.55654	3.3e-06	5.96e-05	Cyclin D2.1 protein [Source:PGSC_GENE;Acc:PGSC0003DMG400018169]	-
PGSC0003DMG400002134	4.30303	3.31e-06	5.97e-05	Clathrin assembly protein [Source:PGSC_GENE;Acc:PGSC0003DMG400002134]	-
PGSC0003DMG400008914	1.32386	3.36e-06	6.07e-05	F-box family protein [Source:PGSC_GENE;Acc:PGSC0003DMG400008914]	zf-Dof
PGSC0003DMG400012704	1.74727	3.38e-06	6.09e-05	Conserved gene of unknown function [Source:PGSC_GENE;Acc:PGSC0003DMG400012704]	-
PGSC0003DMG402008965	1.355	3.4e-06	6.12e-05	Gene of unknown function [Source:PGSC_GENE;Acc:PGSC0003DMG402008965]	-
PGSC0003DMG400030427	2.25761	3.42e-06	6.16e-05	Hsp20.1 protein [Source:PGSC_GENE;Acc:PGSC0003DMG400030427]	-
PGSC0003DMG401020702	0.720408	3.46e-06	6.21e-05	ADP-ribosylation factor [Source:PGSC_GENE;Acc:PGSC0003DMG401020702]	-
PGSC0003DMG400002778	0.857394	3.55e-06	6.37e-05	Small GTP-binding protein Sar1BNt [Source:PGSC_GENE;Acc:PGSC0003DMG400002778]	Arf
PGSC0003DMG400043507	5.37749	3.63e-06	6.48e-05	Cation-transporting atpase plant [Source:PGSC_GENE;Acc:PGSC0003DMG400043507]	Cation_ATPase_C
PGSC0003DMG400001320	3.28921	3.67e-06	6.53e-05	Alpha-tubulin [Source:PGSC_GENE;Acc:PGSC0003DMG400001320]	Tubulin
PGSC0003DMG400010089	0.871659	3.67e-06	6.53e-05	Zinc finger protein [Source:PGSC_GENE;Acc:PGSC0003DMG400010089]	-
PGSC0003DMG400020909	1.11649	3.79e-06	6.72e-05	ATP binding protein [Source:PGSC_GENE;Acc:PGSC0003DMG400020909]	Pkinase
PGSC0003DMG402009791	2.64776	3.88e-06	6.84e-05	Cytochrome P450 hydroxylase [Source:PGSC_GENE;Acc:PGSC0003DMG402009791]	p450
PGSC0003DMG400009340	0.731002	3.92e-06	6.91e-05	Cytochrome reductase [Source:PGSC_GENE;Acc:PGSC0003DMG400009340]	-
PGSC0003DMG400003057	3.21862	3.97e-06	6.99e-05	Osmotin [Source:PGSC_GENE;Acc:PGSC0003DMG400003057]	Thaumatin
PGSC0003DMG400002086	0.93209	4.06e-06	7.13e-05	Vacuolar protein sorting-associated protein VPS28 [Source:PGSC_GENE;Acc:PGSC0003DMG400002086]	-
PGSC0003DMG400030439	1.69455	4.23e-06	7.41e-05	Hydrolase	hydrolyzing O-glycosyl compounds [Source:PGSC_GENE;Acc:PGSC0003DMG400030439]	Glyco_hydro_3
PGSC0003DMG400022836	2.35504	4.25e-06	7.44e-05	Histone H3.2 [Source:PGSC_GENE;Acc:PGSC0003DMG400022836]	Histone
PGSC0003DMG400030657	2.6271	4.27e-06	7.47e-05	Conserved gene of unknown function [Source:PGSC_GENE;Acc:PGSC0003DMG400030657]	-
PGSC0003DMG400012652	0.76974	4.3e-06	7.51e-05	Conserved gene of unknown function [Source:PGSC_GENE;Acc:PGSC0003DMG400012652]	-
PGSC0003DMG400014341	2.94471	4.32e-06	7.54e-05	SHOC1 (SHORTAGE IN CHIASMATA 1) [Source:PGSC_GENE;Acc:PGSC0003DMG400014341]	-
PGSC0003DMG400012196	1.24744	4.38e-06	7.62e-05	Zinc finger family protein [Source:PGSC_GENE;Acc:PGSC0003DMG400012196]	-
PGSC0003DMG400007832	0.77245	4.42e-06	7.68e-05	Conserved gene of unknown function [Source:PGSC_GENE;Acc:PGSC0003DMG400007832]	-
PGSC0003DMG402008890	2.0086	4.48e-06	7.77e-05	Aldo-keto reductase family 4 member C10 [Source:PGSC_GENE;Acc:PGSC0003DMG402008890]	Aldo_ket_red
PGSC0003DMG400025755	1.76297	4.48e-06	7.77e-05	RING-H2 finger protein [Source:PGSC_GENE;Acc:PGSC0003DMG400025755]	-
PGSC0003DMG400025978	1.315	4.5e-06	7.79e-05	Zinc ion binding protein [Source:PGSC_GENE;Acc:PGSC0003DMG400025978]	-
PGSC0003DMG400026036	0.831489	4.56e-06	7.88e-05	DnaJ homolog protein [Source:PGSC_GENE;Acc:PGSC0003DMG400026036]	DnaJ_C
PGSC0003DMG400021891	1.17055	4.6e-06	7.95e-05	SP1L [Source:PGSC_GENE;Acc:PGSC0003DMG400021891]	-
PGSC0003DMG400018176	2.92017	4.74e-06	8.15e-05	Oleosin [Source:PGSC_GENE;Acc:PGSC0003DMG400018176]	-
PGSC0003DMG400019364	1.64055	4.75e-06	8.16e-05	Gene of unknown function [Source:PGSC_GENE;Acc:PGSC0003DMG400019364]	-
PGSC0003DMG400002759	0.791782	4.76e-06	8.17e-05	Importin alpha 1 [Source:PGSC_GENE;Acc:PGSC0003DMG400002759]	Arm
PGSC0003DMG400028892	1.52751	4.82e-06	8.25e-05	Conserved gene of unknown function [Source:PGSC_GENE;Acc:PGSC0003DMG400028892]	-
PGSC0003DMG400001362	1.07177	4.91e-06	8.4e-05	Transcription factor [Source:PGSC_GENE;Acc:PGSC0003DMG400001362]	TCP
PGSC0003DMG401027676	2.47636	5.2e-06	8.85e-05	Conserved gene of unknown function [Source:PGSC_GENE;Acc:PGSC0003DMG401027676]	-
PGSC0003DMG400024059	1.51638	5.24e-06	8.91e-05	Vacuolar protein sorting-associated protein VPS28 [Source:PGSC_GENE;Acc:PGSC0003DMG400024059]	-
PGSC0003DMG400030421	0.630718	5.28e-06	8.95e-05	TFIIA [Source:PGSC_GENE;Acc:PGSC0003DMG400030421]	-
PGSC0003DMG400025487	3.08262	5.47e-06	9.23e-05	Isocitrate lyase [Source:PGSC_GENE;Acc:PGSC0003DMG400025487]	-
PGSC0003DMG400028445	4.72998	5.55e-06	9.35e-05	Secreted protein [Source:PGSC_GENE;Acc:PGSC0003DMG400028445]	-
PGSC0003DMG400003707	1.48836	5.59e-06	9.41e-05	Pre-pro-cysteine proteinase [Source:PGSC_GENE;Acc:PGSC0003DMG400003707]	Peptidase_C1
PGSC0003DMG400030865	0.719884	5.65e-06	9.5e-05	Mob1 [Source:PGSC_GENE;Acc:PGSC0003DMG400030865]	-
PGSC0003DMG400022058	1.58206	5.66e-06	9.51e-05	DNA binding protein [Source:PGSC_GENE;Acc:PGSC0003DMG400022058]	HLH
PGSC0003DMG400014269	0.732286	5.71e-06	9.59e-05	SEU1 protein [Source:PGSC_GENE;Acc:PGSC0003DMG400014269]	-
PGSC0003DMG400031852	2.28701	5.73e-06	9.61e-05	Conserved gene of unknown function [Source:PGSC_GENE;Acc:PGSC0003DMG400031852]	-
PGSC0003DMG400018073	1.01787	5.74e-06	9.62e-05	Kelch repeat-containing protein [Source:PGSC_GENE;Acc:PGSC0003DMG400018073]	-
PGSC0003DMG400023525	1.02765	5.78e-06	9.66e-05	CRAL/TRIO domain containing protein [Source:PGSC_GENE;Acc:PGSC0003DMG400023525]	-
PGSC0003DMG400002290	3.71174	6e-06	0.000100015	Early-responsive to dehydration 4 [Source:PGSC_GENE;Acc:PGSC0003DMG400002290]	-
PGSC0003DMG401021043	1.93136	6.1e-06	0.000101323	NBS-LRR resistance protein [Source:PGSC_GENE;Acc:PGSC0003DMG401021043]	-
PGSC0003DMG400023617	0.813867	6.11e-06	0.000101414	Conserved gene of unknown function [Source:PGSC_GENE;Acc:PGSC0003DMG400023617]	PRP38
PGSC0003DMG400032101	1.01432	6.13e-06	0.000101554	Histidine-containing phosphotransfer protein [Source:PGSC_GENE;Acc:PGSC0003DMG400032101]	Hpt
PGSC0003DMG400028898	0.971122	6.15e-06	0.000101795	Conserved gene of unknown function [Source:PGSC_GENE;Acc:PGSC0003DMG400028898]	-
PGSC0003DMG400001122	2.20988	6.21e-06	0.000102684	Coiled-coil protein [Source:PGSC_GENE;Acc:PGSC0003DMG400001122]	-
PGSC0003DMG400003082	0.832491	6.35e-06	0.000104759	Conserved gene of unknown function [Source:PGSC_GENE;Acc:PGSC0003DMG400003082]	-
PGSC0003DMG400006482	2.03443	6.45e-06	0.000105966	APETALA2 [Source:PGSC_GENE;Acc:PGSC0003DMG400006482]	AP2
PGSC0003DMG400015388	1.17266	6.45e-06	0.000105966	Conserved gene of unknown function [Source:PGSC_GENE;Acc:PGSC0003DMG400015388]	-
PGSC0003DMG400015464	1.23219	6.45e-06	0.000105966	Nicotiana tabacum wound inducive mRNA	complete cds [Source:PGSC_GENE;Acc:PGSC0003DMG400015464]	-
PGSC0003DMG402017380	0.950094	6.5e-06	0.000106495	NOI [Source:PGSC_GENE;Acc:PGSC0003DMG402017380]	-
PGSC0003DMG400019824	4.16467	6.63e-06	0.000108478	JA-induced WRKY protein [Source:PGSC_GENE;Acc:PGSC0003DMG400019824]	WRKY
PGSC0003DMG400028643	1.12441	6.64e-06	0.000108592	Conserved gene of unknown function [Source:PGSC_GENE;Acc:PGSC0003DMG400028643]	-
PGSC0003DMG400030762	1.66506	6.8e-06	0.000110895	Zinc finger family protein [Source:PGSC_GENE;Acc:PGSC0003DMG400030762]	zf-CHY
PGSC0003DMG400025731	0.680727	6.86e-06	0.000111671	Zinc ion binding protein [Source:PGSC_GENE;Acc:PGSC0003DMG400025731]	-
PGSC0003DMG400006247	1.53213	6.86e-06	0.000111723	Conserved gene of unknown function [Source:PGSC_GENE;Acc:PGSC0003DMG400006247]	-
PGSC0003DMG400046998	5.31782	6.95e-06	0.000112893	S-adenosylmethionine-dependent methyltransferase [Source:PGSC_GENE;Acc:PGSC0003DMG400046998]	Methyltransf_11
PGSC0003DMG400028335	1.33155	7.1e-06	0.000115089	Transcription factor WRKY2 [Source:PGSC_GENE;Acc:PGSC0003DMG400028335]	WRKY
PGSC0003DMG400026261	3.01437	7.17e-06	0.000116074	ATERF-2/ATERF2/ERF2 [Source:PGSC_GENE;Acc:PGSC0003DMG400026261]	AP2
PGSC0003DMG400014212	2.97842	7.18e-06	0.000116169	Heat shock protein [Source:PGSC_GENE;Acc:PGSC0003DMG400014212]	HSP70
PGSC0003DMG400010847	1.08044	7.25e-06	0.000117168	Conserved gene of unknown function [Source:PGSC_GENE;Acc:PGSC0003DMG400010847]	LysM
PGSC0003DMG401008494	0.820517	7.34e-06	0.000118303	Double-stranded RNA binding protein [Source:PGSC_GENE;Acc:PGSC0003DMG401008494]	-
PGSC0003DMG400026229	1.97447	7.38e-06	0.000118904	Ubiquitin carboxyl-terminal hydrolase isozyme L3 [Source:PGSC_GENE;Acc:PGSC0003DMG400026229]	-
PGSC0003DMG400025878	1.28885	7.44e-06	0.000119603	Phenylpropanoid:glucosyltransferase 1 [Source:PGSC_GENE;Acc:PGSC0003DMG400025878]	UDPGT
PGSC0003DMG400024703	3.15649	7.57e-06	0.000121398	SRC2 [Source:PGSC_GENE;Acc:PGSC0003DMG400024703]	C2
PGSC0003DMG400006622	2.39908	7.58e-06	0.000121613	Phosphoinositide-specific phospholipase C [Source:PGSC_GENE;Acc:PGSC0003DMG400006622]	PI-PLC-X
PGSC0003DMG400005915	0.955645	7.7e-06	0.000123322	EIL1 [Source:PGSC_GENE;Acc:PGSC0003DMG400005915]	EIN3
PGSC0003DMG400003461	1.01193	7.72e-06	0.000123564	3-hydroxy-3-methylglutaryl coenzyme A reductase [Source:PGSC_GENE;Acc:PGSC0003DMG400003461]	-
PGSC0003DMG400024512	2.26367	7.82e-06	0.00012499	H/ACA ribonucleoprotein complex subunit [Source:PGSC_GENE;Acc:PGSC0003DMG400024512]	-
PGSC0003DMG400019635	1.43191	7.94e-06	0.000126635	BEL5 protein [Source:PGSC_GENE;Acc:PGSC0003DMG400019635]	POX
PGSC0003DMG400029866	2.3081	7.99e-06	0.000127334	Amino acid transporter [Source:PGSC_GENE;Acc:PGSC0003DMG400029866]	Aa_trans
PGSC0003DMG400029275	1.43792	8.04e-06	0.000127993	Protein phosphatase 2c [Source:PGSC_GENE;Acc:PGSC0003DMG400029275]	PP2C
PGSC0003DMG400012821	1.2232	8.21e-06	0.000130405	Serine/threonine-protein kinase PBS1 [Source:PGSC_GENE;Acc:PGSC0003DMG400012821]	Pkinase_Tyr
PGSC0003DMG400026226	2.06934	8.22e-06	0.000130405	Small GTP-binding protein [Source:PGSC_GENE;Acc:PGSC0003DMG400026226]	Ras
PGSC0003DMG400024547	2.52866	8.57e-06	0.000135555	Diacylglycerol kinase	theta [Source:PGSC_GENE;Acc:PGSC0003DMG400024547]	C1_1
PGSC0003DMG400030640	4.5046	8.59e-06	0.000135578	Conserved gene of unknown function [Source:PGSC_GENE;Acc:PGSC0003DMG400030640]	-
PGSC0003DMG400027167	1.58024	8.59e-06	0.000135578	AG-motif binding protein-2 [Source:PGSC_GENE;Acc:PGSC0003DMG400027167]	GATA
PGSC0003DMG400030680	2.116	8.78e-06	0.000138281	Conserved gene of unknown function [Source:PGSC_GENE;Acc:PGSC0003DMG400030680]	-
PGSC0003DMG400021210	1.48061	8.97e-06	0.000140917	NIM1 1 [Source:PGSC_GENE;Acc:PGSC0003DMG400021210]	BTB
PGSC0003DMG400006661	3.38877	9.01e-06	0.000141446	ASR4 [Source:PGSC_GENE;Acc:PGSC0003DMG400006661]	-
PGSC0003DMG401016434	1.93508	9.03e-06	0.000141654	Conserved gene of unknown function [Source:PGSC_GENE;Acc:PGSC0003DMG401016434]	-
PGSC0003DMG400025888	1.87248	9.14e-06	0.000143209	Methylcrotonoyl-CoA carboxylase beta chain	mitochondrial [Source:PGSC_GENE;Acc:PGSC0003DMG400025888]	Carboxyl_trans
PGSC0003DMG400010840	1.79603	9.4e-06	0.000147065	Aspartate aminotransferase [Source:PGSC_GENE;Acc:PGSC0003DMG400010840]	Aminotran_1_2
PGSC0003DMG402025397	1.77764	9.46e-06	0.00014797	Gene of unknown function [Source:PGSC_GENE;Acc:PGSC0003DMG402025397]	-
PGSC0003DMG400005604	1.27513	9.76e-06	0.000152137	Conserved gene of unknown function [Source:PGSC_GENE;Acc:PGSC0003DMG400005604]	-
PGSC0003DMG400003726	1.31957	9.83e-06	0.000153043	Carboxy-lyase [Source:PGSC_GENE;Acc:PGSC0003DMG400003726]	-
PGSC0003DMG400005178	3.89021	9.86e-06	0.000153273	NTGP4 [Source:PGSC_GENE;Acc:PGSC0003DMG400005178]	-
PGSC0003DMG400020208	3.03102	9.88e-06	0.000153511	Conserved gene of unknown function [Source:PGSC_GENE;Acc:PGSC0003DMG400020208]	-
PGSC0003DMG400002756	1.82392	1.02e-05	0.000157561	Beta-fructofuranosidase [Source:PGSC_GENE;Acc:PGSC0003DMG400002756]	-
PGSC0003DMG400007835	1.70954	1.02e-05	0.000157561	Conserved gene of unknown function [Source:PGSC_GENE;Acc:PGSC0003DMG400007835]	-
PGSC0003DMG400001934	1.90364	1.03e-05	0.000159012	DNA methyltransferase [Source:PGSC_GENE;Acc:PGSC0003DMG400001934]	DNA_methylase
PGSC0003DMG400027889	0.767433	1.04e-05	0.00015993	Inter-alpha-trypsin inhibitor heavy chain [Source:PGSC_GENE;Acc:PGSC0003DMG400027889]	-
PGSC0003DMG400027848	1.24547	1.05e-05	0.000160677	Ubiquitin carrier protein [Source:PGSC_GENE;Acc:PGSC0003DMG400027848]	UQ_con
PGSC0003DMG400016393	0.810358	1.07e-05	0.000163549	Pre-mRNA branch site protein p14 [Source:PGSC_GENE;Acc:PGSC0003DMG400016393]	RRM_1
PGSC0003DMG400028645	3.54069	1.07e-05	0.000163963	Conserved gene of unknown function [Source:PGSC_GENE;Acc:PGSC0003DMG400028645]	-
PGSC0003DMG402015928	1.21052	1.07e-05	0.000164021	OTU-like cysteine protease family protein [Source:PGSC_GENE;Acc:PGSC0003DMG402015928]	OTU
PGSC0003DMG402005938	1.40105	1.09e-05	0.000166558	Zinc ion binding protein [Source:PGSC_GENE;Acc:PGSC0003DMG402005938]	-
PGSC0003DMG400002022	0.830801	1.1e-05	0.000167705	Protein phosphatase 2C 38 [Source:PGSC_GENE;Acc:PGSC0003DMG400002022]	PP2C
PGSC0003DMG400009021	5.09205	1.1e-05	0.000168015	Gibberellin 2-oxidase [Source:PGSC_GENE;Acc:PGSC0003DMG400009021]	2OG-FeII_Oxy
PGSC0003DMG400009155	2.19801	1.11e-05	0.000168946	Triacylglycerol lipase [Source:PGSC_GENE;Acc:PGSC0003DMG400009155]	Lipase_3
PGSC0003DMG400020280	3.95719	1.14e-05	0.000172	Triacylglycerol lipase [Source:PGSC_GENE;Acc:PGSC0003DMG400020280]	-
PGSC0003DMG400016390	0.875238	1.15e-05	0.000173245	Hin1 [Source:PGSC_GENE;Acc:PGSC0003DMG400016390]	-
PGSC0003DMG400012408	1.49588	1.15e-05	0.00017393	Protein phosphatase 2C [Source:PGSC_GENE;Acc:PGSC0003DMG400012408]	PP2C
PGSC0003DMG400012239	2.54804	1.15e-05	0.000174037	Cystathionine gamma-synthase [Source:PGSC_GENE;Acc:PGSC0003DMG400012239]	Cys_Met_Meta_PP
PGSC0003DMG400008989	0.926161	1.16e-05	0.000174425	CONSTANS interacting protein 2b [Source:PGSC_GENE;Acc:PGSC0003DMG400008989]	-
PGSC0003DMG400012831	3.19176	1.18e-05	0.000177902	Gene of unknown function [Source:PGSC_GENE;Acc:PGSC0003DMG400012831]	-
PGSC0003DMG401016333	1.39982	1.19e-05	0.000179058	Protein IQ-DOMAIN 14 [Source:PGSC_GENE;Acc:PGSC0003DMG401016333]	-
PGSC0003DMG400012887	1.19589	1.2e-05	0.000179381	Cyclin-dependent protein kinase [Source:PGSC_GENE;Acc:PGSC0003DMG400012887]	-
PGSC0003DMG400016253	1.77107	1.2e-05	0.000179571	Phospholipase A1 [Source:PGSC_GENE;Acc:PGSC0003DMG400016253]	-
PGSC0003DMG400007534	0.62979	1.2e-05	0.000179871	Gb protein [Source:PGSC_GENE;Acc:PGSC0003DMG400007534]	-
PGSC0003DMG400021508	2.96634	1.22e-05	0.00018324	C2H2-type zinc finger protein [Source:PGSC_GENE;Acc:PGSC0003DMG400021508]	-
PGSC0003DMG400033136	0.949311	1.23e-05	0.000183759	Conserved gene of unknown function [Source:PGSC_GENE;Acc:PGSC0003DMG400033136]	-
PGSC0003DMG400022361	1.80226	1.25e-05	0.000186557	Sphingosine kinase [Source:PGSC_GENE;Acc:PGSC0003DMG400022361]	-
PGSC0003DMG400005972	1.25474	1.26e-05	0.000188183	Conserved gene of unknown function [Source:PGSC_GENE;Acc:PGSC0003DMG400005972]	-
PGSC0003DMG400022213	0.649261	1.27e-05	0.000188426	Bromodomain-containing protein [Source:PGSC_GENE;Acc:PGSC0003DMG400022213]	Bromodomain
PGSC0003DMG400024394	2.10484	1.28e-05	0.000190111	Conserved gene of unknown function [Source:PGSC_GENE;Acc:PGSC0003DMG400024394]	-
PGSC0003DMG400030929	0.864643	1.28e-05	0.000190111	Gene of unknown function [Source:PGSC_GENE;Acc:PGSC0003DMG400030929]	-
PGSC0003DMG400033033	0.754303	1.29e-05	0.000190858	Chaperone protein dnaJ [Source:PGSC_GENE;Acc:PGSC0003DMG400033033]	DnaJ_C
PGSC0003DMG400025336	1.87199	1.29e-05	0.000191887	Nitrate transporter NRT1-5 [Source:PGSC_GENE;Acc:PGSC0003DMG400025336]	-
PGSC0003DMG400013016	1.96868	1.3e-05	0.000192041	Nucleotide binding protein [Source:PGSC_GENE;Acc:PGSC0003DMG400013016]	-
PGSC0003DMG400019283	3.11997	1.32e-05	0.000194888	Conserved gene of unknown function [Source:PGSC_GENE;Acc:PGSC0003DMG400019283]	-
PGSC0003DMG400001809	1.82343	1.34e-05	0.000198231	Xyloglucan endotransglucosylase-hydrolase XTH5 [Source:PGSC_GENE;Acc:PGSC0003DMG400001809]	-
PGSC0003DMG400000165	0.865804	1.43e-05	0.000209346	Protein AFR [Source:PGSC_GENE;Acc:PGSC0003DMG400000165]	Kelch_1
PGSC0003DMG400019326	1.39069	1.43e-05	0.000210059	Protein AFR [Source:PGSC_GENE;Acc:PGSC0003DMG400019326]	-
PGSC0003DMG400010298	3.38486	1.44e-05	0.000210542	Conserved gene of unknown function [Source:PGSC_GENE;Acc:PGSC0003DMG400010298]	-
PGSC0003DMG400007837	0.87199	1.45e-05	0.000212661	Conserved gene of unknown function [Source:PGSC_GENE;Acc:PGSC0003DMG400007837]	-
PGSC0003DMG400016765	3.56409	1.46e-05	0.000213887	Conserved gene of unknown function [Source:PGSC_GENE;Acc:PGSC0003DMG400016765]	-
PGSC0003DMG400028204	0.746761	1.46e-05	0.000213887	Proteophosphoglycan 5 [Source:PGSC_GENE;Acc:PGSC0003DMG400028204]	-
PGSC0003DMG400001944	4.93973	1.48e-05	0.000215699	Cytochrome P450 [Source:PGSC_GENE;Acc:PGSC0003DMG400001944]	p450
PGSC0003DMG400002867	0.680023	1.48e-05	0.000215957	Potyviral capsid protein interacting protein 1 [Source:PGSC_GENE;Acc:PGSC0003DMG400002867]	DnaJ_C
PGSC0003DMG401000796	1.37815	1.48e-05	0.000215957	C2H2-type zinc finger protein [Source:PGSC_GENE;Acc:PGSC0003DMG401000796]	Pkinase_Tyr
PGSC0003DMG400016590	1.18834	1.5e-05	0.000217479	Stress enhanced protein 2 [Source:PGSC_GENE;Acc:PGSC0003DMG400016590]	-
PGSC0003DMG400028192	1.27944	1.51e-05	0.000219477	Conserved gene of unknown function [Source:PGSC_GENE;Acc:PGSC0003DMG400028192]	-
PGSC0003DMG400008152	0.878056	1.51e-05	0.000219477	Stress-associated protein 5 [Source:PGSC_GENE;Acc:PGSC0003DMG400008152]	zf-A20
PGSC0003DMG400020268	0.69546	1.53e-05	0.000220949	F-box protein SKIP14 [Source:PGSC_GENE;Acc:PGSC0003DMG400020268]	-
PGSC0003DMG400009062	1.19526	1.53e-05	0.000220949	Beta-glucanase [Source:PGSC_GENE;Acc:PGSC0003DMG400009062]	-
PGSC0003DMG400019526	2.74345	1.54e-05	0.000222849	Zinc finger protein [Source:PGSC_GENE;Acc:PGSC0003DMG400019526]	IBR
PGSC0003DMG400013142	0.759126	1.55e-05	0.000224392	Hydroxyproline-rich glycoprotein family protein [Source:PGSC_GENE;Acc:PGSC0003DMG400013142]	-
PGSC0003DMG400029326	1.40913	1.6e-05	0.000230108	Estradiol 17 beta-dehydrogenase [Source:PGSC_GENE;Acc:PGSC0003DMG400029326]	-
PGSC0003DMG402023446	1.33578	1.61e-05	0.000230967	Branched-chain alpha keto-acid dehydrogenase E1 alpha subunit [Source:PGSC_GENE;Acc:PGSC0003DMG402023446]	-
PGSC0003DMG400020939	2.15919	1.65e-05	0.000235913	Sesquiterpene synthase 2 [Source:PGSC_GENE;Acc:PGSC0003DMG400020939]	-
PGSC0003DMG400002627	0.683018	1.66e-05	0.0002374	Homeobox protein [Source:PGSC_GENE;Acc:PGSC0003DMG400002627]	START
PGSC0003DMG400016730	1.48844	1.67e-05	0.000238562	Sucrose synthase [Source:PGSC_GENE;Acc:PGSC0003DMG400016730]	Glycos_transf_1
PGSC0003DMG400026233	1.51904	1.68e-05	0.000239655	Mutt domain protein [Source:PGSC_GENE;Acc:PGSC0003DMG400026233]	NUDIX
PGSC0003DMG400029164	1.14985	1.72e-05	0.000244601	Hydroxyproline-rich glycoprotein family protein [Source:PGSC_GENE;Acc:PGSC0003DMG400029164]	-
PGSC0003DMG400003531	3.42029	1.73e-05	0.000244856	Dhn1 protein [Source:PGSC_GENE;Acc:PGSC0003DMG400003531]	-
PGSC0003DMG400006168	0.640508	1.73e-05	0.000245181	Ubiquitin-conjugating enzyme E2 23 [Source:PGSC_GENE;Acc:PGSC0003DMG400006168]	UQ_con
PGSC0003DMG400000571	1.0602	1.76e-05	0.000248996	Conserved gene of unknown function [Source:PGSC_GENE;Acc:PGSC0003DMG400000571]	-
PGSC0003DMG400026359	3.21018	1.77e-05	0.000249428	Glucan endo-1	3-beta-glucosidase [Source:PGSC_GENE;Acc:PGSC0003DMG400026359]	Glyco_hydro_17
PGSC0003DMG400044745	0.928029	1.78e-05	0.00025119	Kinase [Source:PGSC_GENE;Acc:PGSC0003DMG400044745]	Pkinase
PGSC0003DMG400011771	2.07095	1.79e-05	0.000252633	Amino acid transporter [Source:PGSC_GENE;Acc:PGSC0003DMG400011771]	Aa_trans
PGSC0003DMG400022356	4.49411	1.81e-05	0.000254017	F-box family protein [Source:PGSC_GENE;Acc:PGSC0003DMG400022356]	-
PGSC0003DMG400022357	1.17322	1.81e-05	0.000254635	Heterogeneous nuclear ribonucleoprotein U 1 [Source:PGSC_GENE;Acc:PGSC0003DMG400022357]	SPRY
PGSC0003DMG403016434	2.12248	1.82e-05	0.000254805	Conserved gene of unknown function [Source:PGSC_GENE;Acc:PGSC0003DMG403016434]	-
PGSC0003DMG400005745	3.17002	1.82e-05	0.000254805	Calcium-binding allergen Ole e 8 [Source:PGSC_GENE;Acc:PGSC0003DMG400005745]	-
PGSC0003DMG400003666	1.36495	1.87e-05	0.000260742	Senescence-associated protein [Source:PGSC_GENE;Acc:PGSC0003DMG400003666]	Rhodanese
PGSC0003DMG400002483	1.33467	1.89e-05	0.000263325	Phosphatidylcholine: Diacylglycerol Acyltransferase [Source:PGSC_GENE;Acc:PGSC0003DMG400002483]	-
PGSC0003DMG401000722	0.56643	1.9e-05	0.000265196	Guanine nucleotide-binding protein subunit beta [Source:PGSC_GENE;Acc:PGSC0003DMG401000722]	WD40
PGSC0003DMG400008438	5.17711	1.92e-05	0.000268061	Metal ion binding protein [Source:PGSC_GENE;Acc:PGSC0003DMG400008438]	HMA
PGSC0003DMG400005001	0.895963	1.94e-05	0.00027027	Alcohol dehydrogenase [Source:PGSC_GENE;Acc:PGSC0003DMG400005001]	ADH_N
PGSC0003DMG400029746	1.32917	1.95e-05	0.000271381	Actin-101 [Source:PGSC_GENE;Acc:PGSC0003DMG400029746]	Actin
PGSC0003DMG400023500	1.10642	1.96e-05	0.000271967	Glycogenin [Source:PGSC_GENE;Acc:PGSC0003DMG400023500]	-
PGSC0003DMG400002067	0.945635	1.96e-05	0.000272766	Conserved gene of unknown function [Source:PGSC_GENE;Acc:PGSC0003DMG400002067]	-
PGSC0003DMG400003257	2.23747	1.97e-05	0.000273121	Taxane 13-alpha-hydroxylase cytochrome P450 [Source:PGSC_GENE;Acc:PGSC0003DMG400003257]	p450
PGSC0003DMG400019827	1.20423	1.97e-05	0.000273184	Nucleic acid binding protein [Source:PGSC_GENE;Acc:PGSC0003DMG400019827]	-
PGSC0003DMG400012662	0.736648	1.97e-05	0.000273338	Conserved gene of unknown function [Source:PGSC_GENE;Acc:PGSC0003DMG400012662]	-
PGSC0003DMG400000219	1.89008	1.99e-05	0.000275334	Zinc finger (C3HC4-type RING finger) family protein [Source:PGSC_GENE;Acc:PGSC0003DMG400000219]	-
PGSC0003DMG400029390	1.0902	2e-05	0.000275498	Cysteine protease [Source:PGSC_GENE;Acc:PGSC0003DMG400029390]	-
PGSC0003DMG400016698	0.810571	2.01e-05	0.000277456	SLL2-S9-protein [Source:PGSC_GENE;Acc:PGSC0003DMG400016698]	-
PGSC0003DMG401001346	0.976412	2.02e-05	0.000278379	Conserved gene of unknown function [Source:PGSC_GENE;Acc:PGSC0003DMG401001346]	-
PGSC0003DMG400011665	1.59015	2.06e-05	0.000283126	Conserved gene of unknown function [Source:PGSC_GENE;Acc:PGSC0003DMG400011665]	-
PGSC0003DMG400011729	2.05223	2.09e-05	0.00028606	Fe-S metabolism associated domain-containing protein [Source:PGSC_GENE;Acc:PGSC0003DMG400011729]	-
PGSC0003DMG400011330	1.15726	2.1e-05	0.000286968	Branched-chain alpha-keto acid dehydrogenase E2 subunit [Source:PGSC_GENE;Acc:PGSC0003DMG400011330]	Biotin_lipoyl
PGSC0003DMG400029544	1.31798	2.1e-05	0.000287241	Ring finger protein [Source:PGSC_GENE;Acc:PGSC0003DMG400029544]	-
PGSC0003DMG400016769	2.12861	2.11e-05	0.000288345	Double WRKY type transfactor [Source:PGSC_GENE;Acc:PGSC0003DMG400016769]	WRKY
PGSC0003DMG400002693	0.814417	2.11e-05	0.000288345	Srpk [Source:PGSC_GENE;Acc:PGSC0003DMG400002693]	Pkinase
PGSC0003DMG400014030	1.62281	2.12e-05	0.000288817	RSH [Source:PGSC_GENE;Acc:PGSC0003DMG400014030]	-
PGSC0003DMG401008055	0.679732	2.12e-05	0.000289415	SIT4 phosphatase-associated family protein [Source:PGSC_GENE;Acc:PGSC0003DMG401008055]	-
PGSC0003DMG400028164	2.61284	2.16e-05	0.000293906	Transcription factor [Source:PGSC_GENE;Acc:PGSC0003DMG400028164]	-
PGSC0003DMG400009112	3.39247	2.18e-05	0.000296358	Protein phosphatase 2C 8 [Source:PGSC_GENE;Acc:PGSC0003DMG400009112]	PP2C
PGSC0003DMG400047273	3.87388	2.19e-05	0.000297448	Autoinhibited calcium ATPase [Source:PGSC_GENE;Acc:PGSC0003DMG400047273]	Cation_ATPase_C
PGSC0003DMG400031788	2.16705	2.19e-05	0.000297494	Protein induced upon tuberization [Source:PGSC_GENE;Acc:PGSC0003DMG400031788]	-
PGSC0003DMG401008167	2.67352	2.21e-05	0.000299128	AT-HSFB3 (Arabidopsis thaliana heat shock transcription factor B3) [Source:PGSC_GENE;Acc:PGSC0003DMG401008167]	HSF_DNA-bind
PGSC0003DMG400011555	2.53082	2.21e-05	0.000299271	Early-responsive to dehydration protein [Source:PGSC_GENE;Acc:PGSC0003DMG400011555]	-
PGSC0003DMG400028478	1.10436	2.22e-05	0.000300108	Receptor kinase [Source:PGSC_GENE;Acc:PGSC0003DMG400028478]	Pkinase_Tyr
PGSC0003DMG400013282	1.59484	2.26e-05	0.000305147	Tonoplast dicarboxylate transporter [Source:PGSC_GENE;Acc:PGSC0003DMG400013282]	Na_sulph_symp
PGSC0003DMG400001960	3.07641	2.28e-05	0.000307103	ABA 8'-hydroxylase CYP707A1 [Source:PGSC_GENE;Acc:PGSC0003DMG400001960]	p450
PGSC0003DMG400000720	0.791335	2.3e-05	0.00030952	GTP-binding protein [Source:PGSC_GENE;Acc:PGSC0003DMG400000720]	Ras
PGSC0003DMG402028661	0.811624	2.33e-05	0.00031204	Gene of unknown function [Source:PGSC_GENE;Acc:PGSC0003DMG402028661]	-
PGSC0003DMG400019286	1.57633	2.35e-05	0.00031443	Stromal membrane-associated protein [Source:PGSC_GENE;Acc:PGSC0003DMG400019286]	-
PGSC0003DMG400024644	2.01177	2.39e-05	0.0003191	101 kDa heat shock protein [Source:PGSC_GENE;Acc:PGSC0003DMG400024644]	AAA
PGSC0003DMG400008402	1.01953	2.41e-05	0.000320541	F-box family protein [Source:PGSC_GENE;Acc:PGSC0003DMG400008402]	-
PGSC0003DMG400047155	2.60268	2.41e-05	0.000320541	ATP binding protein [Source:PGSC_GENE;Acc:PGSC0003DMG400047155]	-
PGSC0003DMG400015874	1.8472	2.42e-05	0.000320813	Conserved gene of unknown function [Source:PGSC_GENE;Acc:PGSC0003DMG400015874]	-
PGSC0003DMG400013484	1.45679	2.43e-05	0.000321337	Pyroglutamyl-peptidase I [Source:PGSC_GENE;Acc:PGSC0003DMG400013484]	-
PGSC0003DMG400030867	0.914672	2.45e-05	0.000324365	Acyl-CoA-binding protein [Source:PGSC_GENE;Acc:PGSC0003DMG400030867]	-
PGSC0003DMG400014772	1.75296	2.46e-05	0.000324365	Tyramine hydroxycinnamoyl transferase [Source:PGSC_GENE;Acc:PGSC0003DMG400014772]	Acetyltransf_1
PGSC0003DMG400009130	0.777912	2.46e-05	0.000324794	ATP-dependent clp protease ATP-binding subunit clpx [Source:PGSC_GENE;Acc:PGSC0003DMG400009130]	-
PGSC0003DMG400012413	1.12611	2.48e-05	0.000326603	Conserved gene of unknown function [Source:PGSC_GENE;Acc:PGSC0003DMG400012413]	-
PGSC0003DMG400014385	0.969638	2.49e-05	0.000328868	Cell differentiation protein rcd1 [Source:PGSC_GENE;Acc:PGSC0003DMG400014385]	-
PGSC0003DMG400015711	2.66699	2.52e-05	0.000331303	PAE [Source:PGSC_GENE;Acc:PGSC0003DMG400015711]	-
PGSC0003DMG400020251	0.701993	2.55e-05	0.000335078	Nuclear transport factor [Source:PGSC_GENE;Acc:PGSC0003DMG400020251]	-
PGSC0003DMG400012380	1.51182	2.56e-05	0.000336121	ATEXO70E1 [Source:PGSC_GENE;Acc:PGSC0003DMG400012380]	Exo70
PGSC0003DMG400029503	2.3308	2.56e-05	0.000336121	ETAG-A3 [Source:PGSC_GENE;Acc:PGSC0003DMG400029503]	-
PGSC0003DMG400013973	2.50256	2.58e-05	0.000337746	Gene of unknown function [Source:PGSC_GENE;Acc:PGSC0003DMG400013973]	-
PGSC0003DMG400003340	1.25863	2.65e-05	0.000346514	P450 mono-oxygenase [Source:PGSC_GENE;Acc:PGSC0003DMG400003340]	p450
PGSC0003DMG400015225	1.06474	2.7e-05	0.000351017	Transposase [Source:PGSC_GENE;Acc:PGSC0003DMG400015225]	-
PGSC0003DMG402029444	0.548046	2.73e-05	0.000355107	GAGA-binding transcriptional activator BBR/BPC1 [Source:PGSC_GENE;Acc:PGSC0003DMG402029444]	-
PGSC0003DMG402000764	3.85329	2.73e-05	0.000355371	Protein ASYMMETRIC LEAVES2 [Source:PGSC_GENE;Acc:PGSC0003DMG402000764]	-
PGSC0003DMG400018987	0.707479	2.74e-05	0.000355454	Red chlorophyll catabolite reductase [Source:PGSC_GENE;Acc:PGSC0003DMG400018987]	-
PGSC0003DMG400025791	1.07204	2.74e-05	0.000355993	Conserved gene of unknown function [Source:PGSC_GENE;Acc:PGSC0003DMG400025791]	B3
PGSC0003DMG400020226	0.75051	2.77e-05	0.000358078	Bromodomain-containing protein [Source:PGSC_GENE;Acc:PGSC0003DMG400020226]	Bromodomain
PGSC0003DMG400006863	1.41818	2.81e-05	0.000362735	YA3 [Source:PGSC_GENE;Acc:PGSC0003DMG400006863]	CBFB_NFYA
PGSC0003DMG400011607	6.2253	2.84e-05	0.00036584	Conserved gene of unknown function [Source:PGSC_GENE;Acc:PGSC0003DMG400011607]	-
PGSC0003DMG400007552	2.97876	2.84e-05	0.000366125	Conserved gene of unknown function [Source:PGSC_GENE;Acc:PGSC0003DMG400007552]	-
PGSC0003DMG400000236	1.10455	2.85e-05	0.000367286	Ormdl [Source:PGSC_GENE;Acc:PGSC0003DMG400000236]	-
PGSC0003DMG400030464	0.641293	2.87e-05	0.000369319	Nucleic acid binding protein [Source:PGSC_GENE;Acc:PGSC0003DMG400030464]	-
PGSC0003DMG400000085	0.813922	2.89e-05	0.000371063	BTB/POZ protein [Source:PGSC_GENE;Acc:PGSC0003DMG400000085]	BTB
PGSC0003DMG400028185	4.08993	2.9e-05	0.000372433	Metal ion binding protein [Source:PGSC_GENE;Acc:PGSC0003DMG400028185]	HMA
PGSC0003DMG400031120	1.85553	2.93e-05	0.000375554	Glycine-rich protein A3 [Source:PGSC_GENE;Acc:PGSC0003DMG400031120]	-
PGSC0003DMG400002173	2.48557	2.94e-05	0.000376997	Rop guanine nucleotide exchange factor [Source:PGSC_GENE;Acc:PGSC0003DMG400002173]	DUF315
PGSC0003DMG400019297	7.41468	2.95e-05	0.000378494	Gene of unknown function [Source:PGSC_GENE;Acc:PGSC0003DMG400019297]	-
PGSC0003DMG400006659	1.27782	2.95e-05	0.000378494	Conserved gene of unknown function [Source:PGSC_GENE;Acc:PGSC0003DMG400006659]	-
PGSC0003DMG400015307	1.59631	3e-05	0.000383238	Gene of unknown function [Source:PGSC_GENE;Acc:PGSC0003DMG400015307]	-
PGSC0003DMG401031052	0.714478	3.03e-05	0.000386392	Conserved gene of unknown function [Source:PGSC_GENE;Acc:PGSC0003DMG401031052]	-
PGSC0003DMG400028235	2.66936	3.07e-05	0.000390376	Hin1 [Source:PGSC_GENE;Acc:PGSC0003DMG400028235]	-
PGSC0003DMG400016187	0.911461	3.07e-05	0.000390394	HVA22 e [Source:PGSC_GENE;Acc:PGSC0003DMG400016187]	TB2_DP1_HVA22
PGSC0003DMG400028166	1.94499	3.09e-05	0.00039197	DNA binding protein [Source:PGSC_GENE;Acc:PGSC0003DMG400028166]	-
PGSC0003DMG400010901	1.01099	3.13e-05	0.000395765	NOI [Source:PGSC_GENE;Acc:PGSC0003DMG400010901]	-
PGSC0003DMG400000142	1.18035	3.16e-05	0.000399115	Copper ion binding protein [Source:PGSC_GENE;Acc:PGSC0003DMG400000142]	Cu_bind_like
PGSC0003DMG400023698	0.840015	3.17e-05	0.000400179	Cig3 [Source:PGSC_GENE;Acc:PGSC0003DMG400023698]	-
PGSC0003DMG400004459	1.28099	3.17e-05	0.000400313	Paramyosin [Source:PGSC_GENE;Acc:PGSC0003DMG400004459]	-
PGSC0003DMG401004125	1.67127	3.2e-05	0.000403259	Aldehyde dehydrogenase (NAD+) [Source:PGSC_GENE;Acc:PGSC0003DMG401004125]	Aldedh
PGSC0003DMG400019523	2.26692	3.25e-05	0.000407639	NAC domain-containing protein 21/22 [Source:PGSC_GENE;Acc:PGSC0003DMG400019523]	NAM
PGSC0003DMG400000162	1.58844	3.29e-05	0.00041138	Ccr4-not transcription complex [Source:PGSC_GENE;Acc:PGSC0003DMG400000162]	-
PGSC0003DMG400009165	0.997009	3.38e-05	0.000421391	Lipid binding protein [Source:PGSC_GENE;Acc:PGSC0003DMG400009165]	-
PGSC0003DMG400016501	0.809976	3.43e-05	0.000427989	Peroxisome assembly protein [Source:PGSC_GENE;Acc:PGSC0003DMG400016501]	zf-C3HC4
PGSC0003DMG400003663	2.17319	3.54e-05	0.000439266	Conserved gene of unknown function [Source:PGSC_GENE;Acc:PGSC0003DMG400003663]	-
PGSC0003DMG400008353	0.951874	3.54e-05	0.000439266	Conserved gene of unknown function [Source:PGSC_GENE;Acc:PGSC0003DMG400008353]	-
PGSC0003DMG400030513	1.29411	3.54e-05	0.000439266	Sarcoplasmic reticulum histidine-rich calcium-binding protein [Source:PGSC_GENE;Acc:PGSC0003DMG400030513]	-
PGSC0003DMG400008590	1.71851	3.54e-05	0.000439266	Vacuolar protein-sorting-associated protein 37 homolog 1 [Source:PGSC_GENE;Acc:PGSC0003DMG400008590]	-
PGSC0003DMG400022680	4.09459	3.65e-05	0.00045113	Ccaat-binding transcription factor subunit A [Source:PGSC_GENE;Acc:PGSC0003DMG400022680]	-
PGSC0003DMG402006194	3.06542	3.71e-05	0.000457551	Early-responsive to dehydration 7 [Source:PGSC_GENE;Acc:PGSC0003DMG402006194]	-
PGSC0003DMG401014864	1.46352	3.77e-05	0.000463162	Gene of unknown function [Source:PGSC_GENE;Acc:PGSC0003DMG401014864]	-
PGSC0003DMG400010767	2.75699	3.8e-05	0.000467224	Monothiol glutaredoxin-S2 [Source:PGSC_GENE;Acc:PGSC0003DMG400010767]	-
PGSC0003DMG400029745	1.13834	3.88e-05	0.000475644	Actin-101 [Source:PGSC_GENE;Acc:PGSC0003DMG400029745]	Actin
PGSC0003DMG400012568	0.823975	3.9e-05	0.000477273	F-box family protein [Source:PGSC_GENE;Acc:PGSC0003DMG400012568]	Kelch_1
PGSC0003DMG400031389	0.739738	3.9e-05	0.000477273	Petunia Shaggy kinase 4 [Source:PGSC_GENE;Acc:PGSC0003DMG400031389]	Pkinase
PGSC0003DMG400014159	0.746809	3.91e-05	0.000478019	Membrane protein PB1A10.07c [Source:PGSC_GENE;Acc:PGSC0003DMG400014159]	TMS_TDE
PGSC0003DMG400004020	1.22512	3.95e-05	0.000482403	Zeaxanthin epoxidase	chloroplastic [Source:PGSC_GENE;Acc:PGSC0003DMG400004020]	FHA
PGSC0003DMG400012525	4.61119	3.97e-05	0.000484739	DREB1 [Source:PGSC_GENE;Acc:PGSC0003DMG400012525]	AP2
PGSC0003DMG400003906	1.82093	4e-05	0.000487189	Multifunctional protein [Source:PGSC_GENE;Acc:PGSC0003DMG400003906]	3HCDH_N
PGSC0003DMG400004818	0.976107	4e-05	0.000487189	Metalloendoproteinase 1 [Source:PGSC_GENE;Acc:PGSC0003DMG400004818]	PG_binding_1
PGSC0003DMG400030891	2.06171	4.15e-05	0.000504004	Hydrolase	hydrolyzing O-glycosyl compounds [Source:PGSC_GENE;Acc:PGSC0003DMG400030891]	-
PGSC0003DMG400009067	0.787127	4.21e-05	0.000509897	Proline-rich cell wall protein [Source:PGSC_GENE;Acc:PGSC0003DMG400009067]	hATC
PGSC0003DMG400003229	0.949873	4.28e-05	0.000517673	Conserved gene of unknown function [Source:PGSC_GENE;Acc:PGSC0003DMG400003229]	-
PGSC0003DMG401009415	1.38355	4.41e-05	0.000531892	Lectin kinase [Source:PGSC_GENE;Acc:PGSC0003DMG401009415]	Pkinase
PGSC0003DMG400010300	1.1109	4.52e-05	0.000544015	Actin-depolymerizing factor [Source:PGSC_GENE;Acc:PGSC0003DMG400010300]	Cofilin_ADF
PGSC0003DMG402023504	0.825554	4.7e-05	0.000561207	Arginine/serine-rich splicing factor [Source:PGSC_GENE;Acc:PGSC0003DMG402023504]	RRM_1
PGSC0003DMG400023078	0.840217	4.7e-05	0.000561207	ALF domain class transcription factor [Source:PGSC_GENE;Acc:PGSC0003DMG400023078]	PHD
PGSC0003DMG400033566	1.56051	4.7e-05	0.000561513	Flavonol synthase/flavanone 3-hydroxylase [Source:PGSC_GENE;Acc:PGSC0003DMG400033566]	-
PGSC0003DMG400031233	3.09086	4.71e-05	0.000561949	F-box protein [Source:PGSC_GENE;Acc:PGSC0003DMG400031233]	F-box
PGSC0003DMG400003000	0.570967	4.75e-05	0.000565953	Serine/threonine-protein phosphatase BSL3 [Source:PGSC_GENE;Acc:PGSC0003DMG400003000]	Metallophos
PGSC0003DMG400009483	0.702233	4.86e-05	0.00057737	Splicing endonuclease positive effector sen1 [Source:PGSC_GENE;Acc:PGSC0003DMG400009483]	-
PGSC0003DMG400002887	2.34056	4.89e-05	0.0005802	Serine/threonine-protein kinase bri1 [Source:PGSC_GENE;Acc:PGSC0003DMG400002887]	-
PGSC0003DMG400005760	1.13617	4.89e-05	0.000580444	Sulfate transporter [Source:PGSC_GENE;Acc:PGSC0003DMG400005760]	-
PGSC0003DMG400019621	0.913772	4.9e-05	0.000580444	Coiled-coil domain-containing protein [Source:PGSC_GENE;Acc:PGSC0003DMG400019621]	-
PGSC0003DMG400019618	1.89599	4.91e-05	0.00058215	CCR4-associated factor [Source:PGSC_GENE;Acc:PGSC0003DMG400019618]	CAF1
PGSC0003DMG400003897	1.27582	4.94e-05	0.000584263	PGPD14 [Source:PGSC_GENE;Acc:PGSC0003DMG400003897]	zf-CHY
PGSC0003DMG400010359	5.27619	4.95e-05	0.000585369	Phloem protein 2 [Source:PGSC_GENE;Acc:PGSC0003DMG400010359]	-
PGSC0003DMG400009466	3.05785	5.02e-05	0.000592652	Metal-binding isoprenylated protein [Source:PGSC_GENE;Acc:PGSC0003DMG400009466]	HMA
PGSC0003DMG400000619	1.04875	5.03e-05	0.000593373	Nucleosome-binding protein [Source:PGSC_GENE;Acc:PGSC0003DMG400000619]	MBD
PGSC0003DMG400009648	3.36328	5.07e-05	0.00059731	K+ channel inward rectifying [Source:PGSC_GENE;Acc:PGSC0003DMG400009648]	Ion_trans
PGSC0003DMG400009894	0.612683	5.19e-05	0.000609966	Scythe/bat3 [Source:PGSC_GENE;Acc:PGSC0003DMG400009894]	-
PGSC0003DMG400015442	1.29093	5.21e-05	0.000611422	Conserved gene of unknown function [Source:PGSC_GENE;Acc:PGSC0003DMG400015442]	-
PGSC0003DMG400000498	1.83873	5.25e-05	0.000615142	Homeodomain leucine zipper protein [Source:PGSC_GENE;Acc:PGSC0003DMG400000498]	Homeobox
PGSC0003DMG400030462	3.40411	5.36e-05	0.000627138	Avr9/Cf-9 rapidly elicited protein 216 [Source:PGSC_GENE;Acc:PGSC0003DMG400030462]	Pkinase
PGSC0003DMG400004766	2.71554	5.41e-05	0.000632167	GEM 5 [Source:PGSC_GENE;Acc:PGSC0003DMG400004766]	GRAM
PGSC0003DMG400032582	1.80173	5.48e-05	0.000640202	HJTR2GH1 protein [Source:PGSC_GENE;Acc:PGSC0003DMG400032582]	NB-ARC
PGSC0003DMG400005992	2.81731	5.49e-05	0.000640533	Conserved gene of unknown function [Source:PGSC_GENE;Acc:PGSC0003DMG400005992]	-
PGSC0003DMG400008372	2.04004	5.51e-05	0.000642005	VQ motif family protein [Source:PGSC_GENE;Acc:PGSC0003DMG400008372]	-
PGSC0003DMG400045432	1.76081	5.51e-05	0.000642018	Spotted leaf protein [Source:PGSC_GENE;Acc:PGSC0003DMG400045432]	U-box
PGSC0003DMG400026220	4.02352	5.62e-05	0.000653872	Major pollen allergen Ory s 1 [Source:PGSC_GENE;Acc:PGSC0003DMG400026220]	-
PGSC0003DMG400012294	1.21505	5.63e-05	0.000654212	Methanol inducible protein [Source:PGSC_GENE;Acc:PGSC0003DMG400012294]	-
PGSC0003DMG400012765	0.835166	5.64e-05	0.000654722	BSD domain-containing protein [Source:PGSC_GENE;Acc:PGSC0003DMG400012765]	-
PGSC0003DMG400014967	0.855159	5.65e-05	0.000655232	DnaJ [Source:PGSC_GENE;Acc:PGSC0003DMG400014967]	DnaJ
PGSC0003DMG400024796	2.25396	5.66e-05	0.00065606	Conserved gene of unknown function [Source:PGSC_GENE;Acc:PGSC0003DMG400024796]	-
PGSC0003DMG400020252	3.14242	5.66e-05	0.00065606	Peroxidase 55 [Source:PGSC_GENE;Acc:PGSC0003DMG400020252]	-
PGSC0003DMG400003058	4.01245	5.72e-05	0.000662893	Osmotin OSML15 [Source:PGSC_GENE;Acc:PGSC0003DMG400003058]	Thaumatin
PGSC0003DMG400004658	0.650301	5.73e-05	0.000663112	DNA binding protein [Source:PGSC_GENE;Acc:PGSC0003DMG400004658]	-
PGSC0003DMG400028179	0.9504	5.74e-05	0.000663679	Vacuolar protein-sorting-associated protein 37 homolog 1 [Source:PGSC_GENE;Acc:PGSC0003DMG400028179]	-
PGSC0003DMG400014899	1.4423	5.77e-05	0.000666487	Transporter [Source:PGSC_GENE;Acc:PGSC0003DMG400014899]	CRAL_TRIO_N
PGSC0003DMG400027236	0.795668	5.78e-05	0.000667376	DNA binding protein [Source:PGSC_GENE;Acc:PGSC0003DMG400027236]	B3
PGSC0003DMG402001346	0.980847	5.8e-05	0.000668576	Conserved gene of unknown function [Source:PGSC_GENE;Acc:PGSC0003DMG402001346]	-
PGSC0003DMG400006840	1.16985	5.84e-05	0.000672537	SBT4B protein [Source:PGSC_GENE;Acc:PGSC0003DMG400006840]	Peptidase_S8
PGSC0003DMG400021325	3.56688	5.85e-05	0.0006733	U-box protein [Source:PGSC_GENE;Acc:PGSC0003DMG400021325]	-
PGSC0003DMG402020240	0.816176	5.97e-05	0.000685551	Conserved gene of unknown function [Source:PGSC_GENE;Acc:PGSC0003DMG402020240]	-
PGSC0003DMG400011249	3.07	5.97e-05	0.000685795	F-box family protein [Source:PGSC_GENE;Acc:PGSC0003DMG400011249]	-
PGSC0003DMG400006939	0.805146	5.99e-05	0.000686894	Hypersensitive-induced response protein [Source:PGSC_GENE;Acc:PGSC0003DMG400006939]	-
PGSC0003DMG402027676	2.48344	6.02e-05	0.000689076	Conserved gene of unknown function [Source:PGSC_GENE;Acc:PGSC0003DMG402027676]	-
PGSC0003DMG400025024	1.33864	6.03e-05	0.00069011	COL domain class transcription factor [Source:PGSC_GENE;Acc:PGSC0003DMG400025024]	zf-B_box
PGSC0003DMG400014491	0.783802	6.04e-05	0.000690667	Conserved gene of unknown function [Source:PGSC_GENE;Acc:PGSC0003DMG400014491]	-
PGSC0003DMG400008382	1.37404	6.06e-05	0.000692343	Conserved gene of unknown function [Source:PGSC_GENE;Acc:PGSC0003DMG400008382]	-
PGSC0003DMG400019270	1.639	6.06e-05	0.000692637	Conserved gene of unknown function [Source:PGSC_GENE;Acc:PGSC0003DMG400019270]	-
PGSC0003DMG400020260	2.03188	6.08e-05	0.000694468	Conserved gene of unknown function [Source:PGSC_GENE;Acc:PGSC0003DMG400020260]	-
PGSC0003DMG400028797	3.59073	6.17e-05	0.000704121	Calcium-binding allergen Ole e 8 [Source:PGSC_GENE;Acc:PGSC0003DMG400028797]	-
PGSC0003DMG400012753	2.80771	6.18e-05	0.000704538	Conserved gene of unknown function [Source:PGSC_GENE;Acc:PGSC0003DMG400012753]	-
PGSC0003DMG400012347	0.844037	6.21e-05	0.000706966	Copper-transporting atpase p-type [Source:PGSC_GENE;Acc:PGSC0003DMG400012347]	Hydrolase
PGSC0003DMG400021241	1.08273	6.24e-05	0.000710292	AML1 [Source:PGSC_GENE;Acc:PGSC0003DMG400021241]	RRM_1
PGSC0003DMG400012639	1.05566	6.29e-05	0.000715394	GTP-binding 2 [Source:PGSC_GENE;Acc:PGSC0003DMG400012639]	Ras
PGSC0003DMG400003217	2.59104	6.31e-05	0.000717439	Avr9/Cf-9 rapidly elicited protein 65 [Source:PGSC_GENE;Acc:PGSC0003DMG400003217]	-
PGSC0003DMG400027750	2.06432	6.34e-05	0.00071951	Hsc70 [Source:PGSC_GENE;Acc:PGSC0003DMG400027750]	HSP70
PGSC0003DMG400011169	1.66568	6.35e-05	0.000720013	Senescence-associated protein [Source:PGSC_GENE;Acc:PGSC0003DMG400011169]	Tetraspannin
PGSC0003DMG400011265	1.06663	6.39e-05	0.000724034	Pentatricopeptide repeat-containing protein [Source:PGSC_GENE;Acc:PGSC0003DMG400011265]	PPR
PGSC0003DMG400017125	2.01473	6.41e-05	0.000725667	Cytochrome P450 [Source:PGSC_GENE;Acc:PGSC0003DMG400017125]	p450
PGSC0003DMG400011184	1.45231	6.42e-05	0.000727036	Conserved gene of unknown function [Source:PGSC_GENE;Acc:PGSC0003DMG400011184]	-
PGSC0003DMG400002005	1.49413	6.45e-05	0.00072968	Gene of unknown function [Source:PGSC_GENE;Acc:PGSC0003DMG400002005]	-
PGSC0003DMG400010051	1.52237	6.47e-05	0.000732275	S-adenosylmethionine decarboxylase proenzyme [Source:PGSC_GENE;Acc:PGSC0003DMG400010051]	SAM_decarbox
PGSC0003DMG400006111	1.18306	6.48e-05	0.000732464	Phosphatidate cytidylyltransferase [Source:PGSC_GENE;Acc:PGSC0003DMG400006111]	-
PGSC0003DMG400004584	1.82158	6.58e-05	0.000742364	WD-repeat protein [Source:PGSC_GENE;Acc:PGSC0003DMG400004584]	-
PGSC0003DMG400030761	1.21499	6.6e-05	0.000743607	Lipase [Source:PGSC_GENE;Acc:PGSC0003DMG400030761]	Lipase_3
PGSC0003DMG401028807	1.94852	6.64e-05	0.000748066	Conserved gene of unknown function [Source:PGSC_GENE;Acc:PGSC0003DMG401028807]	-
PGSC0003DMG400009790	3.21435	6.71e-05	0.00075384	Cytochrome P450 hydroxylase [Source:PGSC_GENE;Acc:PGSC0003DMG400009790]	p450
PGSC0003DMG400027517	0.807883	6.72e-05	0.000754509	Conserved gene of unknown function [Source:PGSC_GENE;Acc:PGSC0003DMG400027517]	-
PGSC0003DMG400000072	1.45352	6.8e-05	0.000761332	24 kDa seed maturation protein [Source:PGSC_GENE;Acc:PGSC0003DMG400000072]	-
PGSC0003DMG400018852	0.836376	6.92e-05	0.000773966	Rho GTPase activator [Source:PGSC_GENE;Acc:PGSC0003DMG400018852]	RhoGAP
PGSC0003DMG400011706	2.84043	6.95e-05	0.000776843	Gene of unknown function [Source:PGSC_GENE;Acc:PGSC0003DMG400011706]	-
PGSC0003DMG400009943	2.20859	7e-05	0.000781938	Cyclin B [Source:PGSC_GENE;Acc:PGSC0003DMG400009943]	-
PGSC0003DMG400022160	0.920815	7.03e-05	0.000785023	Pre-mRNA-splicing factor cwc15 [Source:PGSC_GENE;Acc:PGSC0003DMG400022160]	-
PGSC0003DMG400018621	2.43285	7.04e-05	0.000785023	F-box family protein [Source:PGSC_GENE;Acc:PGSC0003DMG400018621]	-
PGSC0003DMG401004066	0.588242	7.05e-05	0.000785213	Conserved gene of unknown function [Source:PGSC_GENE;Acc:PGSC0003DMG401004066]	-
PGSC0003DMG402027501	1.70228	7.1e-05	0.000789584	Oligopeptide transporter [Source:PGSC_GENE;Acc:PGSC0003DMG402027501]	-
PGSC0003DMG400000138	0.558515	7.11e-05	0.000790323	Conserved gene of unknown function [Source:PGSC_GENE;Acc:PGSC0003DMG400000138]	-
PGSC0003DMG400026927	0.592733	7.12e-05	0.000791169	Conserved gene of unknown function [Source:PGSC_GENE;Acc:PGSC0003DMG400026927]	-
PGSC0003DMG400003091	1.75465	7.28e-05	0.000806922	Leucoanthocyanidin dioxygenase [Source:PGSC_GENE;Acc:PGSC0003DMG400003091]	2OG-FeII_Oxy
PGSC0003DMG400013977	1.71585	7.33e-05	0.000810527	Actin binding protein [Source:PGSC_GENE;Acc:PGSC0003DMG400013977]	FH2
PGSC0003DMG402024761	1.21186	7.33e-05	0.000810527	Serine/threonine-protein phosphatase [Source:PGSC_GENE;Acc:PGSC0003DMG402024761]	Metallophos
PGSC0003DMG400013498	1.35153	7.47e-05	0.000823205	Pto-like serine/threonine kinase [Source:PGSC_GENE;Acc:PGSC0003DMG400013498]	Pkinase_Tyr
PGSC0003DMG400028509	3.22945	7.57e-05	0.000831745	SNF4 [Source:PGSC_GENE;Acc:PGSC0003DMG400028509]	CBS
PGSC0003DMG400014327	1.81878	7.68e-05	0.000842823	Methyl binding domain protein [Source:PGSC_GENE;Acc:PGSC0003DMG400014327]	MBD
PGSC0003DMG400024333	0.739976	7.7e-05	0.000844009	TraB family protein [Source:PGSC_GENE;Acc:PGSC0003DMG400024333]	-
PGSC0003DMG400030486	1.48341	7.74e-05	0.000848286	Conserved gene of unknown function [Source:PGSC_GENE;Acc:PGSC0003DMG400030486]	-
PGSC0003DMG400030790	0.787483	7.96e-05	0.000870361	TRANSPORT INHIBITOR RESPONSE 1 protein [Source:PGSC_GENE;Acc:PGSC0003DMG400030790]	-
PGSC0003DMG400001733	0.748034	7.99e-05	0.000872584	Ccaat-binding transcription factor subunit A [Source:PGSC_GENE;Acc:PGSC0003DMG400001733]	-
PGSC0003DMG400037697	1.08141	8e-05	0.000874187	AT14A [Source:PGSC_GENE;Acc:PGSC0003DMG400037697]	-
PGSC0003DMG400022660	1.33791	8.03e-05	0.000876651	F-box family protein [Source:PGSC_GENE;Acc:PGSC0003DMG400022660]	-
PGSC0003DMG400024323	1.09774	8.09e-05	0.000880298	Conserved gene of unknown function [Source:PGSC_GENE;Acc:PGSC0003DMG400024323]	-
PGSC0003DMG400028839	0.912761	8.09e-05	0.000880298	Vacuolar H+-ATPase A1 subunit isoform [Source:PGSC_GENE;Acc:PGSC0003DMG400028839]	ATP-synt_ab
PGSC0003DMG400015788	1.13493	8.16e-05	0.000886868	Prolyl 4-hydroxylase alpha subunit [Source:PGSC_GENE;Acc:PGSC0003DMG400015788]	-
PGSC0003DMG402000927	1.2656	8.19e-05	0.000888803	Nucleotide binding site-leucine rich repeat protein [Source:PGSC_GENE;Acc:PGSC0003DMG402000927]	NB-ARC
PGSC0003DMG400033876	3.06743	8.35e-05	0.000905167	TAF-3 [Source:PGSC_GENE;Acc:PGSC0003DMG400033876]	MFMR
PGSC0003DMG400016863	1.1561	8.42e-05	0.000911766	F-box family protein [Source:PGSC_GENE;Acc:PGSC0003DMG400016863]	-
PGSC0003DMG400022216	1.34956	8.65e-05	0.000934644	SUI1 B protein [Source:PGSC_GENE;Acc:PGSC0003DMG400022216]	SUI1
PGSC0003DMG400027710	0.631524	8.79e-05	0.000946536	ATP binding protein [Source:PGSC_GENE;Acc:PGSC0003DMG400027710]	Pkinase_Tyr
PGSC0003DMG400023483	1.88535	8.79e-05	0.000946752	Self-pruning interacting protein 1 [Source:PGSC_GENE;Acc:PGSC0003DMG400023483]	-
PGSC0003DMG400031042	2.15037	8.8e-05	0.000946752	Glutamate decarboxylase isoform1 [Source:PGSC_GENE;Acc:PGSC0003DMG400031042]	-
PGSC0003DMG400014291	2.08463	8.81e-05	0.000947724	ATMYB4 [Source:PGSC_GENE;Acc:PGSC0003DMG400014291]	Myb_DNA-binding
PGSC0003DMG400029030	1.48479	8.86e-05	0.000953025	Oxysterol-binding protein [Source:PGSC_GENE;Acc:PGSC0003DMG400029030]	-
PGSC0003DMG400009467	3.0187	8.95e-05	0.000961322	Metal ion binding protein [Source:PGSC_GENE;Acc:PGSC0003DMG400009467]	HMA
PGSC0003DMG400022122	1.0981	9e-05	0.000966339	Tetratricopeptide repeat-containing protein [Source:PGSC_GENE;Acc:PGSC0003DMG400022122]	-
PGSC0003DMG400013648	1.52103	9.01e-05	0.000966376	Sugar transporter [Source:PGSC_GENE;Acc:PGSC0003DMG400013648]	Sugar_tr
PGSC0003DMG400003842	0.938493	9.05e-05	0.000970695	Synapse-associated protein [Source:PGSC_GENE;Acc:PGSC0003DMG400003842]	-
PGSC0003DMG400003427	2.04321	9.09e-05	0.000972734	F-Box protein [Source:PGSC_GENE;Acc:PGSC0003DMG400003427]	F-box
PGSC0003DMG400021157	1.49287	9.14e-05	0.000977917	Sterol 22-desaturase [Source:PGSC_GENE;Acc:PGSC0003DMG400021157]	p450
PGSC0003DMG401012897	1.12915	9.18e-05	0.000981673	Conserved gene of unknown function [Source:PGSC_GENE;Acc:PGSC0003DMG401012897]	-
PGSC0003DMG400011185	1.83883	9.21e-05	0.000984458	Low-molecular-weight cysteine-rich protein LCR78 [Source:PGSC_GENE;Acc:PGSC0003DMG400011185]	-
PGSC0003DMG400007545	0.931189	9.26e-05	0.000988185	Lipase class 3 family protein [Source:PGSC_GENE;Acc:PGSC0003DMG400007545]	Lipase_3
PGSC0003DMG400020261	4.17478	9.28e-05	0.000989667	Polcalcin Jun o [Source:PGSC_GENE;Acc:PGSC0003DMG400020261]	-
PGSC0003DMG400023267	1.53173	9.28e-05	0.000989667	Zinc finger protein [Source:PGSC_GENE;Acc:PGSC0003DMG400023267]	-
PGSC0003DMG400010631	1.4603	9.29e-05	0.000990018	Calcium-binding allergen Ole e [Source:PGSC_GENE;Acc:PGSC0003DMG400010631]	-
PGSC0003DMG400001181	2.01926	9.41e-05	0.00100226	ACI19 [Source:PGSC_GENE;Acc:PGSC0003DMG400001181]	-
PGSC0003DMG400004548	4.45945	9.41e-05	0.00100226	Proteinase inhibitor type-2 CEVI57 [Source:PGSC_GENE;Acc:PGSC0003DMG400004548]	-
PGSC0003DMG402026974	0.818762	9.44e-05	0.00100392	CBS domain containing protein [Source:PGSC_GENE;Acc:PGSC0003DMG402026974]	CBS
PGSC0003DMG403025742	0.682453	9.6e-05	0.00101866	Conserved gene of unknown function [Source:PGSC_GENE;Acc:PGSC0003DMG403025742]	-
PGSC0003DMG403000927	1.34196	9.68e-05	0.00102661	Cc-nbs-lrr resistance protein [Source:PGSC_GENE;Acc:PGSC0003DMG403000927]	-
PGSC0003DMG400034322	2.05302	9.72e-05	0.00102935	Zinc finger protein [Source:PGSC_GENE;Acc:PGSC0003DMG400034322]	-
PGSC0003DMG400002619	1.76913	9.76e-05	0.00103296	Endo-1	4-beta-D-glucanase [Source:PGSC_GENE;Acc:PGSC0003DMG400002619]	-
PGSC0003DMG401008288	0.878867	9.78e-05	0.00103398	Cytochrome B561 [Source:PGSC_GENE;Acc:PGSC0003DMG401008288]	-
PGSC0003DMG400016149	3.97203	9.86e-05	0.00104128	Avr9/Cf-9 rapidly elicited protein 75 [Source:PGSC_GENE;Acc:PGSC0003DMG400016149]	-
PGSC0003DMG400008985	2.4366	0.000100472	0.00105936	Basic 7S globulin 2 small subunit [Source:PGSC_GENE;Acc:PGSC0003DMG400008985]	-
PGSC0003DMG400001897	1.92911	0.000100696	0.00106001	Conserved gene of unknown function [Source:PGSC_GENE;Acc:PGSC0003DMG400001897]	-
PGSC0003DMG400023499	0.573387	0.000101255	0.0010654	Proteophosphoglycan ppg4 [Source:PGSC_GENE;Acc:PGSC0003DMG400023499]	-
PGSC0003DMG400030077	0.565317	0.000101523	0.00106723	Histone-lysine N-methyltransferase	H3 lysine-9 specific SUVH1 [Source:PGSC_GENE;Acc:PGSC0003DMG400030077]	Pre-SET
PGSC0003DMG400028144	2.02219	0.000101852	0.0010702	YA1 [Source:PGSC_GENE;Acc:PGSC0003DMG400028144]	CBFB_NFYA
PGSC0003DMG402028577	1.19927	0.000102213	0.00107202	Gene of unknown function [Source:PGSC_GENE;Acc:PGSC0003DMG402028577]	-
PGSC0003DMG400016727	1.35111	0.000102471	0.00107422	Light-induced protein	chloroplastic [Source:PGSC_GENE;Acc:PGSC0003DMG400016727]	-
PGSC0003DMG400013259	0.949107	0.000103728	0.0010849	Nonsense-mediated mRNA decay protein [Source:PGSC_GENE;Acc:PGSC0003DMG400013259]	-
PGSC0003DMG400028467	1.75195	0.000103867	0.00108582	Trehalose-6-phosphate synthase [Source:PGSC_GENE;Acc:PGSC0003DMG400028467]	-
PGSC0003DMG400006894	0.902119	0.00010431	0.00108849	Nucleic acid binding protein [Source:PGSC_GENE;Acc:PGSC0003DMG400006894]	RRM_1
PGSC0003DMG400008684	0.927148	0.000104524	0.00109022	Pre-mRNA-splicing factor cwc15 [Source:PGSC_GENE;Acc:PGSC0003DMG400008684]	-
PGSC0003DMG400001977	4.44084	0.000104806	0.00109266	Regulator of gene silencing [Source:PGSC_GENE;Acc:PGSC0003DMG400001977]	-
PGSC0003DMG400004882	0.806939	0.000105804	0.00110205	DNA/RNA binding protein [Source:PGSC_GENE;Acc:PGSC0003DMG400004882]	-
PGSC0003DMG400001421	0.685443	0.00010626	0.0011063	60S ribosomal protein L34 [Source:PGSC_GENE;Acc:PGSC0003DMG400001421]	-
PGSC0003DMG401005570	0.787702	0.000106561	0.00110892	Ubiquitin fusion-degradation protein [Source:PGSC_GENE;Acc:PGSC0003DMG401005570]	UFD1
PGSC0003DMG400021726	1.38831	0.000107168	0.00111473	Furin [Source:PGSC_GENE;Acc:PGSC0003DMG400021726]	ComA
PGSC0003DMG400032778	3.97685	0.000107818	0.00112097	Conserved gene of unknown function [Source:PGSC_GENE;Acc:PGSC0003DMG400032778]	-
PGSC0003DMG400014684	1.0843	0.000108146	0.00112387	Integrase core domain containing protein [Source:PGSC_GENE;Acc:PGSC0003DMG400014684]	RVT_2
PGSC0003DMG400000779	2.97371	0.000109011	0.00113182	Extensin (ext) [Source:PGSC_GENE;Acc:PGSC0003DMG400000779]	-
PGSC0003DMG400025039	0.936202	0.000109565	0.0011366	Conserved gene of unknown function [Source:PGSC_GENE;Acc:PGSC0003DMG400025039]	-
PGSC0003DMG400016530	1.74351	0.000109671	0.0011366	Sugar transporter [Source:PGSC_GENE;Acc:PGSC0003DMG400016530]	Sugar_tr
PGSC0003DMG400018529	1.25753	0.000110043	0.0011389	Conserved gene of unknown function [Source:PGSC_GENE;Acc:PGSC0003DMG400018529]	-
PGSC0003DMG400004701	1.10209	0.00011055	0.00114207	Calmodulin-binding transcription activator (Camta)	plants [Source:PGSC_GENE;Acc:PGSC0003DMG400004701]	-
PGSC0003DMG400017696	0.595504	0.000111009	0.00114628	RNA binding protein RZ-1 [Source:PGSC_GENE;Acc:PGSC0003DMG400017696]	RRM_1
PGSC0003DMG400011073	3.4907	0.000112179	0.0011568	Avr9/Cf-9 rapidly elicited protein 137 [Source:PGSC_GENE;Acc:PGSC0003DMG400011073]	-
PGSC0003DMG400005346	0.781337	0.00011234	0.00115743	Conserved gene of unknown function [Source:PGSC_GENE;Acc:PGSC0003DMG400005346]	-
PGSC0003DMG400010763	6.82918	0.000112343	0.00115743	Glutaredoxin [Source:PGSC_GENE;Acc:PGSC0003DMG400010763]	-
PGSC0003DMG400010833	1.37289	0.000112861	0.00116224	Conserved gene of unknown function [Source:PGSC_GENE;Acc:PGSC0003DMG400010833]	-
PGSC0003DMG402012350	2.13712	0.000113231	0.00116552	GTP binding protein [Source:PGSC_GENE;Acc:PGSC0003DMG402012350]	-
PGSC0003DMG400045603	3.95225	0.000113705	0.00116987	Regulator of gene silencing [Source:PGSC_GENE;Acc:PGSC0003DMG400045603]	-
PGSC0003DMG400024574	0.667492	0.000113963	0.00117147	Conserved gene of unknown function [Source:PGSC_GENE;Acc:PGSC0003DMG400024574]	-
PGSC0003DMG400020173	0.813633	0.000114951	0.00118056	Mak [Source:PGSC_GENE;Acc:PGSC0003DMG400020173]	Pkinase
PGSC0003DMG400029430	4.40698	0.000115509	0.00118512	ARGOS [Source:PGSC_GENE;Acc:PGSC0003DMG400029430]	-
PGSC0003DMG400009038	0.660729	0.000117171	0.00120065	NtSar1 protein [Source:PGSC_GENE;Acc:PGSC0003DMG400009038]	Arf
PGSC0003DMG400024722	0.748175	0.000117524	0.00120319	MCT-1 like PUA RNA binding-domain containing protein [Source:PGSC_GENE;Acc:PGSC0003DMG400024722]	-
PGSC0003DMG400020844	1.04065	0.000117525	0.00120319	Conserved gene of unknown function [Source:PGSC_GENE;Acc:PGSC0003DMG400020844]	-
PGSC0003DMG400023742	0.768137	0.000117901	0.00120649	Mitogen-activated protein kinase kinase kinase [Source:PGSC_GENE;Acc:PGSC0003DMG400023742]	Pkinase
PGSC0003DMG404000594	2.44938	0.000118737	0.00121287	Flavonol synthase/flavanone 3-hydroxylase [Source:PGSC_GENE;Acc:PGSC0003DMG404000594]	2OG-FeII_Oxy
PGSC0003DMG400011346	3.28043	0.000118862	0.0012136	Flowering promoting factor-like 1 [Source:PGSC_GENE;Acc:PGSC0003DMG400011346]	-
PGSC0003DMG400031841	1.25405	0.000120422	0.00122842	Binding protein [Source:PGSC_GENE;Acc:PGSC0003DMG400031841]	-
PGSC0003DMG400018942	2.69552	0.000120952	0.00123328	Autoinhibited calcium ATPase [Source:PGSC_GENE;Acc:PGSC0003DMG400018942]	E1-E2_ATPase
PGSC0003DMG400004594	0.77955	0.000121543	0.00123875	Serine/threonine-protein kinase PBS1 [Source:PGSC_GENE;Acc:PGSC0003DMG400004594]	Pkinase_Tyr
PGSC0003DMG402011162	1.41108	0.000121633	0.00123911	Eukaryotic peptide chain release factor subunit 1-1 [Source:PGSC_GENE;Acc:PGSC0003DMG402011162]	-
PGSC0003DMG400028543	5.46554	0.000122303	0.00124538	Gene of unknown function [Source:PGSC_GENE;Acc:PGSC0003DMG400028543]	-
PGSC0003DMG400001775	1.02869	0.000122666	0.0012474	Protein containing C-terminal RING-finger [Source:PGSC_GENE;Acc:PGSC0003DMG400001775]	-
PGSC0003DMG402022197	1.58792	0.000124972	0.00127027	Fimbrin [Source:PGSC_GENE;Acc:PGSC0003DMG402022197]	CH
PGSC0003DMG400027703	1.44762	0.000125081	0.00127082	Alphavirus core protein family [Source:PGSC_GENE;Acc:PGSC0003DMG400027703]	-
PGSC0003DMG401005624	1.272	0.000126344	0.00128136	Gene of unknown function [Source:PGSC_GENE;Acc:PGSC0003DMG401005624]	-
PGSC0003DMG400026982	0.945691	0.000127028	0.00128715	Conserved gene of unknown function [Source:PGSC_GENE;Acc:PGSC0003DMG400026982]	-
PGSC0003DMG400017959	0.634321	0.000127422	0.00128999	Zinc finger family protein [Source:PGSC_GENE;Acc:PGSC0003DMG400017959]	-
PGSC0003DMG400019748	0.74398	0.000128958	0.00130322	Peroxisomal acetoacetyl-coenzyme A thiolase [Source:PGSC_GENE;Acc:PGSC0003DMG400019748]	Thiolase_N
PGSC0003DMG400017724	1.23094	0.00012949	0.00130743	Conserved gene of unknown function [Source:PGSC_GENE;Acc:PGSC0003DMG400017724]	-
PGSC0003DMG400012598	1.11825	0.000130181	0.00131324	DNA binding protein [Source:PGSC_GENE;Acc:PGSC0003DMG400012598]	-
PGSC0003DMG400022616	1.9021	0.000131171	0.00132264	Conserved gene of unknown function [Source:PGSC_GENE;Acc:PGSC0003DMG400022616]	-
PGSC0003DMG400008386	1.78172	0.000131612	0.00132533	ATELC [Source:PGSC_GENE;Acc:PGSC0003DMG400008386]	-
PGSC0003DMG400012613	0.957943	0.000133304	0.00134059	RING-finger protein [Source:PGSC_GENE;Acc:PGSC0003DMG400012613]	-
PGSC0003DMG400027372	2.08236	0.000134045	0.00134625	LOB domain protein 1 [Source:PGSC_GENE;Acc:PGSC0003DMG400027372]	-
PGSC0003DMG400026440	2.86393	0.00013423	0.00134752	Late blight resistance protein [Source:PGSC_GENE;Acc:PGSC0003DMG400026440]	-
PGSC0003DMG400012551	1.89965	0.000136205	0.00136553	UDP-glucuronosyltransferase [Source:PGSC_GENE;Acc:PGSC0003DMG400012551]	UDPGT
PGSC0003DMG400013239	1.28357	0.000136634	0.00136862	Carbon-sulfur lyase [Source:PGSC_GENE;Acc:PGSC0003DMG400013239]	-
PGSC0003DMG400026716	0.553382	0.000137665	0.00137713	ATP synthase subunit beta vacuolar [Source:PGSC_GENE;Acc:PGSC0003DMG400026716]	ATP-synt_ab
PGSC0003DMG401024930	0.605999	0.00013778	0.00137768	Transcription factor RF2a [Source:PGSC_GENE;Acc:PGSC0003DMG401024930]	-
PGSC0003DMG400031072	1.69486	0.000139473	0.00139239	Nam 4 [Source:PGSC_GENE;Acc:PGSC0003DMG400031072]	NAM
PGSC0003DMG400022271	0.763056	0.000141805	0.00141296	Paramyosin [Source:PGSC_GENE;Acc:PGSC0003DMG400022271]	-
PGSC0003DMG400009891	2.06009	0.000141906	0.00141334	Alpha-amylase [Source:PGSC_GENE;Acc:PGSC0003DMG400009891]	-
PGSC0003DMG400026216	0.814849	0.000142245	0.00141571	Deoxyhypusine hydroxylase [Source:PGSC_GENE;Acc:PGSC0003DMG400026216]	-
PGSC0003DMG400005971	0.877647	0.000142268	0.00141571	ATP binding protein [Source:PGSC_GENE;Acc:PGSC0003DMG400005971]	-
PGSC0003DMG400019173	2.52838	0.000142589	0.00141766	ATP binding protein [Source:PGSC_GENE;Acc:PGSC0003DMG400019173]	Pkinase
PGSC0003DMG400016030	2.59453	0.000143776	0.00142837	Glutaredoxin [Source:PGSC_GENE;Acc:PGSC0003DMG400016030]	-
PGSC0003DMG400008824	0.860671	0.000144287	0.00143141	Armadillo/beta-catenin repeat family protein [Source:PGSC_GENE;Acc:PGSC0003DMG400008824]	-
PGSC0003DMG400011023	0.879093	0.000145348	0.00143942	Acyl-CoA dehydrogenase [Source:PGSC_GENE;Acc:PGSC0003DMG400011023]	-
PGSC0003DMG400029366	0.845754	0.000146472	0.00144992	Conserved gene of unknown function [Source:PGSC_GENE;Acc:PGSC0003DMG400029366]	-
PGSC0003DMG400028250	1.14958	0.000147837	0.00146089	OJ000126_13.10 protein [Source:PGSC_GENE;Acc:PGSC0003DMG400028250]	-
PGSC0003DMG400030467	1.07417	0.000148134	0.00146319	Transcription factor [Source:PGSC_GENE;Acc:PGSC0003DMG400030467]	zf-CW
PGSC0003DMG400022304	1.75948	0.000150076	0.0014798	Extracellular ligand-gated ion channel [Source:PGSC_GENE;Acc:PGSC0003DMG400022304]	-
PGSC0003DMG400012975	0.503565	0.000150589	0.00148293	Prp4 [Source:PGSC_GENE;Acc:PGSC0003DMG400012975]	Pkinase
PGSC0003DMG400007142	0.706718	0.00015276	0.00150146	Conserved gene of unknown function [Source:PGSC_GENE;Acc:PGSC0003DMG400007142]	-
PGSC0003DMG400009126	0.8695	0.000152801	0.00150146	Dipeptidyl peptidase IV [Source:PGSC_GENE;Acc:PGSC0003DMG400009126]	-
PGSC0003DMG400015152	1.20454	0.000153071	0.00150346	Copine [Source:PGSC_GENE;Acc:PGSC0003DMG400015152]	-
PGSC0003DMG400016032	2.71321	0.000153627	0.00150684	Glutaredoxin [Source:PGSC_GENE;Acc:PGSC0003DMG400016032]	-
PGSC0003DMG400000172	1.00496	0.000153679	0.00150684	Conserved gene of unknown function [Source:PGSC_GENE;Acc:PGSC0003DMG400000172]	-
PGSC0003DMG400000066	5.20037	0.000154266	0.00151129	Ethylene-responsive late embryogenesis [Source:PGSC_GENE;Acc:PGSC0003DMG400000066]	-
PGSC0003DMG400015188	4.38077	0.000154501	0.00151272	Auxin-independent growth promoter [Source:PGSC_GENE;Acc:PGSC0003DMG400015188]	-
PGSC0003DMG400008814	0.777699	0.000155116	0.00151487	Prenylated rab acceptor family protein [Source:PGSC_GENE;Acc:PGSC0003DMG400008814]	-
PGSC0003DMG400020569	1.25631	0.000155722	0.00151901	Ubiquitin carrier protein [Source:PGSC_GENE;Acc:PGSC0003DMG400020569]	UQ_con
PGSC0003DMG400040483	0.724323	0.000157116	0.00153064	Ubiquitin-protein ligase [Source:PGSC_GENE;Acc:PGSC0003DMG400040483]	-
PGSC0003DMG400028222	3.3093	0.000158053	0.00153798	KED [Source:PGSC_GENE;Acc:PGSC0003DMG400028222]	-
PGSC0003DMG400019441	1.31903	0.000158072	0.00153798	TMS membrane family protein [Source:PGSC_GENE;Acc:PGSC0003DMG400019441]	TMS_TDE
PGSC0003DMG402000056	0.628351	0.000158535	0.00154182	Bypass1 [Source:PGSC_GENE;Acc:PGSC0003DMG402000056]	-
PGSC0003DMG400032839	1.93381	0.000158886	0.00154391	Gene of unknown function [Source:PGSC_GENE;Acc:PGSC0003DMG400032839]	-
PGSC0003DMG400016286	1.394	0.000159353	0.00154779	Enoyl-CoA hydratase/isomerase family protein [Source:PGSC_GENE;Acc:PGSC0003DMG400016286]	-
PGSC0003DMG400021436	0.819064	0.000159508	0.00154863	Conserved gene of unknown function [Source:PGSC_GENE;Acc:PGSC0003DMG400021436]	-
PGSC0003DMG400032113	0.57294	0.000160086	0.00155358	Conserved gene of unknown function [Source:PGSC_GENE;Acc:PGSC0003DMG400032113]	-
PGSC0003DMG400015197	0.845132	0.000161593	0.00156753	Bromodomain-containing protein [Source:PGSC_GENE;Acc:PGSC0003DMG400015197]	Bromodomain
PGSC0003DMG401007888	2.75224	0.00016203	0.0015711	Conserved gene of unknown function [Source:PGSC_GENE;Acc:PGSC0003DMG401007888]	-
PGSC0003DMG400028981	0.708481	0.000162413	0.00157415	Transferase	transferring glycosyl groups [Source:PGSC_GENE;Acc:PGSC0003DMG400028981]	-
PGSC0003DMG400022711	2.36348	0.000163314	0.00158055	CBL-interacting serine/threonine-protein kinase [Source:PGSC_GENE;Acc:PGSC0003DMG400022711]	Pkinase
PGSC0003DMG403009323	1.3868	0.000165003	0.00159486	Receptor protein kinase [Source:PGSC_GENE;Acc:PGSC0003DMG403009323]	-
PGSC0003DMG400004934	2.01344	0.000165042	0.00159486	UPA25 [Source:PGSC_GENE;Acc:PGSC0003DMG400004934]	-
PGSC0003DMG402008657	5.44361	0.000167414	0.001613	Gene of unknown function [Source:PGSC_GENE;Acc:PGSC0003DMG402008657]	-
PGSC0003DMG400002987	1.50117	0.00016804	0.00161834	DNAJ protein [Source:PGSC_GENE;Acc:PGSC0003DMG400002987]	DnaJ_C
PGSC0003DMG400007350	0.990578	0.000168269	0.00161986	YA4 [Source:PGSC_GENE;Acc:PGSC0003DMG400007350]	CBFB_NFYA
PGSC0003DMG400042481	3.38688	0.000169231	0.00162568	Circadian clock coupling factor ZGT [Source:PGSC_GENE;Acc:PGSC0003DMG400042481]	-
PGSC0003DMG400004685	1.5467	0.000171329	0.00164444	Mitochondrial pyruvate dehydrogenase kinase isoform 1 [Source:PGSC_GENE;Acc:PGSC0003DMG400004685]	-
PGSC0003DMG400018294	0.672806	0.00017142	0.00164462	Global transcription factor group [Source:PGSC_GENE;Acc:PGSC0003DMG400018294]	Peptidase_M24
PGSC0003DMG400000794	2.57601	0.000171729	0.0016462	Extensin (ext) [Source:PGSC_GENE;Acc:PGSC0003DMG400000794]	-
PGSC0003DMG400010765	3.06697	0.000172895	0.00165555	Glutaredoxin [Source:PGSC_GENE;Acc:PGSC0003DMG400010765]	-
PGSC0003DMG402014864	1.6072	0.000175246	0.00167285	DNA helicase homolog [Source:PGSC_GENE;Acc:PGSC0003DMG402014864]	-
PGSC0003DMG400016822	0.683739	0.000176293	0.00168074	ADP-ribosylation factor [Source:PGSC_GENE;Acc:PGSC0003DMG400016822]	Arf
PGSC0003DMG400014322	4.01036	0.000176955	0.00168634	CEN 1 [Source:PGSC_GENE;Acc:PGSC0003DMG400014322]	-
PGSC0003DMG400024494	1.13938	0.000177062	0.00168665	Phosphoglycerate mutase [Source:PGSC_GENE;Acc:PGSC0003DMG400024494]	-
PGSC0003DMG400003806	1.6537	0.000179093	0.00170314	Gene of unknown function [Source:PGSC_GENE;Acc:PGSC0003DMG400003806]	-
PGSC0003DMG400009373	2.78617	0.000181741	0.00172616	Gene of unknown function [Source:PGSC_GENE;Acc:PGSC0003DMG400009373]	-
PGSC0003DMG400007547	0.676824	0.000182421	0.00173117	Gene of unknown function [Source:PGSC_GENE;Acc:PGSC0003DMG400007547]	-
PGSC0003DMG400030620	1.22309	0.000183374	0.00173804	Chromosome-associated kinesin KIF4A [Source:PGSC_GENE;Acc:PGSC0003DMG400030620]	Kinesin
PGSC0003DMG400024113	1.69549	0.000184021	0.00174271	Gene of unknown function [Source:PGSC_GENE;Acc:PGSC0003DMG400024113]	-
PGSC0003DMG400021594	0.78675	0.000184136	0.00174308	Conserved gene of unknown function [Source:PGSC_GENE;Acc:PGSC0003DMG400021594]	-
PGSC0003DMG400022223	1.64105	0.000185335	0.00175344	Cytochrome P450 [Source:PGSC_GENE;Acc:PGSC0003DMG400022223]	p450
PGSC0003DMG400006802	3.08237	0.000185877	0.00175681	Conserved gene of unknown function [Source:PGSC_GENE;Acc:PGSC0003DMG400006802]	-
PGSC0003DMG400015933	1.92148	0.000186045	0.00175749	Pectinesterase PPE8B [Source:PGSC_GENE;Acc:PGSC0003DMG400015933]	-
PGSC0003DMG400026141	1.69027	0.000186912	0.00176422	Gene of unknown function [Source:PGSC_GENE;Acc:PGSC0003DMG400026141]	-
PGSC0003DMG400029107	1.45965	0.000187142	0.00176566	Small rubber particle protein [Source:PGSC_GENE;Acc:PGSC0003DMG400029107]	-
PGSC0003DMG400027198	1.20975	0.000188969	0.00178216	GRAS family transcription factor [Source:PGSC_GENE;Acc:PGSC0003DMG400027198]	GRAS
PGSC0003DMG400032771	2.96634	0.000189547	0.00178538	MTN3 homolog [Source:PGSC_GENE;Acc:PGSC0003DMG400032771]	-
PGSC0003DMG400003664	1.5019	0.000189734	0.0017864	Protein-methionine-s-oxide reductase [Source:PGSC_GENE;Acc:PGSC0003DMG400003664]	-
PGSC0003DMG400002930	2.96479	0.000190464	0.00179031	Jasmonate ZIM-domain protein 1 [Source:PGSC_GENE;Acc:PGSC0003DMG400002930]	Zim
PGSC0003DMG400003084	2.78611	0.000190838	0.00179309	Two-component response regulator ARR8 [Source:PGSC_GENE;Acc:PGSC0003DMG400003084]	Response_reg
PGSC0003DMG400031461	1.05433	0.000192764	0.00181044	Gene of unknown function [Source:PGSC_GENE;Acc:PGSC0003DMG400031461]	-
PGSC0003DMG400014345	2.10871	0.000193385	0.00181552	Acyl-CoA synthetase [Source:PGSC_GENE;Acc:PGSC0003DMG400014345]	AMP-binding
PGSC0003DMG400007127	1.32237	0.000194856	0.00182707	Phosphatidylcholine-sterol acyltransferase [Source:PGSC_GENE;Acc:PGSC0003DMG400007127]	-
PGSC0003DMG400044152	1.10046	0.000195108	0.00182868	UDP-glucosyltransferase [Source:PGSC_GENE;Acc:PGSC0003DMG400044152]	UDPGT
PGSC0003DMG400000738	0.681835	0.000196542	0.00183908	Phosphatidylinositol transporter [Source:PGSC_GENE;Acc:PGSC0003DMG400000738]	-
PGSC0003DMG401033888	3.47249	0.000197007	0.00184267	Universal stress protein family protein [Source:PGSC_GENE;Acc:PGSC0003DMG401033888]	Usp
PGSC0003DMG400008853	0.982758	0.000197928	0.00185053	Small GTP-binding protein [Source:PGSC_GENE;Acc:PGSC0003DMG400008853]	Ras
PGSC0003DMG400001536	6.08744	0.000199067	0.00185889	Conserved gene of unknown function [Source:PGSC_GENE;Acc:PGSC0003DMG400001536]	-
PGSC0003DMG400007339	0.577932	0.000201978	0.00188417	Translocation protein sec62 [Source:PGSC_GENE;Acc:PGSC0003DMG400007339]	-
PGSC0003DMG400008847	1.06187	0.000202023	0.00188417	5-oxoprolinase [Source:PGSC_GENE;Acc:PGSC0003DMG400008847]	Hydantoinase_B
PGSC0003DMG400011039	2.59736	0.00020287	0.00189129	Conserved gene of unknown function [Source:PGSC_GENE;Acc:PGSC0003DMG400011039]	-
PGSC0003DMG401009791	2.28749	0.000203943	0.00189839	Cytochrome P450 hydroxylase [Source:PGSC_GENE;Acc:PGSC0003DMG401009791]	p450
PGSC0003DMG400016285	1.33651	0.000206654	0.00192184	Enoyl-CoA hydratase/isomerase family protein [Source:PGSC_GENE;Acc:PGSC0003DMG400016285]	ECH
PGSC0003DMG400046135	10.092	0.000211613	0.00196474	Galactinol synthase [Source:PGSC_GENE;Acc:PGSC0003DMG400046135]	Glyco_transf_8
PGSC0003DMG400000075	0.897375	0.000212357	0.00197084	Conserved gene of unknown function [Source:PGSC_GENE;Acc:PGSC0003DMG400000075]	-
PGSC0003DMG400030219	1.28375	0.000212894	0.00197422	Chlorophyll b reductase [Source:PGSC_GENE;Acc:PGSC0003DMG400030219]	adh_short
PGSC0003DMG400005647	0.86583	0.000213842	0.0019814	AP-3 complex subunit delta [Source:PGSC_GENE;Acc:PGSC0003DMG400005647]	-
PGSC0003DMG400027856	1.43935	0.000214434	0.00198542	Geranylgeranyl pyrophosphate synthase 2 [Source:PGSC_GENE;Acc:PGSC0003DMG400027856]	-
PGSC0003DMG400008182	1.40338	0.000214538	0.00198542	Heat shock protein DnaJ [Source:PGSC_GENE;Acc:PGSC0003DMG400008182]	DnaJ
PGSC0003DMG400024246	0.793823	0.000214779	0.00198684	Fructokinase [Source:PGSC_GENE;Acc:PGSC0003DMG400024246]	PfkB
PGSC0003DMG400011336	1.17023	0.000215892	0.00199551	Hypoxia-responsive family protein [Source:PGSC_GENE;Acc:PGSC0003DMG400011336]	-
PGSC0003DMG400009002	4.69611	0.000216804	0.00200231	Long cell-linked locus protein [Source:PGSC_GENE;Acc:PGSC0003DMG400009002]	-
PGSC0003DMG400019345	0.802468	0.000219559	0.00202693	Ethylene overproducer-like 1 [Source:PGSC_GENE;Acc:PGSC0003DMG400019345]	-
PGSC0003DMG400008482	0.83857	0.000223192	0.00205547	ATP binding protein [Source:PGSC_GENE;Acc:PGSC0003DMG400008482]	Pkinase
PGSC0003DMG400025819	1.79392	0.000225604	0.00207516	Gibberellin receptor GID1 [Source:PGSC_GENE;Acc:PGSC0003DMG400025819]	Abhydrolase_3
PGSC0003DMG400020401	1.64325	0.000227972	0.00209192	Conserved gene of unknown function [Source:PGSC_GENE;Acc:PGSC0003DMG400020401]	-
PGSC0003DMG400036991	1.21303	0.000228385	0.00209396	Conserved gene of unknown function [Source:PGSC_GENE;Acc:PGSC0003DMG400036991]	-
PGSC0003DMG400014589	2.48615	0.000231632	0.00211775	Calmodulin binding protein [Source:PGSC_GENE;Acc:PGSC0003DMG400014589]	-
PGSC0003DMG400004786	2.26331	0.000231798	0.00211841	Auxin-induced protein X10A [Source:PGSC_GENE;Acc:PGSC0003DMG400004786]	Auxin_inducible
PGSC0003DMG400026692	1.42912	0.0002322	0.00212124	Protein translocase [Source:PGSC_GENE;Acc:PGSC0003DMG400026692]	-
PGSC0003DMG400021539	0.821267	0.00023278	0.00212568	NRAMP2 [Source:PGSC_GENE;Acc:PGSC0003DMG400021539]	-
PGSC0003DMG400014545	0.592093	0.000233558	0.00213193	Conserved gene of unknown function [Source:PGSC_GENE;Acc:PGSC0003DMG400014545]	-
PGSC0003DMG400027478	1.03788	0.000236036	0.00215196	Serine esterase family protein [Source:PGSC_GENE;Acc:PGSC0003DMG400027478]	-
PGSC0003DMG400018803	3.94636	0.000237331	0.0021603	AP2/ERF domain-containing transcription factor [Source:PGSC_GENE;Acc:PGSC0003DMG400018803]	AP2
PGSC0003DMG400017653	0.587006	0.000243264	0.00220811	STY-L protein [Source:PGSC_GENE;Acc:PGSC0003DMG400017653]	-
PGSC0003DMG400011457	2.42191	0.000243814	0.00221135	WRKY transcription factor [Source:PGSC_GENE;Acc:PGSC0003DMG400011457]	WRKY
PGSC0003DMG400031833	0.938298	0.000246248	0.00222987	Vacuole membrane protein [Source:PGSC_GENE;Acc:PGSC0003DMG400031833]	-
PGSC0003DMG400013903	2.75219	0.000246425	0.00223058	Bcr-associated protein	bap [Source:PGSC_GENE;Acc:PGSC0003DMG400013903]	-
PGSC0003DMG400001444	2.85539	0.000248332	0.00224426	Isoform 2 of Probable galacturonosyltransferase 13 [Source:PGSC_GENE;Acc:PGSC0003DMG400001444]	Glyco_transf_8
PGSC0003DMG400009999	0.720244	0.00024943	0.0022524	RNA recognition motif-containing protein [Source:PGSC_GENE;Acc:PGSC0003DMG400009999]	RRM_1
PGSC0003DMG400029921	1.57153	0.000250556	0.00226077	GRAS9 [Source:PGSC_GENE;Acc:PGSC0003DMG400029921]	GRAS
PGSC0003DMG400034487	0.791771	0.000252189	0.0022737	ATP-dependent RNA helicase [Source:PGSC_GENE;Acc:PGSC0003DMG400034487]	HA2
PGSC0003DMG401008657	4.78036	0.000255408	0.00230181	Replication factor A [Source:PGSC_GENE;Acc:PGSC0003DMG401008657]	-
PGSC0003DMG400014194	0.794201	0.000258139	0.0023255	Defective in cullin neddylation protein [Source:PGSC_GENE;Acc:PGSC0003DMG400014194]	-
PGSC0003DMG400018823	1.63168	0.000259108	0.0023333	Small basic intrinsic protein 1-2 [Source:PGSC_GENE;Acc:PGSC0003DMG400018823]	-
PGSC0003DMG400013407	1.73162	0.000259657	0.00233733	CC-NBS-LRR class disease resistance protein [Source:PGSC_GENE;Acc:PGSC0003DMG400013407]	NB-ARC
PGSC0003DMG400023811	1.82209	0.000261882	0.00235456	Gene of unknown function [Source:PGSC_GENE;Acc:PGSC0003DMG400023811]	-
PGSC0003DMG400001427	0.630893	0.000264996	0.00237879	Polypyrimidine tract-binding protein [Source:PGSC_GENE;Acc:PGSC0003DMG400001427]	RRM_1
PGSC0003DMG400001621	2.55256	0.00026581	0.00238516	Phospholipase C [Source:PGSC_GENE;Acc:PGSC0003DMG400001621]	PI-PLC-X
PGSC0003DMG400019246	1.07999	0.000266328	0.00238887	Structural molecule [Source:PGSC_GENE;Acc:PGSC0003DMG400019246]	Motile_Sperm
PGSC0003DMG403029613	0.831232	0.00026749	0.00239645	Gene of unknown function [Source:PGSC_GENE;Acc:PGSC0003DMG403029613]	-
PGSC0003DMG400017640	1.79292	0.000268028	0.0023994	Homeobox protein [Source:PGSC_GENE;Acc:PGSC0003DMG400017640]	HALZ
PGSC0003DMG400012623	1.61953	0.000269	0.00240713	NOI [Source:PGSC_GENE;Acc:PGSC0003DMG400012623]	-
PGSC0003DMG400025811	0.793639	0.000269424	0.00240913	Nucleic acid binding protein [Source:PGSC_GENE;Acc:PGSC0003DMG400025811]	-
PGSC0003DMG400014799	0.78244	0.00027007	0.00241196	Syntaxin [Source:PGSC_GENE;Acc:PGSC0003DMG400014799]	SNARE
PGSC0003DMG402030312	0.820237	0.000270562	0.00241446	DNA binding protein [Source:PGSC_GENE;Acc:PGSC0003DMG402030312]	-
PGSC0003DMG402012883	1.45395	0.000270904	0.00241656	Conserved gene of unknown function [Source:PGSC_GENE;Acc:PGSC0003DMG402012883]	-
PGSC0003DMG400034313	0.536627	0.000271593	0.00242081	Calmodulin-binding transcription activator (Camta)	plants [Source:PGSC_GENE;Acc:PGSC0003DMG400034313]	TIG
PGSC0003DMG400024600	2.25136	0.000272557	0.0024275	Conserved gene of unknown function [Source:PGSC_GENE;Acc:PGSC0003DMG400024600]	-
PGSC0003DMG402009879	1.94674	0.000273077	0.00242927	Zinc finger protein [Source:PGSC_GENE;Acc:PGSC0003DMG402009879]	Lipase_GDSL
PGSC0003DMG400022256	1.2871	0.000274126	0.00243765	Amino acid transporter [Source:PGSC_GENE;Acc:PGSC0003DMG400022256]	Aa_trans
PGSC0003DMG400018543	0.894975	0.000274269	0.00243797	Conserved gene of unknown function [Source:PGSC_GENE;Acc:PGSC0003DMG400018543]	-
PGSC0003DMG400016724	0.639689	0.000276414	0.00245416	NSFL1 cofactor p47 [Source:PGSC_GENE;Acc:PGSC0003DMG400016724]	UBX
PGSC0003DMG400035643	2.93538	0.000276568	0.00245457	Drought-induced protein SDi [Source:PGSC_GENE;Acc:PGSC0003DMG400035643]	-
PGSC0003DMG400027696	0.898597	0.000277271	0.00245985	Auxin:hydrogen symporter [Source:PGSC_GENE;Acc:PGSC0003DMG400027696]	-
PGSC0003DMG400015752	0.887581	0.000277495	0.00246087	O-linked n-acetylglucosamine transferase	ogt [Source:PGSC_GENE;Acc:PGSC0003DMG400015752]	TPR_1
PGSC0003DMG400018283	0.712295	0.000279156	0.00247175	Aspartic protease [Source:PGSC_GENE;Acc:PGSC0003DMG400018283]	Asp
PGSC0003DMG400022340	2.93055	0.00027963	0.00247498	Ccd1 [Source:PGSC_GENE;Acc:PGSC0003DMG400022340]	-
PGSC0003DMG400005933	2.10184	0.000279884	0.0024753	Conserved gene of unknown function [Source:PGSC_GENE;Acc:PGSC0003DMG400005933]	-
PGSC0003DMG400028284	0.835145	0.000281349	0.00248525	Protein phosphatase 2a	regulatory subunit [Source:PGSC_GENE;Acc:PGSC0003DMG400028284]	-
PGSC0003DMG400012397	5.95333	0.000281464	0.00248525	Conserved gene of unknown function [Source:PGSC_GENE;Acc:PGSC0003DMG400012397]	-
PGSC0003DMG400004041	1.01156	0.000281491	0.00248525	Conserved gene of unknown function [Source:PGSC_GENE;Acc:PGSC0003DMG400004041]	-
PGSC0003DMG400008442	1.39034	0.000281555	0.00248525	SCL domain class transcription factor [Source:PGSC_GENE;Acc:PGSC0003DMG400008442]	GRAS
PGSC0003DMG400025982	0.947466	0.000282124	0.00248931	Conserved gene of unknown function [Source:PGSC_GENE;Acc:PGSC0003DMG400025982]	-
PGSC0003DMG400024595	3.73201	0.000282997	0.00249604	Zinc finger protein [Source:PGSC_GENE;Acc:PGSC0003DMG400024595]	-
PGSC0003DMG400019386	0.622702	0.000284079	0.00250267	Phenylalanine ammonia-lyase [Source:PGSC_GENE;Acc:PGSC0003DMG400019386]	-
PGSC0003DMG400004691	0.878579	0.000285022	0.00250903	ADP-ribosylation factor [Source:PGSC_GENE;Acc:PGSC0003DMG400004691]	Arf
PGSC0003DMG400012102	1.89485	0.000285994	0.00251513	Actin binding protein [Source:PGSC_GENE;Acc:PGSC0003DMG400012102]	FH2
PGSC0003DMG400006642	1.10372	0.000286095	0.00251513	Conserved gene of unknown function [Source:PGSC_GENE;Acc:PGSC0003DMG400006642]	-
PGSC0003DMG400016454	0.789457	0.00028658	0.0025169	Conserved gene of unknown function [Source:PGSC_GENE;Acc:PGSC0003DMG400016454]	-
PGSC0003DMG400046438	2.24272	0.000287042	0.0025197	NB-ARC domain containing protein [Source:PGSC_GENE;Acc:PGSC0003DMG400046438]	-
PGSC0003DMG400012344	1.73909	0.000287159	0.0025197	Phospholipid hydroperoxide glutathione peroxidase [Source:PGSC_GENE;Acc:PGSC0003DMG400012344]	GSHPx
PGSC0003DMG400038720	0.887005	0.000288671	0.00253135	Polyubiquitin [Source:PGSC_GENE;Acc:PGSC0003DMG400038720]	ubiquitin
PGSC0003DMG400028985	1.62528	0.000290334	0.00254398	Calcium ion binding protein [Source:PGSC_GENE;Acc:PGSC0003DMG400028985]	-
PGSC0003DMG400006110	0.900761	0.000290581	0.00254516	PRA1 family protein D [Source:PGSC_GENE;Acc:PGSC0003DMG400006110]	-
PGSC0003DMG400028128	0.924528	0.000291886	0.00255462	Syntaxin [Source:PGSC_GENE;Acc:PGSC0003DMG400028128]	SNARE
PGSC0003DMG400030416	1.33378	0.000294614	0.00257453	Conserved gene of unknown function [Source:PGSC_GENE;Acc:PGSC0003DMG400030416]	-
PGSC0003DMG400025816	1.22505	0.000297092	0.00259519	Gibberellin receptor GID1 [Source:PGSC_GENE;Acc:PGSC0003DMG400025816]	Abhydrolase_3
PGSC0003DMG400007506	1.84862	0.00030155	0.00262908	DOF domain class transcription factor [Source:PGSC_GENE;Acc:PGSC0003DMG400007506]	zf-Dof
PGSC0003DMG400006371	0.904956	0.000302253	0.00263319	Phosphoric diester hydrolase [Source:PGSC_GENE;Acc:PGSC0003DMG400006371]	Tub
PGSC0003DMG400021151	0.730997	0.000302838	0.00263526	Transducin [Source:PGSC_GENE;Acc:PGSC0003DMG400021151]	-
PGSC0003DMG400001100	1.32501	0.000303445	0.00263853	Electron transport oxidoreductase [Source:PGSC_GENE;Acc:PGSC0003DMG400001100]	-
PGSC0003DMG401016772	0.566413	0.000304284	0.0026448	Syntaxin [Source:PGSC_GENE;Acc:PGSC0003DMG401016772]	SNARE
PGSC0003DMG400028663	2.87157	0.000307265	0.00266562	Conserved gene of unknown function [Source:PGSC_GENE;Acc:PGSC0003DMG400028663]	-
PGSC0003DMG400011103	1.24832	0.000309497	0.00267874	Conserved gene of unknown function [Source:PGSC_GENE;Acc:PGSC0003DMG400011103]	-
PGSC0003DMG400021911	1.7422	0.000309602	0.00267874	ZIP4/SPO22 [Source:PGSC_GENE;Acc:PGSC0003DMG400021911]	-
PGSC0003DMG400022246	0.857022	0.000309978	0.00267981	Polyubiquitin [Source:PGSC_GENE;Acc:PGSC0003DMG400022246]	ubiquitin
PGSC0003DMG400034307	0.792273	0.000310079	0.00267981	Histidine kinase 3B [Source:PGSC_GENE;Acc:PGSC0003DMG400034307]	HisKA
PGSC0003DMG400013891	0.924428	0.000311156	0.0026881	Resistance protein PSH-RGH6 [Source:PGSC_GENE;Acc:PGSC0003DMG400013891]	NB-ARC
PGSC0003DMG400030882	1.49781	0.000317316	0.00273819	Plant viral-response family protein [Source:PGSC_GENE;Acc:PGSC0003DMG400030882]	-
PGSC0003DMG402012560	0.803515	0.000318914	0.00274989	Gene of unknown function [Source:PGSC_GENE;Acc:PGSC0003DMG402012560]	-
PGSC0003DMG400020947	0.73065	0.00031974	0.00275493	Myosin XI [Source:PGSC_GENE;Acc:PGSC0003DMG400020947]	Myosin_head
PGSC0003DMG403005679	1.08418	0.00032041	0.00275929	Cytochrome P450 [Source:PGSC_GENE;Acc:PGSC0003DMG403005679]	p450
PGSC0003DMG400023125	1.84646	0.00032137	0.00276382	Conserved gene of unknown function [Source:PGSC_GENE;Acc:PGSC0003DMG400023125]	-
PGSC0003DMG402030736	1.88187	0.000321602	0.00276468	Zinc finger family protein [Source:PGSC_GENE;Acc:PGSC0003DMG402030736]	-
PGSC0003DMG400023295	6.17332	0.000323837	0.00278207	AP2/ERF domain-containing transcription factor [Source:PGSC_GENE;Acc:PGSC0003DMG400023295]	AP2
PGSC0003DMG400009936	1.04019	0.000323869	0.00278207	Beta-fructofuranosidase [Source:PGSC_GENE;Acc:PGSC0003DMG400009936]	-
PGSC0003DMG400001454	1.24747	0.00032657	0.00279998	ATEXO70E1 [Source:PGSC_GENE;Acc:PGSC0003DMG400001454]	Exo70
PGSC0003DMG400027139	1.54821	0.000327015	0.00280274	ESC [Source:PGSC_GENE;Acc:PGSC0003DMG400027139]	-
PGSC0003DMG401008890	1.51793	0.000330783	0.00283126	Aldo-keto reductase family 4 member C10 [Source:PGSC_GENE;Acc:PGSC0003DMG401008890]	Aldo_ket_red
PGSC0003DMG400013703	1.29573	0.000334556	0.00285982	Phosphoethanolamine cytidylyltransferase [Source:PGSC_GENE;Acc:PGSC0003DMG400013703]	CTP_transf_2
PGSC0003DMG400014526	0.732855	0.000335573	0.00286637	Conserved gene of unknown function [Source:PGSC_GENE;Acc:PGSC0003DMG400014526]	-
PGSC0003DMG400014267	3.10875	0.000336057	0.00286942	Multidrug resistance pump [Source:PGSC_GENE;Acc:PGSC0003DMG400014267]	MatE
PGSC0003DMG400025880	0.702675	0.000336477	0.00287051	Protein binding / zinc ion binding [Source:PGSC_GENE;Acc:PGSC0003DMG400025880]	-
PGSC0003DMG400005056	1.11362	0.000337126	0.00287423	Sphingosine kinase [Source:PGSC_GENE;Acc:PGSC0003DMG400005056]	-
PGSC0003DMG400022120	0.795632	0.000347173	0.00295103	YUP8H12R.23 protein [Source:PGSC_GENE;Acc:PGSC0003DMG400022120]	-
PGSC0003DMG400001840	0.827584	0.000348812	0.00296275	Reticulon B22 [Source:PGSC_GENE;Acc:PGSC0003DMG400001840]	-
PGSC0003DMG400031093	0.892145	0.000350519	0.00297614	Glutathione S-transferase/peroxidase [Source:PGSC_GENE;Acc:PGSC0003DMG400031093]	GST_N
PGSC0003DMG400009478	0.669867	0.000352432	0.00298792	F-box protein [Source:PGSC_GENE;Acc:PGSC0003DMG400009478]	-
PGSC0003DMG400017095	1.02352	0.00035714	0.0030267	Galactokinase [Source:PGSC_GENE;Acc:PGSC0003DMG400017095]	GHMP_kinases
PGSC0003DMG400017999	2.53497	0.000358927	0.00304071	Cytochrome P450 hydroxylase [Source:PGSC_GENE;Acc:PGSC0003DMG400017999]	p450
PGSC0003DMG400033678	5.75945	0.000359249	0.0030413	Conserved gene of unknown function [Source:PGSC_GENE;Acc:PGSC0003DMG400033678]	-
PGSC0003DMG400025979	1.16262	0.000360467	0.00305035	Gene of unknown function [Source:PGSC_GENE;Acc:PGSC0003DMG400025979]	-
PGSC0003DMG400016896	2.03264	0.000361974	0.00306082	NAC domain protein [Source:PGSC_GENE;Acc:PGSC0003DMG400016896]	NAM
PGSC0003DMG400030908	2.25211	0.000362591	0.0030649	Conserved gene of unknown function [Source:PGSC_GENE;Acc:PGSC0003DMG400030908]	-
PGSC0003DMG400023352	1.16928	0.000363826	0.00307306	Conserved gene of unknown function [Source:PGSC_GENE;Acc:PGSC0003DMG400023352]	-
PGSC0003DMG402023696	0.900112	0.000367939	0.00310549	Leucine zipper transcription factor TGA [Source:PGSC_GENE;Acc:PGSC0003DMG402023696]	bZIP_1
PGSC0003DMG400027513	0.646661	0.000371065	0.00312723	Gene of unknown function [Source:PGSC_GENE;Acc:PGSC0003DMG400027513]	-
PGSC0003DMG400024700	1.42819	0.000373748	0.0031456	ATIDD4-DOMAIN 4 [Source:PGSC_GENE;Acc:PGSC0003DMG400024700]	-
PGSC0003DMG400003566	0.866799	0.000373797	0.0031456	ARO1 2 [Source:PGSC_GENE;Acc:PGSC0003DMG400003566]	-
PGSC0003DMG400030434	0.891387	0.000374217	0.00314797	Acyl-CoA thioesterase [Source:PGSC_GENE;Acc:PGSC0003DMG400030434]	-
PGSC0003DMG400003837	0.720339	0.000378119	0.00317609	Speckle-type POZ protein [Source:PGSC_GENE;Acc:PGSC0003DMG400003837]	BTB
PGSC0003DMG400003419	0.689695	0.000382561	0.00321103	Vacuolar ATPase subunit B [Source:PGSC_GENE;Acc:PGSC0003DMG400003419]	ATP-synt_ab
PGSC0003DMG400018060	1.61789	0.000386367	0.00324178	Zinc finger protein [Source:PGSC_GENE;Acc:PGSC0003DMG400018060]	-
PGSC0003DMG400027075	2.99943	0.000388179	0.00325218	Conserved gene of unknown function [Source:PGSC_GENE;Acc:PGSC0003DMG400027075]	-
PGSC0003DMG402025764	0.779346	0.000388362	0.00325251	Gene of unknown function [Source:PGSC_GENE;Acc:PGSC0003DMG402025764]	-
PGSC0003DMG400000799	0.718786	0.000389707	0.00326018	BZIP transcriptional activator RSG [Source:PGSC_GENE;Acc:PGSC0003DMG400000799]	bZIP_1
PGSC0003DMG400024268	1.53106	0.000390942	0.0032693	Peptide transporter [Source:PGSC_GENE;Acc:PGSC0003DMG400024268]	-
PGSC0003DMG401018380	2.10252	0.000393765	0.00328928	Diacylglycerol kinase variant A [Source:PGSC_GENE;Acc:PGSC0003DMG401018380]	-
PGSC0003DMG401030227	0.918297	0.000395874	0.00330447	Gene of unknown function [Source:PGSC_GENE;Acc:PGSC0003DMG401030227]	-
PGSC0003DMG400013649	1.77792	0.000401131	0.00334344	Auxin:hydrogen symporter [Source:PGSC_GENE;Acc:PGSC0003DMG400013649]	-
PGSC0003DMG400004588	1.02218	0.000402208	0.00334827	Epsin	N-terminal; ENTH/VHS [Source:PGSC_GENE;Acc:PGSC0003DMG400004588]	-
PGSC0003DMG400025627	3.36966	0.000402299	0.00334827	Protein COBRA [Source:PGSC_GENE;Acc:PGSC0003DMG400025627]	-
PGSC0003DMG400030567	4.97254	0.000402461	0.00334839	Zinc finger protein [Source:PGSC_GENE;Acc:PGSC0003DMG400030567]	zf-CCCH
PGSC0003DMG400024958	1.43591	0.000402907	0.00335088	Avr9/Cf-9 rapidly elicited protein 189 [Source:PGSC_GENE;Acc:PGSC0003DMG400024958]	-
PGSC0003DMG400028986	2.09466	0.000403825	0.00335729	ATP binding protein [Source:PGSC_GENE;Acc:PGSC0003DMG400028986]	AAA
PGSC0003DMG400007131	1.23398	0.000406586	0.00337777	Histone H2B [Source:PGSC_GENE;Acc:PGSC0003DMG400007131]	Histone
PGSC0003DMG400031235	1.1374	0.000407237	0.0033817	Protein kinase atsik [Source:PGSC_GENE;Acc:PGSC0003DMG400031235]	Pkinase_Tyr
PGSC0003DMG400024225	0.932931	0.000407492	0.0033817	Transporter [Source:PGSC_GENE;Acc:PGSC0003DMG400024225]	-
PGSC0003DMG400032144	0.856797	0.000407505	0.0033817	Cysteine protease ATG4B [Source:PGSC_GENE;Acc:PGSC0003DMG400032144]	-
PGSC0003DMG400006814	1.43793	0.000408375	0.00338768	AN1-like transcription factor [Source:PGSC_GENE;Acc:PGSC0003DMG400006814]	zf-AN1
PGSC0003DMG400000797	0.679745	0.000409956	0.00339584	F-box family protein [Source:PGSC_GENE;Acc:PGSC0003DMG400000797]	-
PGSC0003DMG400007259	0.684583	0.000411248	0.0034053	Conserved gene of unknown function [Source:PGSC_GENE;Acc:PGSC0003DMG400007259]	-
PGSC0003DMG400008008	1.08016	0.000411938	0.00340859	Conserved gene of unknown function [Source:PGSC_GENE;Acc:PGSC0003DMG400008008]	-
PGSC0003DMG400017484	0.576248	0.000414127	0.00342416	Heat shock factor protein [Source:PGSC_GENE;Acc:PGSC0003DMG400017484]	HSF_DNA-bind
PGSC0003DMG400024740	1.11502	0.000415291	0.00343253	Vacuole membrane protein [Source:PGSC_GENE;Acc:PGSC0003DMG400024740]	-
PGSC0003DMG400002047	2.43572	0.000415934	0.0034366	AT-hook1 protein [Source:PGSC_GENE;Acc:PGSC0003DMG400002047]	-
PGSC0003DMG400028308	0.675187	0.000417123	0.00344392	LIGULELESS1 protein [Source:PGSC_GENE;Acc:PGSC0003DMG400028308]	SBP
PGSC0003DMG400008929	0.668557	0.000417727	0.0034464	BRI1-KD interacting protein 130 [Source:PGSC_GENE;Acc:PGSC0003DMG400008929]	-
PGSC0003DMG400019536	0.991121	0.000424718	0.00349393	Conserved gene of unknown function [Source:PGSC_GENE;Acc:PGSC0003DMG400019536]	-
PGSC0003DMG400018000	0.781098	0.000425594	0.00349861	Gene of unknown function [Source:PGSC_GENE;Acc:PGSC0003DMG400018000]	-
PGSC0003DMG400020720	1.05366	0.00042721	0.00350935	SAM (And some other nucleotide) binding motif [Source:PGSC_GENE;Acc:PGSC0003DMG400020720]	Aminotran_1_2
PGSC0003DMG400018469	0.586111	0.000429014	0.00352163	G-Box binding protein 2 [Source:PGSC_GENE;Acc:PGSC0003DMG400018469]	MFMR
PGSC0003DMG401002516	0.751046	0.000433134	0.00355032	RNA polymerase II mediator complex subunit [Source:PGSC_GENE;Acc:PGSC0003DMG401002516]	-
PGSC0003DMG400003108	0.534881	0.00043462	0.00356122	Bromodomain-containing RNA-binding protein 1 [Source:PGSC_GENE;Acc:PGSC0003DMG400003108]	Bromodomain
PGSC0003DMG400019273	0.765622	0.000436054	0.00357168	Conserved gene of unknown function [Source:PGSC_GENE;Acc:PGSC0003DMG400019273]	-
PGSC0003DMG400016374	0.826657	0.000436303	0.00357243	F-box protein [Source:PGSC_GENE;Acc:PGSC0003DMG400016374]	-
PGSC0003DMG400005401	1.63079	0.000439959	0.00359225	Sigma factor binding protein 1 [Source:PGSC_GENE;Acc:PGSC0003DMG400005401]	-
PGSC0003DMG401001493	0.710202	0.000440058	0.00359225	Nucleotide binding protein [Source:PGSC_GENE;Acc:PGSC0003DMG401001493]	-
PGSC0003DMG400001206	1.29345	0.000440069	0.00359225	Peroxisomal enoyl-CoA hydratase/isomerase family protein [Source:PGSC_GENE;Acc:PGSC0003DMG400001206]	ECH
PGSC0003DMG400038862	1.4035	0.000440144	0.00359225	Ring finger protein [Source:PGSC_GENE;Acc:PGSC0003DMG400038862]	-
PGSC0003DMG400002868	0.929243	0.000442773	0.00360982	CW14 protein [Source:PGSC_GENE;Acc:PGSC0003DMG400002868]	-
PGSC0003DMG401025870	0.759201	0.000443586	0.00361385	Phosphoprotein phosphatase [Source:PGSC_GENE;Acc:PGSC0003DMG401025870]	-
PGSC0003DMG400014292	1.74325	0.000444087	0.00361534	ATP binding protein [Source:PGSC_GENE;Acc:PGSC0003DMG400014292]	-
PGSC0003DMG401023992	0.963449	0.000446453	0.00363187	Conserved gene of unknown function [Source:PGSC_GENE;Acc:PGSC0003DMG401023992]	-
PGSC0003DMG400012257	0.68926	0.000447587	0.00363602	DNA binding protein [Source:PGSC_GENE;Acc:PGSC0003DMG400012257]	-
PGSC0003DMG400015104	1.39596	0.000448658	0.00364343	WRKY transcription factor [Source:PGSC_GENE;Acc:PGSC0003DMG400015104]	WRKY
PGSC0003DMG400004784	0.963765	0.000449908	0.00365096	Heat shock protein 70 (HSP70)-interacting protein [Source:PGSC_GENE;Acc:PGSC0003DMG400004784]	TPR_1
PGSC0003DMG400016320	0.634311	0.000450257	0.0036525	Phosphatidylcholine transfer protein [Source:PGSC_GENE;Acc:PGSC0003DMG400016320]	START
PGSC0003DMG400027457	1.90568	0.000451033	0.00365749	GDU1 [Source:PGSC_GENE;Acc:PGSC0003DMG400027457]	-
PGSC0003DMG400006663	2.61853	0.000451413	0.00365926	ASR3 [Source:PGSC_GENE;Acc:PGSC0003DMG400006663]	-
PGSC0003DMG400006741	0.694473	0.000452717	0.00366591	Ser/Thr specific protein phosphatase 2A B regulatory subunit alpha isoform [Source:PGSC_GENE;Acc:PGSC0003DMG400006741]	-
PGSC0003DMG400034091	1.98872	0.000454998	0.00368176	Gene of unknown function [Source:PGSC_GENE;Acc:PGSC0003DMG400034091]	-
PGSC0003DMG400023490	2.05787	0.000457097	0.00369743	Pleiotropic drug resistance protein 2 [Source:PGSC_GENE;Acc:PGSC0003DMG400023490]	ABC2_membrane
PGSC0003DMG400003382	1.43291	0.000460279	0.00372052	TCP transcription factor [Source:PGSC_GENE;Acc:PGSC0003DMG400003382]	TCP
PGSC0003DMG400010762	3.08588	0.000461779	0.00372867	Glutaredoxin [Source:PGSC_GENE;Acc:PGSC0003DMG400010762]	-
PGSC0003DMG401016183	0.76458	0.00046534	0.00375076	Gene of unknown function [Source:PGSC_GENE;Acc:PGSC0003DMG401016183]	-
PGSC0003DMG400005977	1.23804	0.000466587	0.00375682	Conserved gene of unknown function [Source:PGSC_GENE;Acc:PGSC0003DMG400005977]	-
PGSC0003DMG400021894	1.46702	0.000467306	0.00376128	Gene of unknown function [Source:PGSC_GENE;Acc:PGSC0003DMG400021894]	-
PGSC0003DMG400028815	0.790957	0.00046887	0.0037712	Reticulon family protein [Source:PGSC_GENE;Acc:PGSC0003DMG400028815]	-
PGSC0003DMG400030059	0.682549	0.000469437	0.00377442	RNA recognition motif-containing protein [Source:PGSC_GENE;Acc:PGSC0003DMG400030059]	RRM_1
PGSC0003DMG402012862	3.40348	0.000470501	0.00378051	Elicitor inducible beta-1	3-glucanase NtEIG-E76 [Source:PGSC_GENE;Acc:PGSC0003DMG402012862]	Glyco_hydro_17
PGSC0003DMG400030405	1.81444	0.000470527	0.00378051	Heat shock cognate 70 kDa protein 1 [Source:PGSC_GENE;Acc:PGSC0003DMG400030405]	HSP70
PGSC0003DMG400004802	1.24822	0.00047109	0.00378369	Microtubule associated protein [Source:PGSC_GENE;Acc:PGSC0003DMG400004802]	-
PGSC0003DMG400008110	1.27481	0.000472655	0.00379492	Nucleic acid binding protein [Source:PGSC_GENE;Acc:PGSC0003DMG400008110]	-
PGSC0003DMG400008497	3.84482	0.000472834	0.00379502	Embryogensis abundant protein [Source:PGSC_GENE;Acc:PGSC0003DMG400008497]	-
PGSC0003DMG400020550	1.46203	0.000476341	0.00382183	CBL-interacting protein kinase 11 [Source:PGSC_GENE;Acc:PGSC0003DMG400020550]	Pkinase
PGSC0003DMG400024704	0.829172	0.000476541	0.00382208	WD-repeat protein [Source:PGSC_GENE;Acc:PGSC0003DMG400024704]	-
PGSC0003DMG400003554	0.729336	0.000477863	0.00383133	Conserved gene of unknown function [Source:PGSC_GENE;Acc:PGSC0003DMG400003554]	-
PGSC0003DMG400013022	2.77797	0.000481095	0.00385316	Calcium-transporting ATPase 2	plasma membrane-type [Source:PGSC_GENE;Acc:PGSC0003DMG400013022]	E1-E2_ATPase
PGSC0003DMG401011679	1.64986	0.000486797	0.00389471	Ent-kaurene oxidase 2 [Source:PGSC_GENE;Acc:PGSC0003DMG401011679]	p450
PGSC0003DMG400014654	1.76287	0.000488678	0.00390702	Glutathione S-transferase/peroxidase [Source:PGSC_GENE;Acc:PGSC0003DMG400014654]	GST_N
PGSC0003DMG400027159	1.17311	0.00048942	0.0039102	ZIP transporter [Source:PGSC_GENE;Acc:PGSC0003DMG400027159]	-
PGSC0003DMG400026436	3.70921	0.000489779	0.00391116	Serine-threonine protein kinase	plant-type [Source:PGSC_GENE;Acc:PGSC0003DMG400026436]	Pkinase
PGSC0003DMG400028593	2.097	0.000490281	0.00391296	Histidine-containing phosphotransfer protein [Source:PGSC_GENE;Acc:PGSC0003DMG400028593]	Hpt
PGSC0003DMG400029702	0.983192	0.000493423	0.00393527	Smg-7 [Source:PGSC_GENE;Acc:PGSC0003DMG400029702]	-
PGSC0003DMG400028533	0.68483	0.000498315	0.00396872	Nucleosome-binding protein [Source:PGSC_GENE;Acc:PGSC0003DMG400028533]	MBD
PGSC0003DMG400025798	1.388	0.000498901	0.0039706	DEM2 [Source:PGSC_GENE;Acc:PGSC0003DMG400025798]	-
PGSC0003DMG400032559	1.00108	0.000505225	0.00401657	Zinc finger family protein [Source:PGSC_GENE;Acc:PGSC0003DMG400032559]	-
PGSC0003DMG400000591	1.39797	0.000507812	0.00403165	Gene of unknown function [Source:PGSC_GENE;Acc:PGSC0003DMG400000591]	-
PGSC0003DMG400024583	3.28494	0.000510913	0.00405086	Conserved gene of unknown function [Source:PGSC_GENE;Acc:PGSC0003DMG400024583]	-
PGSC0003DMG400025668	2.31109	0.000510945	0.00405086	ATP binding protein [Source:PGSC_GENE;Acc:PGSC0003DMG400025668]	Pkinase
PGSC0003DMG400012701	1.86217	0.000513708	0.00406993	Conserved gene of unknown function [Source:PGSC_GENE;Acc:PGSC0003DMG400012701]	-
PGSC0003DMG400031257	0.835739	0.000514408	0.00407405	60S ribosomal protein L34 [Source:PGSC_GENE;Acc:PGSC0003DMG400031257]	-
PGSC0003DMG400000670	0.62546	0.000514829	0.00407596	Phosphatase Psc923 [Source:PGSC_GENE;Acc:PGSC0003DMG400000670]	UBX
PGSC0003DMG400029499	0.603311	0.000515487	0.00407976	Dimethylmenaquinone methyltransferase [Source:PGSC_GENE;Acc:PGSC0003DMG400029499]	-
PGSC0003DMG400027207	0.566692	0.000516564	0.00408587	Conserved gene of unknown function [Source:PGSC_GENE;Acc:PGSC0003DMG400027207]	-
PGSC0003DMG400016820	0.811637	0.000516862	0.00408637	Calcium-dependent protein kinase 4 [Source:PGSC_GENE;Acc:PGSC0003DMG400016820]	Pkinase
PGSC0003DMG400025884	1.21052	0.000517525	0.00409019	U-box domain-containing protein 25 [Source:PGSC_GENE;Acc:PGSC0003DMG400025884]	U-box
PGSC0003DMG400016826	0.715431	0.000520289	0.00410777	NAD-dependent isocitrate dehydrogenase [Source:PGSC_GENE;Acc:PGSC0003DMG400016826]	-
PGSC0003DMG400030246	2.58893	0.000522627	0.00412335	Transcription factor [Source:PGSC_GENE;Acc:PGSC0003DMG400030246]	-
PGSC0003DMG400017958	1.15432	0.000523902	0.00413198	Nucleotide pyrophosphatase/phosphodiesterase [Source:PGSC_GENE;Acc:PGSC0003DMG400017958]	Metallophos
PGSC0003DMG400027692	2.23649	0.000526213	0.00414589	Calcium-binding protein CAST [Source:PGSC_GENE;Acc:PGSC0003DMG400027692]	-
PGSC0003DMG400006403	1.04703	0.000528809	0.0041649	Conserved gene of unknown function [Source:PGSC_GENE;Acc:PGSC0003DMG400006403]	-
PGSC0003DMG400008348	2.46272	0.000532732	0.00418854	Gene of unknown function [Source:PGSC_GENE;Acc:PGSC0003DMG400008348]	-
PGSC0003DMG400020215	1.14653	0.000533753	0.00419511	CLC-Nt2 protein [Source:PGSC_GENE;Acc:PGSC0003DMG400020215]	Voltage_CLC
PGSC0003DMG400004514	1.2165	0.000536486	0.00421223	Beta 1	4 N-acetylglucosaminyltransferase [Source:PGSC_GENE;Acc:PGSC0003DMG400004514]	-
PGSC0003DMG400004114	0.996594	0.000539989	0.0042334	Trehalose 6-phosphate synthase [Source:PGSC_GENE;Acc:PGSC0003DMG400004114]	-
PGSC0003DMG400017639	1.25509	0.000540113	0.0042334	Homeobox-leucine zipper protein ATHB-54 [Source:PGSC_GENE;Acc:PGSC0003DMG400017639]	-
PGSC0003DMG400028421	2.59979	0.000540457	0.00423463	Ubiquitin-protein ligase [Source:PGSC_GENE;Acc:PGSC0003DMG400028421]	F-box
PGSC0003DMG400025223	0.563556	0.000544568	0.00426012	Exoenzymes regulatory protein aepA [Source:PGSC_GENE;Acc:PGSC0003DMG400025223]	-
PGSC0003DMG400025221	0.837343	0.000544804	0.00426012	Conserved gene of unknown function [Source:PGSC_GENE;Acc:PGSC0003DMG400025221]	zf-TAZ
PGSC0003DMG401013639	1.17447	0.000546004	0.00426634	RNA recognition motif-containing protein [Source:PGSC_GENE;Acc:PGSC0003DMG401013639]	RRM_1
PGSC0003DMG400020694	0.704937	0.000546873	0.00427166	Gene of unknown function [Source:PGSC_GENE;Acc:PGSC0003DMG400020694]	-
PGSC0003DMG400015381	1.08461	0.000552496	0.0043141	Purine transporter [Source:PGSC_GENE;Acc:PGSC0003DMG400015381]	-
PGSC0003DMG400007516	1.77275	0.000553638	0.00432153	Conserved gene of unknown function [Source:PGSC_GENE;Acc:PGSC0003DMG400007516]	-
PGSC0003DMG400011208	1.41165	0.000554245	0.00432271	Serine carboxypeptidase [Source:PGSC_GENE;Acc:PGSC0003DMG400011208]	Peptidase_S10
PGSC0003DMG400012581	1.21891	0.000561995	0.0043675	Protein phosphatase 2c [Source:PGSC_GENE;Acc:PGSC0003DMG400012581]	PP2C
PGSC0003DMG400005189	1.17643	0.000562024	0.0043675	Patellin 1 [Source:PGSC_GENE;Acc:PGSC0003DMG400005189]	CRAL_TRIO_N
PGSC0003DMG400005649	2.40621	0.000562542	0.00436846	Calmodulin-binding protein [Source:PGSC_GENE;Acc:PGSC0003DMG400005649]	-
PGSC0003DMG401002119	1.03637	0.000562615	0.00436846	Conserved gene of unknown function [Source:PGSC_GENE;Acc:PGSC0003DMG401002119]	-
PGSC0003DMG400008921	0.825286	0.000563231	0.00436972	Arf gtpase-activating protein [Source:PGSC_GENE;Acc:PGSC0003DMG400008921]	-
PGSC0003DMG400028580	1.41662	0.0005666	0.00438806	Mahogunin [Source:PGSC_GENE;Acc:PGSC0003DMG400028580]	-
PGSC0003DMG401008019	0.510623	0.000568301	0.00439824	Lipin family protein [Source:PGSC_GENE;Acc:PGSC0003DMG401008019]	-
PGSC0003DMG400039752	0.737961	0.000570184	0.00440981	Exocyst complex component [Source:PGSC_GENE;Acc:PGSC0003DMG400039752]	Exo70
PGSC0003DMG400032142	0.50686	0.000570771	0.00441285	Casein kinase [Source:PGSC_GENE;Acc:PGSC0003DMG400032142]	Pkinase
PGSC0003DMG400006509	1.66568	0.000571256	0.0044151	Conserved gene of unknown function [Source:PGSC_GENE;Acc:PGSC0003DMG400006509]	RVT_1
PGSC0003DMG400014403	1.77864	0.000576114	0.00444811	Formin 5 [Source:PGSC_GENE;Acc:PGSC0003DMG400014403]	FH2
PGSC0003DMG400016031	2.56041	0.000577646	0.00445691	Glutaredoxin [Source:PGSC_GENE;Acc:PGSC0003DMG400016031]	-
PGSC0003DMG402008055	0.56629	0.000578572	0.00446254	SIT4 phosphatase-associated family protein [Source:PGSC_GENE;Acc:PGSC0003DMG402008055]	-
PGSC0003DMG400006217	1.58444	0.000583466	0.00449724	C2 domain-containing protein [Source:PGSC_GENE;Acc:PGSC0003DMG400006217]	C2
PGSC0003DMG400022359	0.52084	0.000587861	0.00452805	Eukaryotic translation initiation factor 3 subunit [Source:PGSC_GENE;Acc:PGSC0003DMG400022359]	-
PGSC0003DMG400022506	1.24217	0.000590656	0.0045465	Cytidine deaminase [Source:PGSC_GENE;Acc:PGSC0003DMG400022506]	-
PGSC0003DMG400003346	2.61188	0.000591491	0.00455138	Cytochrome P450 [Source:PGSC_GENE;Acc:PGSC0003DMG400003346]	p450
PGSC0003DMG400009066	1.21948	0.000592673	0.00455893	Beta-1	3-galactosyltransferase sqv-2 [Source:PGSC_GENE;Acc:PGSC0003DMG400009066]	Galactosyl_T
PGSC0003DMG400009123	0.644309	0.000593354	0.0045622	Salt tolerance protein 5 [Source:PGSC_GENE;Acc:PGSC0003DMG400009123]	-
PGSC0003DMG400029006	0.683332	0.000593499	0.0045622	T2-type RNase [Source:PGSC_GENE;Acc:PGSC0003DMG400029006]	Ribonuclease_T2
PGSC0003DMG400005969	2.0196	0.000596572	0.00458427	Gene of unknown function [Source:PGSC_GENE;Acc:PGSC0003DMG400005969]	-
PGSC0003DMG400020564	1.89682	0.000597836	0.00459243	Avr9/Cf-9 rapidly elicited protein 216 [Source:PGSC_GENE;Acc:PGSC0003DMG400020564]	Pkinase
PGSC0003DMG401016404	0.880328	0.000600312	0.00460805	Conserved gene of unknown function [Source:PGSC_GENE;Acc:PGSC0003DMG401016404]	-
PGSC0003DMG400019975	0.86514	0.000600477	0.00460805	Ankyrin repeat-containing protein [Source:PGSC_GENE;Acc:PGSC0003DMG400019975]	-
PGSC0003DMG400024906	1.10291	0.000602472	0.00462179	Conserved gene of unknown function [Source:PGSC_GENE;Acc:PGSC0003DMG400024906]	-
PGSC0003DMG402028908	3.35765	0.000604087	0.00463262	ATP-binding cassette transporter [Source:PGSC_GENE;Acc:PGSC0003DMG402028908]	-
PGSC0003DMG400028117	0.89856	0.000605031	0.00463616	MATE family transporter [Source:PGSC_GENE;Acc:PGSC0003DMG400028117]	MatE
PGSC0003DMG401007575	0.68831	0.000605441	0.00463675	Cc-nbs-lrr resistance protein [Source:PGSC_GENE;Acc:PGSC0003DMG401007575]	NB-ARC
PGSC0003DMG402002794	1.3646	0.000605768	0.0046377	Conserved gene of unknown function [Source:PGSC_GENE;Acc:PGSC0003DMG402002794]	-
PGSC0003DMG400002586	2.30871	0.000607067	0.00464451	Harpin-induced 1 [Source:PGSC_GENE;Acc:PGSC0003DMG400002586]	-
PGSC0003DMG400011274	1.04354	0.000610512	0.00466616	ATP binding protein [Source:PGSC_GENE;Acc:PGSC0003DMG400011274]	Pkinase
PGSC0003DMG400030345	1.70935	0.000613237	0.00468437	FUS-interacting serine-arginine-rich protein 1 [Source:PGSC_GENE;Acc:PGSC0003DMG400030345]	RRM_1
PGSC0003DMG400024475	0.903968	0.000614398	0.00469113	Calmodulin binding protein [Source:PGSC_GENE;Acc:PGSC0003DMG400024475]	-
PGSC0003DMG400014645	0.534956	0.000617447	0.00471125	Arginine/serine-rich splicing factor [Source:PGSC_GENE;Acc:PGSC0003DMG400014645]	RRM_1
PGSC0003DMG400013647	2.25501	0.00062021	0.00472598	JmjC domain containing protein [Source:PGSC_GENE;Acc:PGSC0003DMG400013647]	JmjC
PGSC0003DMG401020581	1.8808	0.000626566	0.00476643	Tir-nbs-lrr resistance protein [Source:PGSC_GENE;Acc:PGSC0003DMG401020581]	TIR
PGSC0003DMG400028611	2.14417	0.000629073	0.0047823	Peroxisomal membrane protein pmp34 [Source:PGSC_GENE;Acc:PGSC0003DMG400028611]	Mito_carr
PGSC0003DMG400011720	1.47237	0.000629623	0.00478488	Copper transporter [Source:PGSC_GENE;Acc:PGSC0003DMG400011720]	-
PGSC0003DMG400026998	1.54512	0.000630931	0.00479307	IS10 transposase [Source:PGSC_GENE;Acc:PGSC0003DMG400026998]	-
PGSC0003DMG400012438	0.72577	0.000631395	0.00479307	Conserved gene of unknown function [Source:PGSC_GENE;Acc:PGSC0003DMG400012438]	-
PGSC0003DMG400009958	0.667666	0.000631569	0.00479307	Conserved gene of unknown function [Source:PGSC_GENE;Acc:PGSC0003DMG400009958]	-
PGSC0003DMG400026379	1.1901	0.000632029	0.00479307	ATP binding protein [Source:PGSC_GENE;Acc:PGSC0003DMG400026379]	-
PGSC0003DMG400018012	0.566081	0.000632457	0.0047936	Conserved gene of unknown function [Source:PGSC_GENE;Acc:PGSC0003DMG400018012]	-
PGSC0003DMG400009307	0.930582	0.000634782	0.00480802	Blight resistance protein T118 [Source:PGSC_GENE;Acc:PGSC0003DMG400009307]	NB-ARC
PGSC0003DMG400004893	0.69701	0.000637798	0.00482604	ATEXO70D1 [Source:PGSC_GENE;Acc:PGSC0003DMG400004893]	Exo70
PGSC0003DMG400004348	0.762015	0.000638546	0.0048301	Conserved gene of unknown function [Source:PGSC_GENE;Acc:PGSC0003DMG400004348]	-
PGSC0003DMG400031756	0.707285	0.000640908	0.00484473	Octanoyltransferase [Source:PGSC_GENE;Acc:PGSC0003DMG400031756]	BPL_LipA_LipB
PGSC0003DMG400019502	0.738081	0.000643788	0.00486266	Vesicle transport v-SNARE 11 [Source:PGSC_GENE;Acc:PGSC0003DMG400019502]	-
PGSC0003DMG402015717	2.8836	0.00064392	0.00486266	Gene of unknown function [Source:PGSC_GENE;Acc:PGSC0003DMG402015717]	-
PGSC0003DMG400030361	1.14813	0.000644262	0.00486339	Cys-3-His zinc finger protein [Source:PGSC_GENE;Acc:PGSC0003DMG400030361]	zf-CCCH
PGSC0003DMG400013902	4.05215	0.000648105	0.00488939	Fimbrin [Source:PGSC_GENE;Acc:PGSC0003DMG400013902]	CH
PGSC0003DMG400027530	1.6049	0.000649768	0.00490031	Gene of unknown function [Source:PGSC_GENE;Acc:PGSC0003DMG400027530]	-
PGSC0003DMG400006079	0.665154	0.000653723	0.0049285	UPA18 [Source:PGSC_GENE;Acc:PGSC0003DMG400006079]	C2
PGSC0003DMG400022653	2.33283	0.000654421	0.00493049	Glutaredoxin	grx [Source:PGSC_GENE;Acc:PGSC0003DMG400022653]	-
PGSC0003DMG400018123	1.36624	0.000654638	0.00493049	Gene of unknown function [Source:PGSC_GENE;Acc:PGSC0003DMG400018123]	-
PGSC0003DMG400008517	2.3755	0.000656039	0.00493777	MtN3 protein [Source:PGSC_GENE;Acc:PGSC0003DMG400008517]	-
PGSC0003DMG400011880	0.679424	0.000660611	0.00496561	Peroxisomal biogenesis factor [Source:PGSC_GENE;Acc:PGSC0003DMG400011880]	-
PGSC0003DMG400005899	2.22023	0.000664648	0.00499431	CCR4-associated factor [Source:PGSC_GENE;Acc:PGSC0003DMG400005899]	CAF1
PGSC0003DMG400027179	0.9777	0.000668542	0.00501694	36kDa-peroxisomal membrane protein (PMP36) [Source:PGSC_GENE;Acc:PGSC0003DMG400027179]	Mito_carr
PGSC0003DMG400011068	0.755171	0.000671591	0.00503338	Amino acid transporter [Source:PGSC_GENE;Acc:PGSC0003DMG400011068]	Aa_trans
PGSC0003DMG400020365	1.6285	0.000672335	0.00503377	Conserved gene of unknown function [Source:PGSC_GENE;Acc:PGSC0003DMG400020365]	-
PGSC0003DMG400019235	1.09191	0.000675524	0.00505432	Beta-glucosidase 41 [Source:PGSC_GENE;Acc:PGSC0003DMG400019235]	Glyco_hydro_1
PGSC0003DMG400007666	5.78923	0.000675914	0.00505557	Orf120a protein [Source:PGSC_GENE;Acc:PGSC0003DMG400007666]	-
PGSC0003DMG400027092	0.858853	0.000678348	0.00507211	UPF0497 membrane protein [Source:PGSC_GENE;Acc:PGSC0003DMG400027092]	-
PGSC0003DMG400027157	1.8953	0.000678966	0.00507506	R2R3 transcription factor MYB108 1 [Source:PGSC_GENE;Acc:PGSC0003DMG400027157]	Myb_DNA-binding
PGSC0003DMG400025240	2.11186	0.000679316	0.00507578	Axi 1 protein [Source:PGSC_GENE;Acc:PGSC0003DMG400025240]	-
PGSC0003DMG402024842	2.68048	0.000679509	0.00507578	Conserved gene of unknown function [Source:PGSC_GENE;Acc:PGSC0003DMG402024842]	-
PGSC0003DMG400014710	1.71237	0.000682124	0.00509197	Enzyme of the cupin superfamily [Source:PGSC_GENE;Acc:PGSC0003DMG400014710]	Cupin_3
PGSC0003DMG402012010	1.40207	0.00068263	0.0050924	Nuclear receptor binding set domain containing protein 1	nsd [Source:PGSC_GENE;Acc:PGSC0003DMG402012010]	-
PGSC0003DMG400009382	1.14087	0.000683448	0.00509684	Nucleic acid binding protein [Source:PGSC_GENE;Acc:PGSC0003DMG400009382]	-
PGSC0003DMG402028242	0.59806	0.000689023	0.00513335	Retinoblastoma-binding protein [Source:PGSC_GENE;Acc:PGSC0003DMG402028242]	-
PGSC0003DMG400012125	1.003	0.000691476	0.00514826	WD-repeat protein [Source:PGSC_GENE;Acc:PGSC0003DMG400012125]	WD40
PGSC0003DMG400020708	1.24833	0.000693227	0.00515961	Peptide/nitrate transporter [Source:PGSC_GENE;Acc:PGSC0003DMG400020708]	-
PGSC0003DMG400012747	1.30343	0.000695245	0.00517293	ATP binding protein [Source:PGSC_GENE;Acc:PGSC0003DMG400012747]	-
PGSC0003DMG400027820	1.47448	0.000696036	0.00517543	BRASSINAZOLE-RESISTANT 2 protein [Source:PGSC_GENE;Acc:PGSC0003DMG400027820]	-
PGSC0003DMG400029664	0.638687	0.000697861	0.00518561	Non-lysosomal glucosylceramidase [Source:PGSC_GENE;Acc:PGSC0003DMG400029664]	-
PGSC0003DMG400029156	1.41397	0.000698662	0.00518987	Gene of unknown function [Source:PGSC_GENE;Acc:PGSC0003DMG400029156]	-
PGSC0003DMG400022413	1.63412	0.000702022	0.00521142	Calmodulin binding protein [Source:PGSC_GENE;Acc:PGSC0003DMG400022413]	-
PGSC0003DMG400004891	1.13679	0.000702835	0.00521575	Subtilase family protein [Source:PGSC_GENE;Acc:PGSC0003DMG400004891]	Peptidase_S8
PGSC0003DMG400022396	0.717975	0.000703078	0.00521586	Conserved gene of unknown function [Source:PGSC_GENE;Acc:PGSC0003DMG400022396]	Usp
PGSC0003DMG400009399	2.30788	0.000705657	0.00522951	Glutaredoxin-C9 [Source:PGSC_GENE;Acc:PGSC0003DMG400009399]	-
PGSC0003DMG400028762	1.16516	0.00070607	0.00522951	Gene of unknown function [Source:PGSC_GENE;Acc:PGSC0003DMG400028762]	-
PGSC0003DMG402013303	0.485488	0.000709889	0.00524926	Gene of unknown function [Source:PGSC_GENE;Acc:PGSC0003DMG402013303]	-
PGSC0003DMG401012862	3.0535	0.000712026	0.00526334	Elicitor inducible beta-1	3-glucanase NtEIG-E76 [Source:PGSC_GENE;Acc:PGSC0003DMG401012862]	Glyco_hydro_17
PGSC0003DMG401031907	0.677655	0.000713767	0.00527268	Gene of unknown function [Source:PGSC_GENE;Acc:PGSC0003DMG401031907]	-
PGSC0003DMG400019744	0.815934	0.00071478	0.00527684	C2 and GRAM domain-containing protein [Source:PGSC_GENE;Acc:PGSC0003DMG400019744]	C2
PGSC0003DMG400022734	0.775303	0.000717656	0.00529635	Cell cycle switch 52A [Source:PGSC_GENE;Acc:PGSC0003DMG400022734]	-
PGSC0003DMG400017354	1.26084	0.000721464	0.005321	Cytochrome P450 [Source:PGSC_GENE;Acc:PGSC0003DMG400017354]	p450
PGSC0003DMG400014261	0.763786	0.000722299	0.00532543	CDPK [Source:PGSC_GENE;Acc:PGSC0003DMG400014261]	Pkinase
PGSC0003DMG400020228	0.825523	0.000725534	0.00534755	Protein phosphatase 2a	regulatory subunit [Source:PGSC_GENE;Acc:PGSC0003DMG400020228]	-
PGSC0003DMG400026867	1.12205	0.000726165	0.00535047	LescPth4 [Source:PGSC_GENE;Acc:PGSC0003DMG400026867]	Pkinase_Tyr
PGSC0003DMG400004655	1.05594	0.000727211	0.00535297	GAL83 protein [Source:PGSC_GENE;Acc:PGSC0003DMG400004655]	-
PGSC0003DMG400025165	0.612857	0.000728918	0.00536207	ISPH protein [Source:PGSC_GENE;Acc:PGSC0003DMG400025165]	-
PGSC0003DMG400011455	1.05176	0.000729886	0.00536745	Transcription factor [Source:PGSC_GENE;Acc:PGSC0003DMG400011455]	-
PGSC0003DMG400029435	4.5669	0.000731046	0.00537076	Gene of unknown function [Source:PGSC_GENE;Acc:PGSC0003DMG400029435]	-
PGSC0003DMG400003105	1.17754	0.00073155	0.00537273	Glutamyl-tRNA reductase [Source:PGSC_GENE;Acc:PGSC0003DMG400003105]	-
PGSC0003DMG400035142	0.536208	0.000732118	0.00537517	ATP binding protein [Source:PGSC_GENE;Acc:PGSC0003DMG400035142]	-
PGSC0003DMG400005641	1.08862	0.000733486	0.00538174	MYB [Source:PGSC_GENE;Acc:PGSC0003DMG400005641]	Myb_DNA-binding
PGSC0003DMG400007613	1.68047	0.000734221	0.00538196	Alternative oxidase [Source:PGSC_GENE;Acc:PGSC0003DMG400007613]	AOX
PGSC0003DMG400015776	0.611809	0.00073433	0.00538196	Conserved gene of unknown function [Source:PGSC_GENE;Acc:PGSC0003DMG400015776]	-
PGSC0003DMG400012325	1.24862	0.000736002	0.00538977	SP1L [Source:PGSC_GENE;Acc:PGSC0003DMG400012325]	-
PGSC0003DMG400000555	1.76389	0.000737679	0.00540031	Nam 1 [Source:PGSC_GENE;Acc:PGSC0003DMG400000555]	NAM
PGSC0003DMG400004349	0.655009	0.000739025	0.00540493	Speckle-type POZ protein [Source:PGSC_GENE;Acc:PGSC0003DMG400004349]	BTB
PGSC0003DMG400003584	1.85718	0.000747621	0.00546253	Ubiquitin carrier protein [Source:PGSC_GENE;Acc:PGSC0003DMG400003584]	UQ_con
PGSC0003DMG400007437	0.929652	0.000748468	0.00546521	RAB5B [Source:PGSC_GENE;Acc:PGSC0003DMG400007437]	Ras
PGSC0003DMG402002229	0.669156	0.000749547	0.00546832	Conserved gene of unknown function [Source:PGSC_GENE;Acc:PGSC0003DMG402002229]	-
PGSC0003DMG400029203	1.19237	0.000749615	0.00546832	Gene of unknown function [Source:PGSC_GENE;Acc:PGSC0003DMG400029203]	-
PGSC0003DMG400005154	1.45143	0.000750117	0.00547023	Conserved gene of unknown function [Source:PGSC_GENE;Acc:PGSC0003DMG400005154]	-
PGSC0003DMG400005081	0.637633	0.000753611	0.00548671	Nuclear acid binding protein [Source:PGSC_GENE;Acc:PGSC0003DMG400005081]	RRM_1
PGSC0003DMG400004737	3.31471	0.000754093	0.00548671	P-rich protein EIG-I30 [Source:PGSC_GENE;Acc:PGSC0003DMG400004737]	-
PGSC0003DMG400017625	0.498097	0.000754196	0.00548671	Serine/threonine protein kinase [Source:PGSC_GENE;Acc:PGSC0003DMG400017625]	Pkinase_Tyr
PGSC0003DMG400022689	0.983731	0.000758156	0.00551118	GAMyb-like1 [Source:PGSC_GENE;Acc:PGSC0003DMG400022689]	Myb_DNA-binding
PGSC0003DMG400023436	0.879817	0.00076668	0.00556424	IBR3 (IBA-RESPONSE 3) [Source:PGSC_GENE;Acc:PGSC0003DMG400023436]	APH
PGSC0003DMG400038907	2.96742	0.000767706	0.00556814	Autoinhibited calcium ATPase [Source:PGSC_GENE;Acc:PGSC0003DMG400038907]	E1-E2_ATPase
PGSC0003DMG400031815	0.710483	0.000769897	0.00558224	Conserved gene of unknown function [Source:PGSC_GENE;Acc:PGSC0003DMG400031815]	-
PGSC0003DMG401022324	1.1199	0.000772279	0.00559594	Conserved gene of unknown function [Source:PGSC_GENE;Acc:PGSC0003DMG401022324]	-
PGSC0003DMG400018226	0.648496	0.000774788	0.00561234	Conserved gene of unknown function [Source:PGSC_GENE;Acc:PGSC0003DMG400018226]	-
PGSC0003DMG400008689	0.605893	0.000776815	0.00562301	WD-40 repeat family protein [Source:PGSC_GENE;Acc:PGSC0003DMG400008689]	-
PGSC0003DMG400007431	0.81336	0.000777003	0.00562301	Conserved gene of unknown function [Source:PGSC_GENE;Acc:PGSC0003DMG400007431]	F-box
PGSC0003DMG400031094	1.90701	0.000779456	0.00563717	Glutathione S-transferase/peroxidase [Source:PGSC_GENE;Acc:PGSC0003DMG400031094]	GST_N
PGSC0003DMG400003397	2.15881	0.000783124	0.00565905	Amino acid transporter [Source:PGSC_GENE;Acc:PGSC0003DMG400003397]	Aa_trans
PGSC0003DMG400000332	3.26893	0.000783227	0.00565905	Salt responsive protein 2 [Source:PGSC_GENE;Acc:PGSC0003DMG400000332]	-
PGSC0003DMG400024212	1.00404	0.000786	0.00567548	Uridylate kinase plant [Source:PGSC_GENE;Acc:PGSC0003DMG400024212]	ADK
PGSC0003DMG400011180	1.94731	0.000788033	0.00568474	Potassium channel tetramerization domain-containing protein [Source:PGSC_GENE;Acc:PGSC0003DMG400011180]	K_tetra
PGSC0003DMG400029573	0.604062	0.000791039	0.00570461	Protein MOS2 [Source:PGSC_GENE;Acc:PGSC0003DMG400029573]	-
PGSC0003DMG400031816	2.99836	0.000794233	0.00572435	Pectinesterase [Source:PGSC_GENE;Acc:PGSC0003DMG400031816]	-
PGSC0003DMG400008135	1.01206	0.000800601	0.0057626	Transcription initiation factor IIB-2 [Source:PGSC_GENE;Acc:PGSC0003DMG400008135]	TFIIB_Zn_Ribbon
PGSC0003DMG400024263	1.11373	0.000805009	0.00578701	F-box family protein [Source:PGSC_GENE;Acc:PGSC0003DMG400024263]	-
PGSC0003DMG400031139	0.65981	0.000807343	0.00580012	Conserved gene of unknown function [Source:PGSC_GENE;Acc:PGSC0003DMG400031139]	-
PGSC0003DMG400009051	1.96128	0.000809214	0.00580988	WRKY transcription factor 4 [Source:PGSC_GENE;Acc:PGSC0003DMG400009051]	WRKY
PGSC0003DMG400024945	1.50761	0.000813311	0.00583077	Sigma factor sigb regulation protein rsbq [Source:PGSC_GENE;Acc:PGSC0003DMG400024945]	-
PGSC0003DMG400029828	1.15668	0.000814518	0.00583507	EF hand family protein [Source:PGSC_GENE;Acc:PGSC0003DMG400029828]	efhand
PGSC0003DMG400022434	0.470695	0.000815422	0.00583824	RNA polymerase-associated protein RTF1 [Source:PGSC_GENE;Acc:PGSC0003DMG400022434]	-
PGSC0003DMG400015853	1.12186	0.000815474	0.00583824	EIN3-binding F-box protein 1 [Source:PGSC_GENE;Acc:PGSC0003DMG400015853]	-
PGSC0003DMG400007631	3.41553	0.000821249	0.00587404	Histidine decarboxylase [Source:PGSC_GENE;Acc:PGSC0003DMG400007631]	-
PGSC0003DMG403019771	2.94637	0.000825303	0.00589671	Cytochrome P450 [Source:PGSC_GENE;Acc:PGSC0003DMG403019771]	p450
PGSC0003DMG400027176	1.43469	0.000825989	0.00589681	Transcription factor [Source:PGSC_GENE;Acc:PGSC0003DMG400027176]	-
PGSC0003DMG400023773	0.712975	0.000827065	0.00590079	Conserved gene of unknown function [Source:PGSC_GENE;Acc:PGSC0003DMG400023773]	-
PGSC0003DMG400007121	1.0227	0.000831983	0.00593029	Serine/threonine protein kinase [Source:PGSC_GENE;Acc:PGSC0003DMG400007121]	Pkinase
PGSC0003DMG400018426	1.36877	0.000834892	0.00594383	Transcription factor [Source:PGSC_GENE;Acc:PGSC0003DMG400018426]	-
PGSC0003DMG400028423	1.54532	0.000835491	0.00594598	Conserved gene of unknown function [Source:PGSC_GENE;Acc:PGSC0003DMG400028423]	-
PGSC0003DMG400014431	0.892238	0.000838105	0.00596047	Polyubiquitin [Source:PGSC_GENE;Acc:PGSC0003DMG400014431]	ubiquitin
PGSC0003DMG400000564	1.70737	0.000838314	0.00596047	Cytochrome P450 [Source:PGSC_GENE;Acc:PGSC0003DMG400000564]	p450
PGSC0003DMG402030070	2.48839	0.000840651	0.00597335	Poly [ADP-ribose] polymerase 2 [Source:PGSC_GENE;Acc:PGSC0003DMG402030070]	WGR
PGSC0003DMG400012769	2.29169	0.000844552	0.00599919	ESC [Source:PGSC_GENE;Acc:PGSC0003DMG400012769]	-
PGSC0003DMG400003085	0.584363	0.000844816	0.00599919	NLI interacting factor (NIF) family protein [Source:PGSC_GENE;Acc:PGSC0003DMG400003085]	NIF
PGSC0003DMG401022455	0.614251	0.000845311	0.00600053	Conserved gene of unknown function [Source:PGSC_GENE;Acc:PGSC0003DMG401022455]	-
PGSC0003DMG400015458	1.09727	0.000845947	0.00600161	Lrr receptor protein kinase [Source:PGSC_GENE;Acc:PGSC0003DMG400015458]	Pkinase_Tyr
PGSC0003DMG400006383	1.05185	0.00084828	0.0060144	PB1 domain-containing protein [Source:PGSC_GENE;Acc:PGSC0003DMG400006383]	-
PGSC0003DMG400011411	1.43885	0.000850196	0.00602611	Gene of unknown function [Source:PGSC_GENE;Acc:PGSC0003DMG400011411]	-
PGSC0003DMG400003181	2.31074	0.00085241	0.00603992	Beta-glucosidase 08 [Source:PGSC_GENE;Acc:PGSC0003DMG400003181]	Glyco_hydro_17
PGSC0003DMG401028902	2.19732	0.000853243	0.00604231	ATP binding protein [Source:PGSC_GENE;Acc:PGSC0003DMG401028902]	Pkinase
PGSC0003DMG400025456	0.869344	0.000853521	0.00604231	L.esculentum protein with leucine zipper [Source:PGSC_GENE;Acc:PGSC0003DMG400025456]	Exo70
PGSC0003DMG400011083	1.30818	0.000853572	0.00604231	Peptide transporter [Source:PGSC_GENE;Acc:PGSC0003DMG400011083]	-
PGSC0003DMG401024038	1.35449	0.000856969	0.00605326	Gene of unknown function [Source:PGSC_GENE;Acc:PGSC0003DMG401024038]	-
PGSC0003DMG400000067	2.83801	0.000860983	0.00607417	Late embryogenesis (Lea) [Source:PGSC_GENE;Acc:PGSC0003DMG400000067]	-
PGSC0003DMG401025767	1.38976	0.000862738	0.00608466	Cinnamyl alcohol dehydrogenase [Source:PGSC_GENE;Acc:PGSC0003DMG401025767]	ADH_N
PGSC0003DMG400002821	0.960697	0.000864099	0.00609237	Conserved gene of unknown function [Source:PGSC_GENE;Acc:PGSC0003DMG400002821]	-
PGSC0003DMG400009671	1.51625	0.000865359	0.00609747	Plant-specific domain TIGR01615 family protein [Source:PGSC_GENE;Acc:PGSC0003DMG400009671]	-
PGSC0003DMG400013549	4.45176	0.000881774	0.00619969	SAUR family protein [Source:PGSC_GENE;Acc:PGSC0003DMG400013549]	Auxin_inducible
PGSC0003DMG400010876	2.19669	0.000885108	0.0062212	Gene of unknown function [Source:PGSC_GENE;Acc:PGSC0003DMG400010876]	-
PGSC0003DMG400030320	1.05106	0.000887264	0.00623443	GTP1/OBG family member [Source:PGSC_GENE;Acc:PGSC0003DMG400030320]	-
PGSC0003DMG400005476	2.47698	0.000890519	0.00625151	Ocs element-binding factor [Source:PGSC_GENE;Acc:PGSC0003DMG400005476]	bZIP_1
PGSC0003DMG400004636	2.34891	0.000894048	0.00627177	Auxin-induced protein 5NG4 [Source:PGSC_GENE;Acc:PGSC0003DMG400004636]	DUF6
PGSC0003DMG400007141	1.08343	0.000895862	0.00628126	ABC transporter family protein [Source:PGSC_GENE;Acc:PGSC0003DMG400007141]	ABC_tran
PGSC0003DMG400007708	0.891253	0.000896947	0.00628632	Cyclin dependent kinase inhibitor [Source:PGSC_GENE;Acc:PGSC0003DMG400007708]	-
PGSC0003DMG400019403	0.616227	0.000897137	0.00628632	BTB/POZ protein [Source:PGSC_GENE;Acc:PGSC0003DMG400019403]	BTB
PGSC0003DMG400027373	0.574342	0.000900237	0.0063061	Zinc finger family protein [Source:PGSC_GENE;Acc:PGSC0003DMG400027373]	IBR
PGSC0003DMG400017338	1.42286	0.000902463	0.0063178	Citrate synthase [Source:PGSC_GENE;Acc:PGSC0003DMG400017338]	Citrate_synt
PGSC0003DMG400016640	0.659862	0.000906171	0.00633864	Conserved gene of unknown function [Source:PGSC_GENE;Acc:PGSC0003DMG400016640]	-
PGSC0003DMG400002484	1.94846	0.000906276	0.00633864	YA6 [Source:PGSC_GENE;Acc:PGSC0003DMG400002484]	CBFB_NFYA
PGSC0003DMG400017586	0.600352	0.000912876	0.00637695	UPF0497 membrane protein [Source:PGSC_GENE;Acc:PGSC0003DMG400017586]	-
PGSC0003DMG400025425	0.965514	0.00091694	0.00639582	DnaJ [Source:PGSC_GENE;Acc:PGSC0003DMG400025425]	DnaJ_C
PGSC0003DMG400025928	0.771297	0.000916984	0.00639582	Gene of unknown function [Source:PGSC_GENE;Acc:PGSC0003DMG400025928]	-
PGSC0003DMG400000397	0.684942	0.000917394	0.00639619	Gene of unknown function [Source:PGSC_GENE;Acc:PGSC0003DMG400000397]	-
PGSC0003DMG400022772	0.682889	0.000917874	0.00639619	ZFP4 (ZINC FINGER PROTEIN 4) [Source:PGSC_GENE;Acc:PGSC0003DMG400022772]	-
PGSC0003DMG400021354	2.05159	0.000923718	0.00643095	NC domain-containing protein [Source:PGSC_GENE;Acc:PGSC0003DMG400021354]	-
PGSC0003DMG402007403	0.510738	0.000929484	0.00646516	Vacuolar protein sorting-associated protein VPS4 [Source:PGSC_GENE;Acc:PGSC0003DMG402007403]	AAA
PGSC0003DMG400019731	0.99984	0.000931275	0.00647564	Galactosyltransferase family protein [Source:PGSC_GENE;Acc:PGSC0003DMG400019731]	-
PGSC0003DMG400019155	1.09822	0.000934162	0.00648976	F-box family protein [Source:PGSC_GENE;Acc:PGSC0003DMG400019155]	zf-Dof
PGSC0003DMG400023297	1.15072	0.00093499	0.00649353	Gene of unknown function [Source:PGSC_GENE;Acc:PGSC0003DMG400023297]	-
PGSC0003DMG400001129	0.741709	0.000937875	0.00651158	DNA-directed RNA polymerase II 19 kD polypeptide rpb7 [Source:PGSC_GENE;Acc:PGSC0003DMG400001129]	-
PGSC0003DMG401022631	0.683745	0.000940028	0.00652254	Conserved gene of unknown function [Source:PGSC_GENE;Acc:PGSC0003DMG401022631]	-
PGSC0003DMG400014383	1.10575	0.00094134	0.00652829	Conserved gene of unknown function [Source:PGSC_GENE;Acc:PGSC0003DMG400014383]	-
PGSC0003DMG400024939	0.488225	0.000945634	0.00654944	Protein kinase CK2 alpha subunit [Source:PGSC_GENE;Acc:PGSC0003DMG400024939]	Pkinase
PGSC0003DMG400007423	1.15054	0.000946143	0.00655098	Cyclin-like F-box; F-box protein interaction domain; Galactose oxidase	central [Source:PGSC_GENE;Acc:PGSC0003DMG400007423]	-
PGSC0003DMG402015877	2.47662	0.000949429	0.00656972	NBS-coding resistance gene analog [Source:PGSC_GENE;Acc:PGSC0003DMG402015877]	NB-ARC
PGSC0003DMG400006133	0.921966	0.000952524	0.00658914	DGCR [Source:PGSC_GENE;Acc:PGSC0003DMG400006133]	-
PGSC0003DMG400002488	0.677674	0.000954943	0.00659985	Mitochondrial import inner membrane translocase subunit Tim17 family protein [Source:PGSC_GENE;Acc:PGSC0003DMG400002488]	-
PGSC0003DMG400011704	2.5816	0.000957517	0.00661414	Pentatricopeptide repeat-containing protein [Source:PGSC_GENE;Acc:PGSC0003DMG400011704]	-
PGSC0003DMG400003585	0.789537	0.000963901	0.00664787	Zinc finger protein [Source:PGSC_GENE;Acc:PGSC0003DMG400003585]	-
PGSC0003DMG400016147	0.804391	0.000964194	0.00664787	2-oxoglutarate/malate translocator [Source:PGSC_GENE;Acc:PGSC0003DMG400016147]	Na_sulph_symp
PGSC0003DMG400043087	5.57253	0.00096423	0.00664787	Proline-rich cell wall protein [Source:PGSC_GENE;Acc:PGSC0003DMG400043087]	-
PGSC0003DMG400023843	3.12939	0.00096486	0.0066502	Fatty acid desaturase [Source:PGSC_GENE;Acc:PGSC0003DMG400023843]	-
PGSC0003DMG400002914	1.86208	0.000965846	0.00665497	EIN3-binding F-box protein 1 [Source:PGSC_GENE;Acc:PGSC0003DMG400002914]	-
PGSC0003DMG400011723	0.686312	0.000967189	0.00666019	Paramyosin [Source:PGSC_GENE;Acc:PGSC0003DMG400011723]	-
PGSC0003DMG400021132	1.12809	0.000968129	0.00666465	Cation/calcium exchanger 4 [Source:PGSC_GENE;Acc:PGSC0003DMG400021132]	Na_Ca_ex
PGSC0003DMG400001130	1.20814	0.000979091	0.00672179	Phosphatidate cytidylyltransferase [Source:PGSC_GENE;Acc:PGSC0003DMG400001130]	-
PGSC0003DMG400001294	1.23684	0.000981146	0.0067298	F-box domain-containing protein [Source:PGSC_GENE;Acc:PGSC0003DMG400001294]	F-box
PGSC0003DMG400020541	3.31066	0.000985728	0.00675899	Protein phosphatase 2C [Source:PGSC_GENE;Acc:PGSC0003DMG400020541]	PP2C
PGSC0003DMG400007624	0.912658	0.000988133	0.00676548	ERD15 [Source:PGSC_GENE;Acc:PGSC0003DMG400007624]	PAM2
PGSC0003DMG400005213	1.41679	0.000989767	0.00677428	Protein phosphatase-2C [Source:PGSC_GENE;Acc:PGSC0003DMG400005213]	PP2C
PGSC0003DMG400017454	0.629135	0.000990107	0.00677428	Hydrolase [Source:PGSC_GENE;Acc:PGSC0003DMG400017454]	Abhydrolase_3
PGSC0003DMG400017730	1.41363	0.000990312	0.00677428	FtsH protease [Source:PGSC_GENE;Acc:PGSC0003DMG400017730]	AAA
PGSC0003DMG403018005	0.823016	0.000996249	0.00680875	Conserved gene of unknown function [Source:PGSC_GENE;Acc:PGSC0003DMG403018005]	-
PGSC0003DMG400016663	1.96549	0.000998946	0.00682144	Conserved gene of unknown function [Source:PGSC_GENE;Acc:PGSC0003DMG400016663]	-
PGSC0003DMG400018747	0.895505	0.00100282	0.0068434	Conserved gene of unknown function [Source:PGSC_GENE;Acc:PGSC0003DMG400018747]	-
PGSC0003DMG401019176	0.914788	0.00100938	0.00688126	Acyl-CoA dehydrogenase [Source:PGSC_GENE;Acc:PGSC0003DMG401019176]	-
PGSC0003DMG400025042	1.10893	0.0010175	0.00692694	Copper ion binding protein [Source:PGSC_GENE;Acc:PGSC0003DMG400025042]	Cu_bind_like
PGSC0003DMG400024010	0.582574	0.00101819	0.00692745	Protein kinase APK1B	chloroplast [Source:PGSC_GENE;Acc:PGSC0003DMG400024010]	Pkinase_Tyr
PGSC0003DMG400024044	0.766837	0.00101859	0.00692813	Zinc finger protein [Source:PGSC_GENE;Acc:PGSC0003DMG400024044]	zf-CHY
PGSC0003DMG400028152	2.45777	0.00102648	0.0069797	Hin1 [Source:PGSC_GENE;Acc:PGSC0003DMG400028152]	-
PGSC0003DMG400025299	1.55984	0.00102831	0.00698798	Alpha-galactosidase/alpha-n-acetylgalactosaminidase [Source:PGSC_GENE;Acc:PGSC0003DMG400025299]	-
PGSC0003DMG400021155	5.76057	0.00103028	0.00699774	Iron transporter protein IRT1 [Source:PGSC_GENE;Acc:PGSC0003DMG400021155]	-
PGSC0003DMG400027748	2.55688	0.0010305	0.00699774	UPF0497 membrane protein PIMP1 [Source:PGSC_GENE;Acc:PGSC0003DMG400027748]	-
PGSC0003DMG400009183	1.28042	0.00104155	0.00705686	Mitogen-activated protein kinase kinase [Source:PGSC_GENE;Acc:PGSC0003DMG400009183]	Pkinase
PGSC0003DMG400006243	1.02239	0.00104237	0.00705903	OJ1116_C07.8 protein [Source:PGSC_GENE;Acc:PGSC0003DMG400006243]	HMA
PGSC0003DMG400012300	1.81211	0.00104536	0.00707574	UBX domain-containing protein [Source:PGSC_GENE;Acc:PGSC0003DMG400012300]	UBX
PGSC0003DMG400001647	1.48437	0.00105235	0.00711519	Auxin-induced SAUR [Source:PGSC_GENE;Acc:PGSC0003DMG400001647]	-
PGSC0003DMG400003050	2.59023	0.0010625	0.00717524	KOM [Source:PGSC_GENE;Acc:PGSC0003DMG400003050]	Rhomboid
PGSC0003DMG400019195	3.41665	0.00106549	0.00718939	Conserved gene of unknown function [Source:PGSC_GENE;Acc:PGSC0003DMG400019195]	-
PGSC0003DMG400003547	1.00042	0.00106786	0.0071996	Isoform 2 of UPF0183 protein [Source:PGSC_GENE;Acc:PGSC0003DMG400003547]	-
PGSC0003DMG400003465	0.939901	0.00106832	0.0071996	Glycosyl hydrolase family [Source:PGSC_GENE;Acc:PGSC0003DMG400003465]	-
PGSC0003DMG402008167	5.04659	0.00108159	0.0072718	AT-HSFB3 (Arabidopsis thaliana heat shock transcription factor B3) [Source:PGSC_GENE;Acc:PGSC0003DMG402008167]	-
PGSC0003DMG400005036	1.66631	0.00108951	0.00731855	Cotton fiber expressed protein 1 [Source:PGSC_GENE;Acc:PGSC0003DMG400005036]	-
PGSC0003DMG400011624	1.71803	0.00109416	0.00734543	Conserved gene of unknown function [Source:PGSC_GENE;Acc:PGSC0003DMG400011624]	-
PGSC0003DMG400000292	1.49256	0.00109892	0.00737306	Conserved gene of unknown function [Source:PGSC_GENE;Acc:PGSC0003DMG400000292]	-
PGSC0003DMG400006446	1.00908	0.00110641	0.00741891	Conserved gene of unknown function [Source:PGSC_GENE;Acc:PGSC0003DMG400006446]	-
PGSC0003DMG402018380	1.65927	0.00111647	0.00747535	Diacylglycerol kinase [Source:PGSC_GENE;Acc:PGSC0003DMG402018380]	-
PGSC0003DMG400001747	0.760883	0.00111917	0.00749121	C2H2L domain class transcription factor [Source:PGSC_GENE;Acc:PGSC0003DMG400001747]	-
PGSC0003DMG400003984	1.10951	0.00113095	0.0075612	Polyubiquitin [Source:PGSC_GENE;Acc:PGSC0003DMG400003984]	ubiquitin
PGSC0003DMG400027211	1.53831	0.00113236	0.00756837	Phytochrome B2 [Source:PGSC_GENE;Acc:PGSC0003DMG400027211]	GAF
PGSC0003DMG400027319	1.03045	0.00113915	0.00760467	Conserved gene of unknown function [Source:PGSC_GENE;Acc:PGSC0003DMG400027319]	-
PGSC0003DMG400022828	1.02337	0.00113946	0.00760467	Zinc finger	RING-type [Source:PGSC_GENE;Acc:PGSC0003DMG400022828]	-
PGSC0003DMG400029434	2.02993	0.00114414	0.00762696	Gene of unknown function [Source:PGSC_GENE;Acc:PGSC0003DMG400029434]	-
PGSC0003DMG400029072	0.732615	0.00115116	0.00765811	Alpha-soluble NSF attachment protein [Source:PGSC_GENE;Acc:PGSC0003DMG400029072]	-
PGSC0003DMG400009436	0.539018	0.00115117	0.00765811	Heavy metal ATPase [Source:PGSC_GENE;Acc:PGSC0003DMG400009436]	E1-E2_ATPase
PGSC0003DMG400017862	0.801781	0.00115818	0.00769431	Potassium transporter 11 [Source:PGSC_GENE;Acc:PGSC0003DMG400017862]	K_trans
PGSC0003DMG400040129	2.12088	0.00115831	0.00769431	Gene of unknown function [Source:PGSC_GENE;Acc:PGSC0003DMG400040129]	-
PGSC0003DMG400026413	1.59361	0.0011619	0.00771592	RabGAP/TBC domain-containing protein [Source:PGSC_GENE;Acc:PGSC0003DMG400026413]	TBC
PGSC0003DMG402024074	1.06132	0.00116499	0.00773065	Conserved gene of unknown function [Source:PGSC_GENE;Acc:PGSC0003DMG402024074]	-
PGSC0003DMG401012227	0.56111	0.00116514	0.00773065	Conserved gene of unknown function [Source:PGSC_GENE;Acc:PGSC0003DMG401012227]	-
PGSC0003DMG400003933	0.612126	0.00116809	0.00774686	Conserved gene of unknown function [Source:PGSC_GENE;Acc:PGSC0003DMG400003933]	-
PGSC0003DMG400041311	2.25076	0.0011736	0.00776637	Conserved gene of unknown function [Source:PGSC_GENE;Acc:PGSC0003DMG400041311]	Pkinase
PGSC0003DMG400003296	0.598329	0.00117768	0.00778712	Negative cofactor 2 transcriptional co-repressor [Source:PGSC_GENE;Acc:PGSC0003DMG400003296]	-
PGSC0003DMG400002396	1.19891	0.00117801	0.00778712	Glycosyltransferase	CAZy family GT2 [Source:PGSC_GENE;Acc:PGSC0003DMG400002396]	-
PGSC0003DMG400015646	0.942797	0.0011781	0.00778712	Gene of unknown function [Source:PGSC_GENE;Acc:PGSC0003DMG400015646]	-
PGSC0003DMG400002799	0.78763	0.00118502	0.00782681	TMV resistance protein N [Source:PGSC_GENE;Acc:PGSC0003DMG400002799]	TIR
PGSC0003DMG400031865	0.765054	0.00118634	0.00783019	Zinc finger protein [Source:PGSC_GENE;Acc:PGSC0003DMG400031865]	-
PGSC0003DMG400014098	1.68241	0.00119193	0.00785796	Actin binding protein [Source:PGSC_GENE;Acc:PGSC0003DMG400014098]	FH2
PGSC0003DMG400029898	1.41485	0.0011933	0.00786472	Conserved gene of unknown function [Source:PGSC_GENE;Acc:PGSC0003DMG400029898]	-
PGSC0003DMG400028315	1.92431	0.0011958	0.00787661	Ninja-family protein AFP2 [Source:PGSC_GENE;Acc:PGSC0003DMG400028315]	-
PGSC0003DMG400013825	0.782721	0.00120549	0.00793585	Gene of unknown function [Source:PGSC_GENE;Acc:PGSC0003DMG400013825]	-
PGSC0003DMG400017254	1.33191	0.00121511	0.00798993	Conserved gene of unknown function [Source:PGSC_GENE;Acc:PGSC0003DMG400017254]	-
PGSC0003DMG400012993	1.51342	0.00121702	0.0080002	Conserved gene of unknown function [Source:PGSC_GENE;Acc:PGSC0003DMG400012993]	-
PGSC0003DMG400021244	0.674074	0.00122488	0.00804485	Small GTPase Rab2 [Source:PGSC_GENE;Acc:PGSC0003DMG400021244]	Ras
PGSC0003DMG400001321	0.941065	0.00122858	0.00806216	ATCUL3/ATCUL3A/CUL3/CUL3A [Source:PGSC_GENE;Acc:PGSC0003DMG400001321]	Cullin
PGSC0003DMG400006631	1.0484	0.0012316	0.00807965	60S ribosomal protein L34 [Source:PGSC_GENE;Acc:PGSC0003DMG400006631]	-
PGSC0003DMG400029662	1.34854	0.00123299	0.00808646	Gene of unknown function [Source:PGSC_GENE;Acc:PGSC0003DMG400029662]	-
PGSC0003DMG400006662	1.44765	0.00123398	0.00809044	Ci21A protein [Source:PGSC_GENE;Acc:PGSC0003DMG400006662]	-
PGSC0003DMG400001638	1.08812	0.00123551	0.00809598	39 kDa EF-Hand containing protein [Source:PGSC_GENE;Acc:PGSC0003DMG400001638]	-
PGSC0003DMG400004602	0.622843	0.00123603	0.00809708	Novel plant snare [Source:PGSC_GENE;Acc:PGSC0003DMG400004602]	-
PGSC0003DMG400005723	0.688454	0.00123792	0.00810711	Anamorsin homolog [Source:PGSC_GENE;Acc:PGSC0003DMG400005723]	-
PGSC0003DMG400023557	0.582531	0.00123963	0.00811555	Heterogeneous nuclear ribonucleoprotein 27C [Source:PGSC_GENE;Acc:PGSC0003DMG400023557]	RRM_1
PGSC0003DMG400043394	2.91592	0.00123993	0.00811555	Conserved gene of unknown function [Source:PGSC_GENE;Acc:PGSC0003DMG400043394]	-
PGSC0003DMG400027937	2.2309	0.00124072	0.00811608	Conserved gene of unknown function [Source:PGSC_GENE;Acc:PGSC0003DMG400027937]	-
PGSC0003DMG400002383	2.51636	0.00124339	0.00812885	C2H2-type zinc finger protein [Source:PGSC_GENE;Acc:PGSC0003DMG400002383]	-
PGSC0003DMG400005573	1.68996	0.0012442	0.00812946	Heat shock protein 83 [Source:PGSC_GENE;Acc:PGSC0003DMG400005573]	HATPase_c
PGSC0003DMG402023844	2.6452	0.00124984	0.00816164	Fatty acid desaturase [Source:PGSC_GENE;Acc:PGSC0003DMG402023844]	-
PGSC0003DMG400030008	2.01691	0.00125222	0.00817291	Low-temperature-induced 65 kDa protein [Source:PGSC_GENE;Acc:PGSC0003DMG400030008]	-
PGSC0003DMG400007954	0.842342	0.00125228	0.00817291	Zinc finger protein [Source:PGSC_GENE;Acc:PGSC0003DMG400007954]	-
PGSC0003DMG400019227	0.710885	0.00125914	0.0082106	Breast carcinoma amplified sequence [Source:PGSC_GENE;Acc:PGSC0003DMG400019227]	-
PGSC0003DMG400022337	2.12522	0.00125981	0.00821263	Gene of unknown function [Source:PGSC_GENE;Acc:PGSC0003DMG400022337]	-
PGSC0003DMG403006826	1.61794	0.0012668	0.00825579	Aldehyde oxidase [Source:PGSC_GENE;Acc:PGSC0003DMG403006826]	-
PGSC0003DMG400025342	0.743104	0.0012833	0.00834738	Homeobox [Source:PGSC_GENE;Acc:PGSC0003DMG400025342]	Homeobox
PGSC0003DMG400008761	1.21382	0.00129341	0.00840034	R2R3 transcription factor MYB108 1 [Source:PGSC_GENE;Acc:PGSC0003DMG400008761]	Myb_DNA-binding
PGSC0003DMG400020580	1.76654	0.00130301	0.00845299	Tir-nbs-lrr resistance protein [Source:PGSC_GENE;Acc:PGSC0003DMG400020580]	TIR
PGSC0003DMG400021716	0.824684	0.00131217	0.00850517	Thioredoxin h [Source:PGSC_GENE;Acc:PGSC0003DMG400021716]	-
PGSC0003DMG400005976	0.666492	0.00131414	0.00851067	Chaperone protein dnaJ 15 [Source:PGSC_GENE;Acc:PGSC0003DMG400005976]	-
PGSC0003DMG400030813	1.64612	0.001321	0.00854292	Conserved gene of unknown function [Source:PGSC_GENE;Acc:PGSC0003DMG400030813]	-
PGSC0003DMG400006640	1.3182	0.00132232	0.00854903	Spotted leaf protein [Source:PGSC_GENE;Acc:PGSC0003DMG400006640]	U-box
PGSC0003DMG401000554	0.787163	0.00132383	0.00855638	Calcium ion binding protein [Source:PGSC_GENE;Acc:PGSC0003DMG401000554]	Exo_endo_phos
PGSC0003DMG400020491	0.899758	0.0013305	0.00859705	GATA transcription factor [Source:PGSC_GENE;Acc:PGSC0003DMG400020491]	GATA
PGSC0003DMG400017899	0.777465	0.00133774	0.00863478	Nuclease [Source:PGSC_GENE;Acc:PGSC0003DMG400017899]	-
PGSC0003DMG400000248	3.06628	0.00133798	0.00863478	HB1 [Source:PGSC_GENE;Acc:PGSC0003DMG400000248]	HALZ
PGSC0003DMG400032108	0.589149	0.00133824	0.00863478	Conserved gene of unknown function [Source:PGSC_GENE;Acc:PGSC0003DMG400032108]	-
PGSC0003DMG400005929	0.575536	0.001344	0.00866699	Conserved gene of unknown function [Source:PGSC_GENE;Acc:PGSC0003DMG400005929]	-
PGSC0003DMG400029394	0.445059	0.00134489	0.00866865	Casein kinase I [Source:PGSC_GENE;Acc:PGSC0003DMG400029394]	Pkinase
PGSC0003DMG400020175	0.712389	0.00134541	0.00866875	Heat shock protein 70 (HSP70)-interacting protein [Source:PGSC_GENE;Acc:PGSC0003DMG400020175]	-
PGSC0003DMG400008908	0.530942	0.00134611	0.00867014	MYB4 [Source:PGSC_GENE;Acc:PGSC0003DMG400008908]	Myb_DNA-binding
PGSC0003DMG403025764	0.616923	0.00134639	0.00867014	Deoxycytidyl transferase [Source:PGSC_GENE;Acc:PGSC0003DMG403025764]	-
PGSC0003DMG400012670	1.10893	0.00134937	0.00868437	Gene of unknown function [Source:PGSC_GENE;Acc:PGSC0003DMG400012670]	-
PGSC0003DMG401030822	3.15191	0.00135618	0.0087205	Glycosyltransferase [Source:PGSC_GENE;Acc:PGSC0003DMG401030822]	-
PGSC0003DMG400020433	1.38754	0.00135651	0.0087205	DNAJ heat shock N-terminal domain-containing protein [Source:PGSC_GENE;Acc:PGSC0003DMG400020433]	DnaJ
PGSC0003DMG400003622	0.556323	0.0013591	0.00873218	Nuclear receptor binding set domain containing protein 1	nsd [Source:PGSC_GENE;Acc:PGSC0003DMG400003622]	-
PGSC0003DMG400030687	0.794805	0.00136913	0.00879164	S-acyltransferase TIP1 [Source:PGSC_GENE;Acc:PGSC0003DMG400030687]	-
PGSC0003DMG400000483	0.594548	0.00138124	0.00885263	TRNA [Source:PGSC_GENE;Acc:PGSC0003DMG400000483]	-
PGSC0003DMG400001905	2.35379	0.00138141	0.00885263	Alpha-expansin 8 [Source:PGSC_GENE;Acc:PGSC0003DMG400001905]	-
PGSC0003DMG400013313	0.666898	0.00138174	0.00885263	Cdk10/11 [Source:PGSC_GENE;Acc:PGSC0003DMG400013313]	Pkinase
PGSC0003DMG400025435	0.835918	0.00138632	0.00887699	Calcium-dependent protein kinase 2 [Source:PGSC_GENE;Acc:PGSC0003DMG400025435]	Pkinase
PGSC0003DMG400028159	0.820682	0.00138938	0.00889405	Transcription factor [Source:PGSC_GENE;Acc:PGSC0003DMG400028159]	B3
PGSC0003DMG400030364	2.15016	0.00140635	0.00899257	Avr9/Cf-9 rapidly elicited protein 284 [Source:PGSC_GENE;Acc:PGSC0003DMG400030364]	PP2C
PGSC0003DMG400003770	1.28936	0.00141011	0.00900974	Conserved gene of unknown function [Source:PGSC_GENE;Acc:PGSC0003DMG400003770]	-
PGSC0003DMG400012637	0.690576	0.00141022	0.00900974	Conserved gene of unknown function [Source:PGSC_GENE;Acc:PGSC0003DMG400012637]	-
PGSC0003DMG400011022	0.537188	0.00141325	0.00902653	Phd/F-box containing protein [Source:PGSC_GENE;Acc:PGSC0003DMG400011022]	PHD
PGSC0003DMG400028286	1.01135	0.00141544	0.00903801	Nodulin family protein [Source:PGSC_GENE;Acc:PGSC0003DMG400028286]	MFS_1
PGSC0003DMG400014184	1.51465	0.00141593	0.00903856	Nudix hydrolase 17	mitochondrial [Source:PGSC_GENE;Acc:PGSC0003DMG400014184]	NUDIX
PGSC0003DMG400011409	0.955452	0.00141649	0.00903961	Gene of unknown function [Source:PGSC_GENE;Acc:PGSC0003DMG400011409]	-
PGSC0003DMG400002912	0.66547	0.0014188	0.00904586	CUE domain containing protein [Source:PGSC_GENE;Acc:PGSC0003DMG400002912]	-
PGSC0003DMG400022116	0.810584	0.00143652	0.00914434	Similar to [Source:PGSC_GENE;Acc:PGSC0003DMG400022116]	-
PGSC0003DMG400027785	1.00293	0.00144381	0.00918048	Gene of unknown function [Source:PGSC_GENE;Acc:PGSC0003DMG400027785]	-
PGSC0003DMG400012166	0.651656	0.00144541	0.00918809	Translation initiation factor IF-2 [Source:PGSC_GENE;Acc:PGSC0003DMG400012166]	-
PGSC0003DMG400008862	0.833317	0.00145242	0.00922229	Sorting nexin 3 [Source:PGSC_GENE;Acc:PGSC0003DMG400008862]	-
PGSC0003DMG400032539	0.997466	0.001453	0.00922344	Conserved gene of unknown function [Source:PGSC_GENE;Acc:PGSC0003DMG400032539]	-
PGSC0003DMG400029437	0.684025	0.00145521	0.00923233	Tobamovirus multiplication protein [Source:PGSC_GENE;Acc:PGSC0003DMG400029437]	-
PGSC0003DMG400002107	1.09005	0.00147807	0.00937212	LRX2 [Source:PGSC_GENE;Acc:PGSC0003DMG400002107]	-
PGSC0003DMG400027765	0.691263	0.00148306	0.00940114	Peroxisomal biogenesis factor [Source:PGSC_GENE;Acc:PGSC0003DMG400027765]	-
PGSC0003DMG400015390	2.47593	0.00148524	0.0094123	Conserved gene of unknown function [Source:PGSC_GENE;Acc:PGSC0003DMG400015390]	-
PGSC0003DMG400009882	1.42475	0.00149936	0.0094886	Nucleoredoxin [Source:PGSC_GENE;Acc:PGSC0003DMG400009882]	-
PGSC0003DMG400025756	1.33685	0.00151019	0.0095412	Protein phosphatase 2c [Source:PGSC_GENE;Acc:PGSC0003DMG400025756]	PP2C
PGSC0003DMG400007026	0.760026	0.00151177	0.00954852	DnaJ homolog protein [Source:PGSC_GENE;Acc:PGSC0003DMG400007026]	DnaJ_C
PGSC0003DMG401017804	2.53422	0.00151624	0.00956937	RNA binding protein [Source:PGSC_GENE;Acc:PGSC0003DMG401017804]	-
PGSC0003DMG400033892	0.678708	0.0015184	0.00957617	Cysteine-type peptidase [Source:PGSC_GENE;Acc:PGSC0003DMG400033892]	-
PGSC0003DMG400022492	1.31363	0.00151868	0.00957617	Gibberellin receptor GID1 [Source:PGSC_GENE;Acc:PGSC0003DMG400022492]	Abhydrolase_3
PGSC0003DMG400031082	1.91515	0.00153762	0.00969295	Gene of unknown function [Source:PGSC_GENE;Acc:PGSC0003DMG400031082]	-
PGSC0003DMG400017524	0.86333	0.00154073	0.00970987	P-glycoprotein [Source:PGSC_GENE;Acc:PGSC0003DMG400017524]	ABC_membrane
PGSC0003DMG400028459	1.46481	0.00154362	0.00972092	BRASSINAZOLE-RESISTANT 2 protein [Source:PGSC_GENE;Acc:PGSC0003DMG400028459]	-
PGSC0003DMG400020218	2.49672	0.00154406	0.00972092	Conserved gene of unknown function [Source:PGSC_GENE;Acc:PGSC0003DMG400020218]	-
PGSC0003DMG400019487	0.568223	0.0015442	0.00972092	R3h domain containing protein [Source:PGSC_GENE;Acc:PGSC0003DMG400019487]	R3H
PGSC0003DMG400016828	1.60006	0.0015449	0.00972264	Phosphate-responsive 1 family protein [Source:PGSC_GENE;Acc:PGSC0003DMG400016828]	-
PGSC0003DMG400025038	1.0941	0.00154661	0.00973069	Cytochrome c oxidase copper chaperone [Source:PGSC_GENE;Acc:PGSC0003DMG400025038]	-
PGSC0003DMG400024823	0.578735	0.00155673	0.00977818	Protein phosphatase 2c [Source:PGSC_GENE;Acc:PGSC0003DMG400024823]	Ras
PGSC0003DMG400026572	0.76568	0.00156677	0.0098331	Conserved gene of unknown function [Source:PGSC_GENE;Acc:PGSC0003DMG400026572]	-
PGSC0003DMG400029520	1.57782	0.00156879	0.00984081	Serine/threonine-protein kinase PBS1 [Source:PGSC_GENE;Acc:PGSC0003DMG400029520]	Pkinase
PGSC0003DMG402012314	1.0271	0.00156941	0.00984152	VIRB2-interacting protein 2 [Source:PGSC_GENE;Acc:PGSC0003DMG402012314]	-
PGSC0003DMG400009991	0.624325	0.00157066	0.00984662	Kinase [Source:PGSC_GENE;Acc:PGSC0003DMG400009991]	Pkinase
PGSC0003DMG400031457	2.02694	0.00157574	0.00987302	Phenylalanine ammonia-lyase 1 [Source:PGSC_GENE;Acc:PGSC0003DMG400031457]	-
PGSC0003DMG400030618	1.57035	0.00157786	0.00988083	Conserved gene of unknown function [Source:PGSC_GENE;Acc:PGSC0003DMG400030618]	-
PGSC0003DMG400022376	1.13174	0.00158303	0.0099078	Conserved gene of unknown function [Source:PGSC_GENE;Acc:PGSC0003DMG400022376]	-
PGSC0003DMG400003961	1.21322	0.00158491	0.0099168	Cytochrome P450 [Source:PGSC_GENE;Acc:PGSC0003DMG400003961]	p450
PGSC0003DMG400012702	1.95469	0.00159582	0.00995787	Glucan endo-1	3-beta-D-glucosidase [Source:PGSC_GENE;Acc:PGSC0003DMG400012702]	Glyco_hydro_17
PGSC0003DMG400031423	1.63588	0.00159585	0.00995787	Cytochrome P450-dependent fatty acid hydroxylase [Source:PGSC_GENE;Acc:PGSC0003DMG400031423]	p450
PGSC0003DMG401012010	1.30197	0.00160002	0.00997834	Nuclear receptor binding set domain containing protein 1	nsd [Source:PGSC_GENE;Acc:PGSC0003DMG401012010]	-
PGSC0003DMG400016802	0.866836	0.00160731	0.0100101	LMBR1 integral membrane protein [Source:PGSC_GENE;Acc:PGSC0003DMG400016802]	-
PGSC0003DMG400006158	0.609238	0.00160831	0.0100113	C2 domain-containing protein [Source:PGSC_GENE;Acc:PGSC0003DMG400006158]	C2
PGSC0003DMG400018974	5.39652	0.00160837	0.0100113	Conserved gene of unknown function [Source:PGSC_GENE;Acc:PGSC0003DMG400018974]	-
PGSC0003DMG400010258	1.24344	0.00161541	0.0100468	F-box family protein [Source:PGSC_GENE;Acc:PGSC0003DMG400010258]	-
PGSC0003DMG402000007	0.748413	0.00162734	0.01011	JD1 [Source:PGSC_GENE;Acc:PGSC0003DMG402000007]	-
PGSC0003DMG401001610	0.895752	0.00163054	0.0101188	Auxin-induced SAUR [Source:PGSC_GENE;Acc:PGSC0003DMG401001610]	-
PGSC0003DMG400002159	1.15361	0.00163289	0.0101244	Gene of unknown function [Source:PGSC_GENE;Acc:PGSC0003DMG400002159]	-
PGSC0003DMG404004013	1.40125	0.00163456	0.0101244	Transporter [Source:PGSC_GENE;Acc:PGSC0003DMG404004013]	-
PGSC0003DMG400011792	1.73364	0.00164357	0.0101691	ATP binding protein [Source:PGSC_GENE;Acc:PGSC0003DMG400011792]	Pkinase
PGSC0003DMG400015275	3.25296	0.00164407	0.0101694	Aquaporin	MIP family	TIP subfamily [Source:PGSC_GENE;Acc:PGSC0003DMG400015275]	-
PGSC0003DMG400024120	2.16207	0.00165052	0.010201	Peptide transporter [Source:PGSC_GENE;Acc:PGSC0003DMG400024120]	-
PGSC0003DMG400001443	0.9152	0.00165483	0.0102194	Membrane-anchored ubiquitin-fold protein 2 [Source:PGSC_GENE;Acc:PGSC0003DMG400001443]	-
PGSC0003DMG400004792	1.66996	0.0016553	0.0102194	Trehalose-6-phosphate synthase [Source:PGSC_GENE;Acc:PGSC0003DMG400004792]	-
PGSC0003DMG400028413	0.715662	0.00166056	0.0102463	Zinc ion binding protein [Source:PGSC_GENE;Acc:PGSC0003DMG400028413]	FYVE
PGSC0003DMG400004052	0.569219	0.00166146	0.0102464	Serine/threonine protein phosphatase 2a regulatory subunit A [Source:PGSC_GENE;Acc:PGSC0003DMG400004052]	-
PGSC0003DMG400007118	3.39997	0.00166255	0.0102479	Cytochrome P450 [Source:PGSC_GENE;Acc:PGSC0003DMG400007118]	p450
PGSC0003DMG400031185	1.64343	0.00166262	0.0102479	Tospovirus resistance protein C [Source:PGSC_GENE;Acc:PGSC0003DMG400031185]	NB-ARC
PGSC0003DMG400020335	2.43545	0.00166329	0.0102493	Axi 1 protein from Nicotiana tabacum [Source:PGSC_GENE;Acc:PGSC0003DMG400020335]	-
PGSC0003DMG402028902	2.21963	0.00167143	0.0102847	ATP binding protein [Source:PGSC_GENE;Acc:PGSC0003DMG402028902]	-
PGSC0003DMG400025185	1.14504	0.00167161	0.0102847	AT14A [Source:PGSC_GENE;Acc:PGSC0003DMG400025185]	-
PGSC0003DMG402031172	0.545695	0.00167171	0.0102847	Glycosyltransferase [Source:PGSC_GENE;Acc:PGSC0003DMG402031172]	Glyco_transf_22
PGSC0003DMG400023731	1.73781	0.00167174	0.0102847	Glycosyltransferase [Source:PGSC_GENE;Acc:PGSC0003DMG400023731]	-
PGSC0003DMG400008617	0.660379	0.0016736	0.0102902	Mitochondrial carrier protein [Source:PGSC_GENE;Acc:PGSC0003DMG400008617]	Mito_carr
PGSC0003DMG400008347	1.92665	0.001674	0.0102902	Pentatricopeptide repeat-containing protein [Source:PGSC_GENE;Acc:PGSC0003DMG400008347]	-
PGSC0003DMG400029920	2.14424	0.00167452	0.0102906	Conserved gene of unknown function [Source:PGSC_GENE;Acc:PGSC0003DMG400029920]	C2
PGSC0003DMG400019398	2.2721	0.00168992	0.010374	Ubiquitin carrier protein [Source:PGSC_GENE;Acc:PGSC0003DMG400019398]	UQ_con
PGSC0003DMG400018432	0.527919	0.0016968	0.0104116	Mandelonitrile lyase [Source:PGSC_GENE;Acc:PGSC0003DMG400018432]	-
PGSC0003DMG400040783	5.90709	0.00169696	0.0104116	Kiwellin [Source:PGSC_GENE;Acc:PGSC0003DMG400040783]	-
PGSC0003DMG400021802	1.25346	0.00169826	0.0104168	Scarecrow [Source:PGSC_GENE;Acc:PGSC0003DMG400021802]	GRAS
PGSC0003DMG401015928	0.581728	0.00169953	0.0104218	Conserved gene of unknown function [Source:PGSC_GENE;Acc:PGSC0003DMG401015928]	-
PGSC0003DMG400031557	3.54789	0.00170102	0.0104253	Translocation transactivator/inclusion body protein [Source:PGSC_GENE;Acc:PGSC0003DMG400031557]	-
PGSC0003DMG400027594	0.707084	0.00170206	0.0104275	Hydroxyacylglutathione hydrolase cytoplasmic [Source:PGSC_GENE;Acc:PGSC0003DMG400027594]	Lactamase_B
PGSC0003DMG400023457	1.1138	0.00170229	0.0104275	Protein kinase APK1A	chloroplast [Source:PGSC_GENE;Acc:PGSC0003DMG400023457]	Pkinase
PGSC0003DMG402003606	1.15243	0.00170314	0.0104299	Conserved gene of unknown function [Source:PGSC_GENE;Acc:PGSC0003DMG402003606]	-
PGSC0003DMG400005888	0.857402	0.00170606	0.0104423	OJ000126_13.12 protein [Source:PGSC_GENE;Acc:PGSC0003DMG400005888]	OTU
PGSC0003DMG400013002	0.824471	0.00170716	0.010446	Axi 1 (Auxin-independent growth promoter) [Source:PGSC_GENE;Acc:PGSC0003DMG400013002]	-
PGSC0003DMG402016183	1.49526	0.0017079	0.0104478	Gene of unknown function [Source:PGSC_GENE;Acc:PGSC0003DMG402016183]	-
PGSC0003DMG400023180	1.56628	0.00171281	0.0104721	Equilibrative nucleoside transporter [Source:PGSC_GENE;Acc:PGSC0003DMG400023180]	-
PGSC0003DMG400024682	2.4978	0.00172554	0.0105386	Gene of unknown function [Source:PGSC_GENE;Acc:PGSC0003DMG400024682]	-
PGSC0003DMG400027624	0.716546	0.00172673	0.0105431	Phosphoglycerate dehydrogenase [Source:PGSC_GENE;Acc:PGSC0003DMG400027624]	2-Hacid_dh_C
PGSC0003DMG400006042	2.90905	0.0017288	0.0105529	RING-H2 finger protein ATL1L [Source:PGSC_GENE;Acc:PGSC0003DMG400006042]	-
PGSC0003DMG400010612	1.71049	0.00173218	0.0105679	HJTR2GH1 protein [Source:PGSC_GENE;Acc:PGSC0003DMG400010612]	NB-ARC
PGSC0003DMG400007886	1.52886	0.00174268	0.0106262	Glycerol-3-phosphate transporter / glycerol 3-phosphate permease	putative [Source:PGSC_GENE;Acc:PGSC0003DMG400007886]	MFS_1
PGSC0003DMG400012194	0.650496	0.00174651	0.0106459	AP-2 complex subunit beta-1 [Source:PGSC_GENE;Acc:PGSC0003DMG400012194]	-
PGSC0003DMG400031871	0.576581	0.00174953	0.0106565	Stress-associated protein 3 [Source:PGSC_GENE;Acc:PGSC0003DMG400031871]	zf-A20
PGSC0003DMG400019486	0.986512	0.00175186	0.0106678	Golgi membrane protein sb140 [Source:PGSC_GENE;Acc:PGSC0003DMG400019486]	-
PGSC0003DMG400035092	1.32883	0.00175797	0.0106936	Gene of unknown function [Source:PGSC_GENE;Acc:PGSC0003DMG400035092]	-
PGSC0003DMG401016979	0.6775	0.00175988	0.0107018	Leucine Rich Repeat family protein [Source:PGSC_GENE;Acc:PGSC0003DMG401016979]	-
PGSC0003DMG400003097	5.37655	0.00176057	0.0107018	Flavonol synthase/flavanone 3-hydroxylase [Source:PGSC_GENE;Acc:PGSC0003DMG400003097]	2OG-FeII_Oxy
PGSC0003DMG400010399	0.838273	0.00176319	0.0107139	Mannose-6-phosphate isomerase [Source:PGSC_GENE;Acc:PGSC0003DMG400010399]	-
PGSC0003DMG400031378	0.728856	0.00178049	0.0108133	Autophagy protein 9 [Source:PGSC_GENE;Acc:PGSC0003DMG400031378]	-
PGSC0003DMG400022152	1.1905	0.00178113	0.0108142	Chaperone protein DNAj [Source:PGSC_GENE;Acc:PGSC0003DMG400022152]	DnaJ
PGSC0003DMG400000759	2.55339	0.00178844	0.0108422	Geraniol 10-hydroxylase [Source:PGSC_GENE;Acc:PGSC0003DMG400000759]	p450
PGSC0003DMG400025770	0.794744	0.00179005	0.0108481	Cell division cycle protein [Source:PGSC_GENE;Acc:PGSC0003DMG400025770]	-
PGSC0003DMG402026985	0.635034	0.00180043	0.0109052	Kinase [Source:PGSC_GENE;Acc:PGSC0003DMG402026985]	-
PGSC0003DMG400001501	0.848195	0.00180155	0.0109052	Vesicle transport protein SEC20 [Source:PGSC_GENE;Acc:PGSC0003DMG400001501]	-
PGSC0003DMG402020473	2.92735	0.00180186	0.0109052	Conserved gene of unknown function [Source:PGSC_GENE;Acc:PGSC0003DMG402020473]	-
PGSC0003DMG400004830	2.54579	0.00180551	0.0109243	Gene of unknown function [Source:PGSC_GENE;Acc:PGSC0003DMG400004830]	-
PGSC0003DMG400012434	2.1253	0.00180681	0.0109293	Sodium/calcium exchanger family protein [Source:PGSC_GENE;Acc:PGSC0003DMG400012434]	Na_Ca_ex
PGSC0003DMG400015078	0.662194	0.00180856	0.010937	Prenylated Rab acceptor protein [Source:PGSC_GENE;Acc:PGSC0003DMG400015078]	-
PGSC0003DMG400014280	0.610852	0.00181543	0.0109698	Ankyrin repeat-containing protein [Source:PGSC_GENE;Acc:PGSC0003DMG400014280]	-
PGSC0003DMG400002727	0.740443	0.00182061	0.0109882	Homeodomain-like; Uridylate kinase [Source:PGSC_GENE;Acc:PGSC0003DMG400002727]	AA_kinase
PGSC0003DMG400007301	1.09317	0.00182074	0.0109882	TBZ17 [Source:PGSC_GENE;Acc:PGSC0003DMG400007301]	bZIP_1
PGSC0003DMG400025102	1.06677	0.0018209	0.0109882	ATP binding protein [Source:PGSC_GENE;Acc:PGSC0003DMG400025102]	Pkinase
PGSC0003DMG400016813	0.892016	0.0018219	0.0109897	Chaperone binding protein [Source:PGSC_GENE;Acc:PGSC0003DMG400016813]	-
PGSC0003DMG402011006	1.46069	0.00182466	0.0110021	Oxysterol-binding protein [Source:PGSC_GENE;Acc:PGSC0003DMG402011006]	-
PGSC0003DMG401027812	0.875181	0.00183101	0.0110346	Heat shock factor [Source:PGSC_GENE;Acc:PGSC0003DMG401027812]	HSF_DNA-bind
PGSC0003DMG401032194	0.922693	0.00184125	0.0110934	Ubiquitin ligase SINAT2 [Source:PGSC_GENE;Acc:PGSC0003DMG401032194]	-
PGSC0003DMG400016965	0.755188	0.00184348	0.0111039	Hydrolase	hydrolyzing O-glycosyl compounds [Source:PGSC_GENE;Acc:PGSC0003DMG400016965]	-
PGSC0003DMG400001329	3.99188	0.00184889	0.0111305	Zinc finger protein [Source:PGSC_GENE;Acc:PGSC0003DMG400001329]	-
PGSC0003DMG400026364	1.23759	0.0018534	0.0111488	BZip protein AtbZip21 [Source:PGSC_GENE;Acc:PGSC0003DMG400026364]	-
PGSC0003DMG400022656	1.86083	0.00187753	0.0112701	Zinc finger family protein [Source:PGSC_GENE;Acc:PGSC0003DMG400022656]	zf-CHY
PGSC0003DMG400019413	1.2839	0.00188257	0.0112974	Conserved gene of unknown function [Source:PGSC_GENE;Acc:PGSC0003DMG400019413]	-
PGSC0003DMG400009320	0.542909	0.00188773	0.0113215	GTP-binding protein alpha subunit	gna [Source:PGSC_GENE;Acc:PGSC0003DMG400009320]	G-alpha
PGSC0003DMG400041998	1.14211	0.00188853	0.0113215	Sigma factor sigb regulation protein rsbq [Source:PGSC_GENE;Acc:PGSC0003DMG400041998]	-
PGSC0003DMG400029016	0.643859	0.00189108	0.0113335	Conserved gene of unknown function [Source:PGSC_GENE;Acc:PGSC0003DMG400029016]	-
PGSC0003DMG400020037	3.02147	0.00190854	0.0114201	MtN19 [Source:PGSC_GENE;Acc:PGSC0003DMG400020037]	-
PGSC0003DMG400011657	0.854536	0.00191289	0.01144	ATP binding protein [Source:PGSC_GENE;Acc:PGSC0003DMG400011657]	-
PGSC0003DMG402029949	1.62317	0.00193335	0.0115473	Gene of unknown function [Source:PGSC_GENE;Acc:PGSC0003DMG402029949]	-
PGSC0003DMG400002826	1.41416	0.00193719	0.0115672	Kelch repeat-containing F-box family protein [Source:PGSC_GENE;Acc:PGSC0003DMG400002826]	Kelch_1
PGSC0003DMG400029706	4.2338	0.00194609	0.0116112	Late embryogenesis abundant domain-containing protein [Source:PGSC_GENE;Acc:PGSC0003DMG400029706]	-
PGSC0003DMG400022383	1.31064	0.00194944	0.0116129	Conserved gene of unknown function [Source:PGSC_GENE;Acc:PGSC0003DMG400022383]	-
PGSC0003DMG400000843	2.47738	0.00195202	0.011623	Conserved gene of unknown function [Source:PGSC_GENE;Acc:PGSC0003DMG400000843]	-
PGSC0003DMG400004853	1.23525	0.00195762	0.0116494	Phospholipid-transporting ATPase [Source:PGSC_GENE;Acc:PGSC0003DMG400004853]	-
PGSC0003DMG400008998	0.616116	0.00196143	0.0116659	Kinase-associated protein phosphatase 1 [Source:PGSC_GENE;Acc:PGSC0003DMG400008998]	PP2C
PGSC0003DMG400018145	1.10491	0.00196495	0.0116838	Enzyme inhibitor [Source:PGSC_GENE;Acc:PGSC0003DMG400018145]	-
PGSC0003DMG400006890	2.09956	0.00196927	0.0117065	Conserved gene of unknown function [Source:PGSC_GENE;Acc:PGSC0003DMG400006890]	-
PGSC0003DMG400002937	2.95933	0.00197679	0.0117481	Disease resistance protein [Source:PGSC_GENE;Acc:PGSC0003DMG400002937]	LRRNT_2
PGSC0003DMG400001203	1.82725	0.00197804	0.0117494	Gene of unknown function [Source:PGSC_GENE;Acc:PGSC0003DMG400001203]	-
PGSC0003DMG400033616	0.760959	0.00198132	0.0117627	Ring finger protein [Source:PGSC_GENE;Acc:PGSC0003DMG400033616]	-
PGSC0003DMG400003727	0.740064	0.00198803	0.0117934	Receptor expression-enhancing protein 3 [Source:PGSC_GENE;Acc:PGSC0003DMG400003727]	TB2_DP1_HVA22
PGSC0003DMG400014815	0.734712	0.00199604	0.0118285	DUF614 containing protein [Source:PGSC_GENE;Acc:PGSC0003DMG400014815]	-
PGSC0003DMG400004575	4.23839	0.00199731	0.0118329	Gene of unknown function [Source:PGSC_GENE;Acc:PGSC0003DMG400004575]	-
PGSC0003DMG400005196	0.681153	0.00199821	0.0118352	Ankyrin [Source:PGSC_GENE;Acc:PGSC0003DMG400005196]	SBP
PGSC0003DMG400021296	0.509194	0.00199919	0.0118363	Ac transposase [Source:PGSC_GENE;Acc:PGSC0003DMG400021296]	hATC
PGSC0003DMG402024702	0.503669	0.00199944	0.0118363	PWWP domain-containing protein [Source:PGSC_GENE;Acc:PGSC0003DMG402024702]	-
PGSC0003DMG400016890	1.07451	0.00201614	0.0119258	LIM domain containing protein [Source:PGSC_GENE;Acc:PGSC0003DMG400016890]	LIM
PGSC0003DMG400003095	1.27159	0.00201822	0.0119333	Leucoanthocyanidin dioxygenase [Source:PGSC_GENE;Acc:PGSC0003DMG400003095]	2OG-FeII_Oxy
PGSC0003DMG400025216	0.596652	0.00201995	0.0119391	Lupus la ribonucleoprotein [Source:PGSC_GENE;Acc:PGSC0003DMG400025216]	-
PGSC0003DMG400003227	2.47807	0.00202327	0.0119556	SAUR family protein [Source:PGSC_GENE;Acc:PGSC0003DMG400003227]	Auxin_inducible
PGSC0003DMG400028734	2.2576	0.00203725	0.0120257	Gene of unknown function [Source:PGSC_GENE;Acc:PGSC0003DMG400028734]	-
PGSC0003DMG400000558	0.729036	0.00203874	0.0120314	Conserved gene of unknown function [Source:PGSC_GENE;Acc:PGSC0003DMG400000558]	-
PGSC0003DMG400010737	0.725503	0.00204415	0.0120548	Alpha-L-fucosidase 2 [Source:PGSC_GENE;Acc:PGSC0003DMG400010737]	-
PGSC0003DMG400020133	2.79647	0.00204845	0.0120699	Gene of unknown function [Source:PGSC_GENE;Acc:PGSC0003DMG400020133]	-
PGSC0003DMG400022171	0.432643	0.0020529	0.0120929	RNA-binding protein [Source:PGSC_GENE;Acc:PGSC0003DMG400022171]	RRM_1
PGSC0003DMG400014149	0.803182	0.00206419	0.01215	Multidrug Resistance associated Protein 1 [Source:PGSC_GENE;Acc:PGSC0003DMG400014149]	ABC_tran
PGSC0003DMG400029336	0.561598	0.00206691	0.0121629	Conserved gene of unknown function [Source:PGSC_GENE;Acc:PGSC0003DMG400029336]	-
PGSC0003DMG400003065	1.49244	0.00206859	0.0121696	Conserved gene of unknown function [Source:PGSC_GENE;Acc:PGSC0003DMG400003065]	-
PGSC0003DMG402000554	2.27558	0.0020694	0.0121697	Gene of unknown function [Source:PGSC_GENE;Acc:PGSC0003DMG402000554]	-
PGSC0003DMG400018291	1.59584	0.00206967	0.0121697	Ecotropic viral integration site [Source:PGSC_GENE;Acc:PGSC0003DMG400018291]	TBC
PGSC0003DMG402022115	0.626579	0.0020728	0.0121849	SM10-1 [Source:PGSC_GENE;Acc:PGSC0003DMG402022115]	-
PGSC0003DMG400025339	5.25886	0.00207395	0.0121854	Nitrate transporter [Source:PGSC_GENE;Acc:PGSC0003DMG400025339]	-
PGSC0003DMG400046292	2.76568	0.00208546	0.0122404	Conserved gene of unknown function [Source:PGSC_GENE;Acc:PGSC0003DMG400046292]	-
PGSC0003DMG400024661	1.46222	0.00208827	0.0122537	Brassinosteroid LRR receptor kinase [Source:PGSC_GENE;Acc:PGSC0003DMG400024661]	Pkinase
PGSC0003DMG400001352	1.07157	0.00209207	0.0122728	Conserved gene of unknown function [Source:PGSC_GENE;Acc:PGSC0003DMG400001352]	-
PGSC0003DMG400023680	2.58707	0.00209412	0.0122785	Conserved gene of unknown function [Source:PGSC_GENE;Acc:PGSC0003DMG400023680]	-
PGSC0003DMG400031194	1.04119	0.00210015	0.0123076	Nucleotide pyrophosphatase/phosphodiesterase [Source:PGSC_GENE;Acc:PGSC0003DMG400031194]	-
PGSC0003DMG400016247	1.25542	0.00210282	0.0123168	Acyl-[acyl-carrier-protein] desaturase	chloroplastic [Source:PGSC_GENE;Acc:PGSC0003DMG400016247]	-
PGSC0003DMG400021452	0.958328	0.00212159	0.0124076	AMP dependent ligase [Source:PGSC_GENE;Acc:PGSC0003DMG400021452]	AMP-binding
PGSC0003DMG400017756	1.97938	0.00212614	0.0124278	Arabinogalactan-protein [Source:PGSC_GENE;Acc:PGSC0003DMG400017756]	-
PGSC0003DMG400004207	1.91125	0.00212827	0.0124371	Aspartic proteinase nepenthesin-1 [Source:PGSC_GENE;Acc:PGSC0003DMG400004207]	-
PGSC0003DMG400009689	0.533281	0.00215291	0.012558	Protein kinase [Source:PGSC_GENE;Acc:PGSC0003DMG400009689]	Pkinase_Tyr
PGSC0003DMG400027197	1.37142	0.00215339	0.012558	DHN10 [Source:PGSC_GENE;Acc:PGSC0003DMG400027197]	-
PGSC0003DMG400014628	1.09056	0.00215911	0.0125789	Universal stress protein family protein [Source:PGSC_GENE;Acc:PGSC0003DMG400014628]	Usp
PGSC0003DMG402011946	0.557759	0.00215918	0.0125789	KAK (KAKTUS) isoform 1 [Source:PGSC_GENE;Acc:PGSC0003DMG402011946]	HECT
PGSC0003DMG400034304	0.554737	0.00216125	0.0125844	Binding / zinc ion binding [Source:PGSC_GENE;Acc:PGSC0003DMG400034304]	zf-RanBP
PGSC0003DMG400005773	0.830643	0.00216387	0.012592	Map3k delta-1 protein kinase [Source:PGSC_GENE;Acc:PGSC0003DMG400005773]	Pkinase_Tyr
PGSC0003DMG400010230	1.41344	0.00216437	0.012592	Receptor protein kinase [Source:PGSC_GENE;Acc:PGSC0003DMG400010230]	Pkinase_Tyr
PGSC0003DMG400009477	2.17475	0.00216586	0.012592	Trehalose-6-phosphate synthase [Source:PGSC_GENE;Acc:PGSC0003DMG400009477]	-
PGSC0003DMG402022253	1.15665	0.0021794	0.0126578	Ubiquitin carrier protein [Source:PGSC_GENE;Acc:PGSC0003DMG402022253]	UQ_con
PGSC0003DMG401026387	0.668444	0.00218114	0.0126614	Cgi67 serine protease [Source:PGSC_GENE;Acc:PGSC0003DMG401026387]	-
PGSC0003DMG400009424	5.25385	0.00219119	0.0127132	Conserved gene of unknown function [Source:PGSC_GENE;Acc:PGSC0003DMG400009424]	-
PGSC0003DMG400044699	3.50152	0.00219192	0.012714	Interferon-induced GTP-binding protein mx [Source:PGSC_GENE;Acc:PGSC0003DMG400044699]	-
PGSC0003DMG400011011	0.594494	0.00219299	0.012714	Protein kinase family protein [Source:PGSC_GENE;Acc:PGSC0003DMG400011011]	-
PGSC0003DMG400022311	1.00816	0.00220525	0.0127752	Conserved gene of unknown function [Source:PGSC_GENE;Acc:PGSC0003DMG400022311]	-
PGSC0003DMG400021292	2.1132	0.00220702	0.0127799	Gibberellin 2-oxidase 3 [Source:PGSC_GENE;Acc:PGSC0003DMG400021292]	2OG-FeII_Oxy
PGSC0003DMG400009691	0.843537	0.00220861	0.0127817	Conserved gene of unknown function [Source:PGSC_GENE;Acc:PGSC0003DMG400009691]	-
PGSC0003DMG400027431	1.47895	0.00221911	0.0128316	Conserved gene of unknown function [Source:PGSC_GENE;Acc:PGSC0003DMG400027431]	-
PGSC0003DMG400008786	0.524982	0.00221949	0.0128316	MYB-CC type transfactor [Source:PGSC_GENE;Acc:PGSC0003DMG400008786]	Myb_DNA-binding
PGSC0003DMG400018184	1.04215	0.00222923	0.0128683	Carbohydrate binding protein [Source:PGSC_GENE;Acc:PGSC0003DMG400018184]	Pkinase
PGSC0003DMG400005459	0.554407	0.00223407	0.0128927	Progesterone 5 beta-reductase [Source:PGSC_GENE;Acc:PGSC0003DMG400005459]	-
PGSC0003DMG402002925	0.468223	0.00224161	0.012925	DSK2 [Source:PGSC_GENE;Acc:PGSC0003DMG402002925]	Pkinase_Tyr
PGSC0003DMG400028065	0.664876	0.00224228	0.012925	Proline-rich protein [Source:PGSC_GENE;Acc:PGSC0003DMG400028065]	-
PGSC0003DMG400017863	0.868729	0.00224246	0.012925	Conserved gene of unknown function [Source:PGSC_GENE;Acc:PGSC0003DMG400017863]	-
PGSC0003DMG400029237	2.46341	0.00224694	0.012941	Gene of unknown function [Source:PGSC_GENE;Acc:PGSC0003DMG400029237]	Zim
PGSC0003DMG400015021	3.13714	0.00226426	0.0130242	ATP binding protein [Source:PGSC_GENE;Acc:PGSC0003DMG400015021]	Pkinase
PGSC0003DMG400008456	0.954841	0.0022663	0.0130294	OBERON [Source:PGSC_GENE;Acc:PGSC0003DMG400008456]	-
PGSC0003DMG400018610	0.960539	0.0022713	0.0130515	Elicitor resposible protein [Source:PGSC_GENE;Acc:PGSC0003DMG400018610]	-
PGSC0003DMG400007402	5.71242	0.00227684	0.0130787	Poly [ADP-ribose] polymerase [Source:PGSC_GENE;Acc:PGSC0003DMG400007402]	WGR
PGSC0003DMG400000576	3.59046	0.00228546	0.0131163	PGPS/D3 [Source:PGSC_GENE;Acc:PGSC0003DMG400000576]	-
PGSC0003DMG400019119	3.09527	0.00228679	0.0131206	Oxidoreductase [Source:PGSC_GENE;Acc:PGSC0003DMG400019119]	2OG-FeII_Oxy
PGSC0003DMG400012222	0.624857	0.00228818	0.0131253	B3 domain-containing transcription factor NGA1 [Source:PGSC_GENE;Acc:PGSC0003DMG400012222]	-
PGSC0003DMG400004650	0.482511	0.00229251	0.0131435	Chromatin remodeling complex subunit [Source:PGSC_GENE;Acc:PGSC0003DMG400004650]	-
PGSC0003DMG400002237	0.914163	0.0022936	0.0131464	Exostosin family protein [Source:PGSC_GENE;Acc:PGSC0003DMG400002237]	-
PGSC0003DMG400005138	0.76503	0.00230219	0.0131824	Glucan endo-1	3-beta-glucosidase [Source:PGSC_GENE;Acc:PGSC0003DMG400005138]	Glyco_hydro_17
PGSC0003DMG400020489	1.82135	0.00231359	0.013241	Transferase [Source:PGSC_GENE;Acc:PGSC0003DMG400020489]	-
PGSC0003DMG400019402	0.907343	0.00231668	0.013252	Translation initiation factor [Source:PGSC_GENE;Acc:PGSC0003DMG400019402]	-
PGSC0003DMG400011015	1.04138	0.00231995	0.0132674	Receptor protein kinase [Source:PGSC_GENE;Acc:PGSC0003DMG400011015]	Pkinase_Tyr
PGSC0003DMG400028977	0.683908	0.00232159	0.0132734	Non-specific lipid-transfer protein [Source:PGSC_GENE;Acc:PGSC0003DMG400028977]	-
PGSC0003DMG400005334	4.38013	0.00233228	0.0133245	Glutaredoxin	grx [Source:PGSC_GENE;Acc:PGSC0003DMG400005334]	-
PGSC0003DMG400023427	0.50365	0.00234082	0.0133666	Zinc finger protein [Source:PGSC_GENE;Acc:PGSC0003DMG400023427]	-
PGSC0003DMG400028944	0.709003	0.0023501	0.0134061	Charged multivesicular body protein 4b [Source:PGSC_GENE;Acc:PGSC0003DMG400028944]	ESCRT-III
PGSC0003DMG402029578	0.677592	0.00236639	0.0134855	Metal ion transporter [Source:PGSC_GENE;Acc:PGSC0003DMG402029578]	-
PGSC0003DMG400021593	5.37566	0.00237789	0.0135377	ATP/GTP nucleotide-binding protein [Source:PGSC_GENE;Acc:PGSC0003DMG400021593]	-
PGSC0003DMG400007999	1.45146	0.00237955	0.0135412	Nbs-lrr resistance protein [Source:PGSC_GENE;Acc:PGSC0003DMG400007999]	NB-ARC
PGSC0003DMG400024388	0.592631	0.00238823	0.0135759	XH/XS domain-containing protein [Source:PGSC_GENE;Acc:PGSC0003DMG400024388]	-
PGSC0003DMG400030832	0.890267	0.00239449	0.013606	Histone H3.3 [Source:PGSC_GENE;Acc:PGSC0003DMG400030832]	Histone
PGSC0003DMG400014811	0.65607	0.00239576	0.0136085	Heat shock factor protein HSF8 [Source:PGSC_GENE;Acc:PGSC0003DMG400014811]	HSF_DNA-bind
PGSC0003DMG400030394	1.24147	0.00240349	0.013649	Conserved gene of unknown function [Source:PGSC_GENE;Acc:PGSC0003DMG400030394]	Exo70
PGSC0003DMG400031846	2.23793	0.00240786	0.013667	CXE carboxylesterase [Source:PGSC_GENE;Acc:PGSC0003DMG400031846]	Abhydrolase_3
PGSC0003DMG400028105	0.866843	0.00240851	0.0136673	SNARE domain containing protein [Source:PGSC_GENE;Acc:PGSC0003DMG400028105]	SNARE
PGSC0003DMG400017694	0.786663	0.00241332	0.0136911	Conserved gene of unknown function [Source:PGSC_GENE;Acc:PGSC0003DMG400017694]	-
PGSC0003DMG400031766	0.796082	0.00241734	0.0137059	Homeobox protein [Source:PGSC_GENE;Acc:PGSC0003DMG400031766]	-
PGSC0003DMG400030093	3.50306	0.00241823	0.0137059	Conserved gene of unknown function [Source:PGSC_GENE;Acc:PGSC0003DMG400030093]	-
PGSC0003DMG400009423	1.05301	0.00241832	0.0137059	Diacylglycerol O-acyltransferase 2 [Source:PGSC_GENE;Acc:PGSC0003DMG400009423]	-
PGSC0003DMG400010022	2.16237	0.00242079	0.0137164	Patatin 3 [Source:PGSC_GENE;Acc:PGSC0003DMG400010022]	-
PGSC0003DMG400016261	2.2133	0.00243617	0.0137829	Conserved gene of unknown function [Source:PGSC_GENE;Acc:PGSC0003DMG400016261]	-
PGSC0003DMG400005179	0.490836	0.00244054	0.0138015	Polyneuridine-aldehyde esterase [Source:PGSC_GENE;Acc:PGSC0003DMG400005179]	-
PGSC0003DMG400003516	0.638563	0.00244066	0.0138015	Heat shock protein binding [Source:PGSC_GENE;Acc:PGSC0003DMG400003516]	-
PGSC0003DMG400020904	0.687873	0.00244395	0.0138167	Gene of unknown function [Source:PGSC_GENE;Acc:PGSC0003DMG400020904]	-
PGSC0003DMG400031105	2.21686	0.00244773	0.0138277	Hydroxyproline-rich glycoprotein GAS31 [Source:PGSC_GENE;Acc:PGSC0003DMG400031105]	-
PGSC0003DMG400028161	0.573723	0.00245144	0.0138418	Valacyclovir hydrolase [Source:PGSC_GENE;Acc:PGSC0003DMG400028161]	Abhydrolase_1
PGSC0003DMG401022115	0.693987	0.00245536	0.0138605	Gene of unknown function [Source:PGSC_GENE;Acc:PGSC0003DMG401022115]	-
PGSC0003DMG400003162	0.886985	0.00245603	0.0138608	NERD domain containing protein [Source:PGSC_GENE;Acc:PGSC0003DMG400003162]	-
PGSC0003DMG400018751	0.687772	0.0024572	0.0138639	Protein kinase [Source:PGSC_GENE;Acc:PGSC0003DMG400018751]	Pkinase_Tyr
PGSC0003DMG400003468	0.613341	0.00245886	0.0138699	Actin depolymerizing factor 3 [Source:PGSC_GENE;Acc:PGSC0003DMG400003468]	Cofilin_ADF
PGSC0003DMG400027821	1.09934	0.00246741	0.0139133	DNA binding protein [Source:PGSC_GENE;Acc:PGSC0003DMG400027821]	-
PGSC0003DMG400022254	0.683609	0.00246778	0.0139133	Nucleic acid binding protein [Source:PGSC_GENE;Acc:PGSC0003DMG400022254]	-
PGSC0003DMG400024613	2.11508	0.0024767	0.0139449	Protein ASC1 [Source:PGSC_GENE;Acc:PGSC0003DMG400024613]	LAG1
PGSC0003DMG400031861	1.54221	0.00247706	0.0139449	Conserved gene of unknown function [Source:PGSC_GENE;Acc:PGSC0003DMG400031861]	Pkinase
PGSC0003DMG401000859	1.1994	0.00247882	0.0139473	Hydroxyproline-rich glycoprotein family protein [Source:PGSC_GENE;Acc:PGSC0003DMG401000859]	-
PGSC0003DMG400018168	0.601488	0.00248857	0.0139889	Transcription factor [Source:PGSC_GENE;Acc:PGSC0003DMG400018168]	-
PGSC0003DMG400011071	2.18817	0.00249618	0.0140213	Kinase [Source:PGSC_GENE;Acc:PGSC0003DMG400011071]	Pkinase
PGSC0003DMG401028118	0.946586	0.00250005	0.0140396	KDPG and KHG aldolase [Source:PGSC_GENE;Acc:PGSC0003DMG401028118]	-
PGSC0003DMG402023109	1.11292	0.00250385	0.0140574	Gene of unknown function [Source:PGSC_GENE;Acc:PGSC0003DMG402023109]	-
PGSC0003DMG400018344	0.679276	0.00250721	0.0140728	Hydroxyproline-rich glycoprotein family protein [Source:PGSC_GENE;Acc:PGSC0003DMG400018344]	-
PGSC0003DMG400026426	0.485358	0.00250869	0.0140741	Conserved gene of unknown function [Source:PGSC_GENE;Acc:PGSC0003DMG400026426]	-
PGSC0003DMG400002312	1.63833	0.00251337	0.0140941	Photosystem II 10 kDa polypeptide	chloroplast [Source:PGSC_GENE;Acc:PGSC0003DMG400002312]	-
PGSC0003DMG400025264	0.472666	0.0025156	0.0141025	Arginine/serine rich splicing factor sf4/14 [Source:PGSC_GENE;Acc:PGSC0003DMG400025264]	G-patch
PGSC0003DMG400022585	1.97098	0.00252088	0.0141251	Gene of unknown function [Source:PGSC_GENE;Acc:PGSC0003DMG400022585]	-
PGSC0003DMG400014452	0.598862	0.00253138	0.0141804	Auxin response factor 2 [Source:PGSC_GENE;Acc:PGSC0003DMG400014452]	Auxin_resp
PGSC0003DMG400006137	1.84365	0.00256424	0.0143433	Membrane protein [Source:PGSC_GENE;Acc:PGSC0003DMG400006137]	-
PGSC0003DMG400017231	1.74415	0.00257677	0.0143976	Transcription factor TSRF1 [Source:PGSC_GENE;Acc:PGSC0003DMG400017231]	AP2
PGSC0003DMG402015209	0.466857	0.00257775	0.0143976	NPK2 [Source:PGSC_GENE;Acc:PGSC0003DMG402015209]	Pkinase
PGSC0003DMG400031695	1.70357	0.00258269	0.0144182	Conserved gene of unknown function [Source:PGSC_GENE;Acc:PGSC0003DMG400031695]	-
PGSC0003DMG400019327	1.0048	0.00259282	0.0144641	Conserved gene of unknown function [Source:PGSC_GENE;Acc:PGSC0003DMG400019327]	-
PGSC0003DMG401017043	0.520851	0.0025937	0.0144653	Phd finger transcription factor [Source:PGSC_GENE;Acc:PGSC0003DMG401017043]	BAH
PGSC0003DMG400010439	2.24352	0.00259431	0.0144653	CHP-rich zinc finger protein [Source:PGSC_GENE;Acc:PGSC0003DMG400010439]	-
PGSC0003DMG400004067	0.73612	0.00260242	0.0145033	Glycerophosphoryl diester phosphodiesterase [Source:PGSC_GENE;Acc:PGSC0003DMG400004067]	-
PGSC0003DMG400029349	1.08702	0.0026118	0.014545	Glycosyltransferase [Source:PGSC_GENE;Acc:PGSC0003DMG400029349]	UDPGT
PGSC0003DMG400013196	0.902117	0.00261929	0.014576	Prenylated Rab acceptor protein [Source:PGSC_GENE;Acc:PGSC0003DMG400013196]	-
PGSC0003DMG400012505	0.486602	0.00262611	0.0146066	Conserved gene of unknown function [Source:PGSC_GENE;Acc:PGSC0003DMG400012505]	-
PGSC0003DMG402025869	2.25887	0.00262654	0.0146066	C2 domain-containing protein [Source:PGSC_GENE;Acc:PGSC0003DMG402025869]	C2
PGSC0003DMG400020595	1.65425	0.00263571	0.0146494	Caryophyllene/alpha-humulene synthase [Source:PGSC_GENE;Acc:PGSC0003DMG400020595]	-
PGSC0003DMG400006454	1.86526	0.00263837	0.0146543	Conserved gene of unknown function [Source:PGSC_GENE;Acc:PGSC0003DMG400006454]	-
PGSC0003DMG400007292	2.15695	0.00263852	0.0146543	Monovalent cation:proton antiporter [Source:PGSC_GENE;Acc:PGSC0003DMG400007292]	Na_H_Exchanger
PGSC0003DMG400030819	1.95757	0.0026422	0.0146712	Arabinogalactan-protein [Source:PGSC_GENE;Acc:PGSC0003DMG400030819]	-
PGSC0003DMG400002607	1.58691	0.00265515	0.0147251	Conserved gene of unknown function [Source:PGSC_GENE;Acc:PGSC0003DMG400002607]	-
PGSC0003DMG400008855	0.55411	0.00266096	0.0147465	Transcription factor BTF3 [Source:PGSC_GENE;Acc:PGSC0003DMG400008855]	-
PGSC0003DMG400005643	0.532888	0.00266459	0.014763	Amsh [Source:PGSC_GENE;Acc:PGSC0003DMG400005643]	-
PGSC0003DMG400020213	5.1492	0.00267425	0.0147993	Cytochrome P450 [Source:PGSC_GENE;Acc:PGSC0003DMG400020213]	p450
PGSC0003DMG400023371	0.849467	0.00268062	0.0148276	Nodulin family protein [Source:PGSC_GENE;Acc:PGSC0003DMG400023371]	MFS_1
PGSC0003DMG400028342	0.429919	0.0026917	0.0148769	26S proteasome subunit S9 [Source:PGSC_GENE;Acc:PGSC0003DMG400028342]	-
PGSC0003DMG400025070	0.578828	0.00269903	0.0149133	Zinc finger protein [Source:PGSC_GENE;Acc:PGSC0003DMG400025070]	-
PGSC0003DMG400029301	0.528432	0.00270139	0.0149196	F17H15.1/F17H15.1 [Source:PGSC_GENE;Acc:PGSC0003DMG400029301]	KH_1
PGSC0003DMG401000007	0.751573	0.00270442	0.014929	1-acylglycerophosphocholine O-acyltransferase [Source:PGSC_GENE;Acc:PGSC0003DMG401000007]	-
PGSC0003DMG400006283	1.04773	0.00271467	0.0149748	Multidrug resistance-associated protein 2	6 (Mrp2	6)	abc-transoprter [Source:PGSC_GENE;Acc:PGSC0003DMG400006283]	ABC_membrane
PGSC0003DMG400030426	1.04802	0.00272496	0.0150166	17.6 kD class I small heat shock protein [Source:PGSC_GENE;Acc:PGSC0003DMG400030426]	-
PGSC0003DMG400005910	0.464693	0.00272556	0.0150166	Cellular nucleic acid binding protein [Source:PGSC_GENE;Acc:PGSC0003DMG400005910]	zf-CCHC
PGSC0003DMG400022388	0.990114	0.00274087	0.0150901	TSJT1 [Source:PGSC_GENE;Acc:PGSC0003DMG400022388]	-
PGSC0003DMG400001431	0.914367	0.00274338	0.0151002	Pro-resilin [Source:PGSC_GENE;Acc:PGSC0003DMG400001431]	-
PGSC0003DMG401011117	0.751992	0.00277654	0.0152481	Leucine-rich repeat containing protein [Source:PGSC_GENE;Acc:PGSC0003DMG401011117]	NB-ARC
PGSC0003DMG400014698	0.613064	0.00277833	0.015252	WERBP-1 protein [Source:PGSC_GENE;Acc:PGSC0003DMG400014698]	-
PGSC0003DMG400019803	1.09589	0.00279094	0.0153101	NBS-LRR resistance protein [Source:PGSC_GENE;Acc:PGSC0003DMG400019803]	NB-ARC
PGSC0003DMG400013667	0.778104	0.00279531	0.0153263	MLO 8 [Source:PGSC_GENE;Acc:PGSC0003DMG400013667]	-
PGSC0003DMG400008580	0.965626	0.00280288	0.0153571	Conserved gene of unknown function [Source:PGSC_GENE;Acc:PGSC0003DMG400008580]	-
PGSC0003DMG400029832	1.12747	0.00280521	0.0153661	Sugar-dependent1 [Source:PGSC_GENE;Acc:PGSC0003DMG400029832]	-
PGSC0003DMG400020212	0.562513	0.00281376	0.0154093	Sulfite oxidase [Source:PGSC_GENE;Acc:PGSC0003DMG400020212]	-
PGSC0003DMG400019494	0.68744	0.00282239	0.0154417	Beta-fructofuranosidase [Source:PGSC_GENE;Acc:PGSC0003DMG400019494]	-
PGSC0003DMG400016011	1.84958	0.00283278	0.0154884	Calmodulin [Source:PGSC_GENE;Acc:PGSC0003DMG400016011]	-
PGSC0003DMG400012120	1.60191	0.00284881	0.015554	Conserved gene of unknown function [Source:PGSC_GENE;Acc:PGSC0003DMG400012120]	-
PGSC0003DMG400027126	0.931557	0.0028503	0.0155569	DIV2B protein [Source:PGSC_GENE;Acc:PGSC0003DMG400027126]	Myb_DNA-binding
PGSC0003DMG400004912	0.741966	0.00286225	0.0156109	BSD domain containing protein [Source:PGSC_GENE;Acc:PGSC0003DMG400004912]	-
PGSC0003DMG400024800	0.519524	0.00286824	0.0156398	Glycogenin [Source:PGSC_GENE;Acc:PGSC0003DMG400024800]	Glyco_transf_8
PGSC0003DMG400010620	0.745736	0.00287346	0.0156608	F-box family protein [Source:PGSC_GENE;Acc:PGSC0003DMG400010620]	-
PGSC0003DMG400016842	0.581746	0.00287792	0.0156813	Conserved gene of unknown function [Source:PGSC_GENE;Acc:PGSC0003DMG400016842]	-
PGSC0003DMG400006878	0.710845	0.00288089	0.01569	Conserved gene of unknown function [Source:PGSC_GENE;Acc:PGSC0003DMG400006878]	-
PGSC0003DMG400021897	3.29759	0.00288674	0.0157143	Gene of unknown function [Source:PGSC_GENE;Acc:PGSC0003DMG400021897]	-
PGSC0003DMG400028150	6.89023	0.00290057	0.0157859	Conserved gene of unknown function [Source:PGSC_GENE;Acc:PGSC0003DMG400028150]	-
PGSC0003DMG400022143	0.718982	0.00290406	0.015801	WRKY DNA-binding protein [Source:PGSC_GENE;Acc:PGSC0003DMG400022143]	WRKY
PGSC0003DMG400015463	1.22305	0.00290763	0.0158123	Ornithine carbamoyltransferase [Source:PGSC_GENE;Acc:PGSC0003DMG400015463]	-
PGSC0003DMG400018744	2.90192	0.00291425	0.0158413	Cytochrome P450-dependent fatty acid hydroxylase [Source:PGSC_GENE;Acc:PGSC0003DMG400018744]	p450
PGSC0003DMG400017577	0.776898	0.00291947	0.0158621	BZIP transcriptional activator [Source:PGSC_GENE;Acc:PGSC0003DMG400017577]	bZIP_1
PGSC0003DMG400023467	0.803225	0.00292447	0.0158779	DNA binding protein [Source:PGSC_GENE;Acc:PGSC0003DMG400023467]	Myb_DNA-binding
PGSC0003DMG400030656	1.08773	0.0029257	0.0158808	ARF GTPase activator [Source:PGSC_GENE;Acc:PGSC0003DMG400030656]	C2
PGSC0003DMG400001503	4.58755	0.00293166	0.0159094	PGmPM3 [Source:PGSC_GENE;Acc:PGSC0003DMG400001503]	-
PGSC0003DMG400030830	0.711078	0.00294466	0.0159685	Serine/threonine-protein kinase SAPK1 [Source:PGSC_GENE;Acc:PGSC0003DMG400030830]	Pkinase
PGSC0003DMG400029028	2.3179	0.00294655	0.0159745	2-oxoglutarate-dependent dioxygenase [Source:PGSC_GENE;Acc:PGSC0003DMG400029028]	-
PGSC0003DMG400010455	2.51184	0.00294777	0.0159745	Gene of unknown function [Source:PGSC_GENE;Acc:PGSC0003DMG400010455]	-
PGSC0003DMG400016956	1.09829	0.00294788	0.0159745	Conserved gene of unknown function [Source:PGSC_GENE;Acc:PGSC0003DMG400016956]	-
PGSC0003DMG401016989	0.657156	0.00295947	0.0160296	LescPth4 [Source:PGSC_GENE;Acc:PGSC0003DMG401016989]	Pkinase_Tyr
PGSC0003DMG400040046	1.50317	0.00296417	0.0160513	Ethylene response factor 5 [Source:PGSC_GENE;Acc:PGSC0003DMG400040046]	AP2
PGSC0003DMG400031825	1.01943	0.00296605	0.0160576	Gene of unknown function [Source:PGSC_GENE;Acc:PGSC0003DMG400031825]	-
PGSC0003DMG400010681	0.729946	0.00297352	0.0160827	F-box family protein [Source:PGSC_GENE;Acc:PGSC0003DMG400010681]	F-box
PGSC0003DMG400008021	1.25801	0.00297481	0.0160859	Protein phosphatase [Source:PGSC_GENE;Acc:PGSC0003DMG400008021]	PP2C
PGSC0003DMG400005456	1.87902	0.00297883	0.0161038	Protein phosphatase 2c [Source:PGSC_GENE;Acc:PGSC0003DMG400005456]	PP2C
PGSC0003DMG400004758	2.16776	0.0029859	0.0161305	Glucosyltransferase [Source:PGSC_GENE;Acc:PGSC0003DMG400004758]	-
PGSC0003DMG400000229	0.507238	0.00298788	0.0161336	Ubiquitin ligase SINAT3 [Source:PGSC_GENE;Acc:PGSC0003DMG400000229]	-
PGSC0003DMG400000171	0.618715	0.00299553	0.016171	2-oxo acid dehydrogenase	lipoyl-binding site [Source:PGSC_GENE;Acc:PGSC0003DMG400000171]	-
PGSC0003DMG400021686	1.50207	0.00299775	0.0161753	Conserved gene of unknown function [Source:PGSC_GENE;Acc:PGSC0003DMG400021686]	-
PGSC0003DMG402000796	0.989776	0.00299867	0.0161764	Protein kinase [Source:PGSC_GENE;Acc:PGSC0003DMG402000796]	-
PGSC0003DMG400019489	0.632016	0.00300059	0.016183	Salt-induced AAA-Type ATPase [Source:PGSC_GENE;Acc:PGSC0003DMG400019489]	AAA
PGSC0003DMG400022779	0.976995	0.00300834	0.0162134	Conserved gene of unknown function [Source:PGSC_GENE;Acc:PGSC0003DMG400022779]	-
PGSC0003DMG400005560	1.06671	0.00300977	0.0162171	Transcription factor [Source:PGSC_GENE;Acc:PGSC0003DMG400005560]	-
PGSC0003DMG400030672	6.82269	0.00301221	0.0162264	By genscan and genefinder [Source:PGSC_GENE;Acc:PGSC0003DMG400030672]	-
PGSC0003DMG400028873	0.830444	0.00302156	0.0162691	TNP2 [Source:PGSC_GENE;Acc:PGSC0003DMG400028873]	-
PGSC0003DMG401000788	0.640264	0.00303148	0.016307	E4/E8 binding protein-1 [Source:PGSC_GENE;Acc:PGSC0003DMG401000788]	zf-BED
PGSC0003DMG400008493	1.03627	0.00304206	0.01636	Receptor ser thr protein kinase [Source:PGSC_GENE;Acc:PGSC0003DMG400008493]	Pkinase_Tyr
PGSC0003DMG400001820	0.81208	0.00305098	0.0164029	5-hydroxyisourate hydrolase [Source:PGSC_GENE;Acc:PGSC0003DMG400001820]	-
PGSC0003DMG402027133	1.59129	0.00305146	0.0164029	UDP-glucosyltransferase family 1 protein [Source:PGSC_GENE;Acc:PGSC0003DMG402027133]	UDPGT
PGSC0003DMG400030820	0.807547	0.00305332	0.0164087	Gene of unknown function [Source:PGSC_GENE;Acc:PGSC0003DMG400030820]	-
PGSC0003DMG400030598	0.739919	0.00307572	0.0165021	Eukaryotic translation initiation factor 5 [Source:PGSC_GENE;Acc:PGSC0003DMG400030598]	-
PGSC0003DMG400007440	3.40642	0.00307733	0.0165029	Conserved gene of unknown function [Source:PGSC_GENE;Acc:PGSC0003DMG400007440]	-
PGSC0003DMG400006502	2.09092	0.00310508	0.0166439	Receptor-kinase [Source:PGSC_GENE;Acc:PGSC0003DMG400006502]	Pkinase
PGSC0003DMG400028447	2.4184	0.00311092	0.0166713	Lipoprotein [Source:PGSC_GENE;Acc:PGSC0003DMG400028447]	-
PGSC0003DMG400014417	0.906293	0.0031126	0.0166763	Ethylene-responsive transcription factor 3 [Source:PGSC_GENE;Acc:PGSC0003DMG400014417]	AP2
PGSC0003DMG400030596	0.789055	0.00311658	0.0166937	SLL2-S9-protein [Source:PGSC_GENE;Acc:PGSC0003DMG400030596]	-
PGSC0003DMG400026544	0.713556	0.00313137	0.0167651	G10 [Source:PGSC_GENE;Acc:PGSC0003DMG400026544]	-
PGSC0003DMG400032118	1.16791	0.00314479	0.0168171	CDC48-interacting UBX-domain protein [Source:PGSC_GENE;Acc:PGSC0003DMG400032118]	-
PGSC0003DMG400021684	2.13885	0.00315102	0.0168385	E3 ubiquitin-protein ligase RMA1H1 [Source:PGSC_GENE;Acc:PGSC0003DMG400021684]	zf-C3HC4
PGSC0003DMG400004549	2.779	0.00315688	0.0168619	Proteinase inhibitor type-2 CEVI57 [Source:PGSC_GENE;Acc:PGSC0003DMG400004549]	-
PGSC0003DMG400031428	1.28529	0.00317252	0.0169335	Bet1-like snare 1-1 [Source:PGSC_GENE;Acc:PGSC0003DMG400031428]	-
PGSC0003DMG400002153	0.972404	0.00317705	0.0169537	Zinc finger protein [Source:PGSC_GENE;Acc:PGSC0003DMG400002153]	-
PGSC0003DMG400017952	2.61169	0.00317932	0.0169579	Conserved gene of unknown function [Source:PGSC_GENE;Acc:PGSC0003DMG400017952]	-
PGSC0003DMG400010809	1.63581	0.00318047	0.01696	21kD protein [Source:PGSC_GENE;Acc:PGSC0003DMG400010809]	-
PGSC0003DMG400019190	2.60866	0.00318539	0.0169783	Conserved gene of unknown function [Source:PGSC_GENE;Acc:PGSC0003DMG400019190]	-
PGSC0003DMG400027202	4.19123	0.00322181	0.0171483	MYB-like DNA-binding domain protein [Source:PGSC_GENE;Acc:PGSC0003DMG400027202]	Myb_DNA-binding
PGSC0003DMG400021426	2.81377	0.00322443	0.017158	1-aminocyclopropane-1-carboxylate synthase 3 [Source:PGSC_GENE;Acc:PGSC0003DMG400021426]	Aminotran_1_2
PGSC0003DMG400000919	1.39506	0.00323111	0.0171817	Nodulin family protein [Source:PGSC_GENE;Acc:PGSC0003DMG400000919]	DUF6
PGSC0003DMG400030688	1.79709	0.00323384	0.0171882	F-box-containing protein 1 [Source:PGSC_GENE;Acc:PGSC0003DMG400030688]	-
PGSC0003DMG400030104	0.563235	0.00323563	0.0171934	DNA-directed RNA polymerase II [Source:PGSC_GENE;Acc:PGSC0003DMG400030104]	-
PGSC0003DMG400005071	1.41167	0.00324512	0.017224	Conserved gene of unknown function [Source:PGSC_GENE;Acc:PGSC0003DMG400005071]	-
PGSC0003DMG401010824	0.729473	0.00325038	0.0172479	Calmodulin-binding protein [Source:PGSC_GENE;Acc:PGSC0003DMG401010824]	-
PGSC0003DMG400016321	0.547891	0.00325441	0.0172572	Conserved gene of unknown function [Source:PGSC_GENE;Acc:PGSC0003DMG400016321]	-
PGSC0003DMG400024095	0.615766	0.00325442	0.0172572	Thioredoxin Y1	chloroplastic [Source:PGSC_GENE;Acc:PGSC0003DMG400024095]	-
PGSC0003DMG400017690	0.674612	0.00326434	0.0173058	BRASSINOSTEROID INSENSITIVE 1-associated receptor kinase 1 [Source:PGSC_GENE;Acc:PGSC0003DMG400017690]	Pkinase
PGSC0003DMG400009606	0.711541	0.00326903	0.0173266	Casein kinase 1 4 [Source:PGSC_GENE;Acc:PGSC0003DMG400009606]	Pkinase
PGSC0003DMG400026433	1.43798	0.00327371	0.0173454	ATP binding protein [Source:PGSC_GENE;Acc:PGSC0003DMG400026433]	TIR
PGSC0003DMG400021499	1.87349	0.00328273	0.0173871	Ctp synthase [Source:PGSC_GENE;Acc:PGSC0003DMG400021499]	GATase
PGSC0003DMG400029732	1.08222	0.00328649	0.0173957	Auxin repressed/dormancy associated protein [Source:PGSC_GENE;Acc:PGSC0003DMG400029732]	-
PGSC0003DMG402012139	2.35735	0.00328677	0.0173957	Oligopeptide transporter [Source:PGSC_GENE;Acc:PGSC0003DMG402012139]	OPT
PGSC0003DMG401005720	1.08884	0.00329026	0.0174067	Conserved gene of unknown function [Source:PGSC_GENE;Acc:PGSC0003DMG401005720]	-
PGSC0003DMG400013098	1.03777	0.00329815	0.0174444	TMV resistance protein N [Source:PGSC_GENE;Acc:PGSC0003DMG400013098]	-
PGSC0003DMG400020663	1.42967	0.00330017	0.0174502	Gene of unknown function [Source:PGSC_GENE;Acc:PGSC0003DMG400020663]	-
PGSC0003DMG400017678	0.501669	0.0033008	0.0174502	CTD phosphatase [Source:PGSC_GENE;Acc:PGSC0003DMG400017678]	NIF
PGSC0003DMG400004378	1.59263	0.00331326	0.0175121	GDSL esterase/lipase [Source:PGSC_GENE;Acc:PGSC0003DMG400004378]	Lipase_GDSL
PGSC0003DMG400030892	1.34685	0.00331406	0.0175122	Calmodulin [Source:PGSC_GENE;Acc:PGSC0003DMG400030892]	-
PGSC0003DMG400025844	2.26765	0.00333704	0.0176295	Conserved gene of unknown function [Source:PGSC_GENE;Acc:PGSC0003DMG400025844]	-
PGSC0003DMG402018164	0.528967	0.00335002	0.0176882	Protein MODIFIER OF SNC1 1 [Source:PGSC_GENE;Acc:PGSC0003DMG402018164]	-
PGSC0003DMG400027241	0.982096	0.00335352	0.0177002	Zinc finger protein [Source:PGSC_GENE;Acc:PGSC0003DMG400027241]	zf-AN1
PGSC0003DMG401033165	0.732453	0.00335741	0.0177125	Gene of unknown function [Source:PGSC_GENE;Acc:PGSC0003DMG401033165]	-
PGSC0003DMG400032820	1.67885	0.00336367	0.0177332	Protein phosphatase 2c [Source:PGSC_GENE;Acc:PGSC0003DMG400032820]	PP2C
PGSC0003DMG400020757	2.0291	0.00337892	0.017797	Membrane protein [Source:PGSC_GENE;Acc:PGSC0003DMG400020757]	Cytochrom_B561
PGSC0003DMG400007865	1.0856	0.00338642	0.0178283	Sugar transporter [Source:PGSC_GENE;Acc:PGSC0003DMG400007865]	Sugar_tr
PGSC0003DMG400000237	0.837268	0.00339274	0.0178574	Conserved gene of unknown function [Source:PGSC_GENE;Acc:PGSC0003DMG400000237]	-
PGSC0003DMG400010625	0.706006	0.00341048	0.0179384	1-O-acylglucose:anthocyanin-O-acyltransferase [Source:PGSC_GENE;Acc:PGSC0003DMG400010625]	Peptidase_S10
PGSC0003DMG402021564	1.87947	0.00341161	0.0179401	Phenylalanine ammonia-lyase [Source:PGSC_GENE;Acc:PGSC0003DMG402021564]	-
PGSC0003DMG400012421	0.946995	0.00341433	0.0179503	Alpha-expansin 12 [Source:PGSC_GENE;Acc:PGSC0003DMG400012421]	zf-C3HC4
PGSC0003DMG400005719	0.750566	0.00341807	0.0179617	Conserved gene of unknown function [Source:PGSC_GENE;Acc:PGSC0003DMG400005719]	-
PGSC0003DMG400027128	0.805936	0.00342161	0.017972	Binding protein [Source:PGSC_GENE;Acc:PGSC0003DMG400027128]	-
PGSC0003DMG400016215	0.658001	0.00342261	0.017973	Clathrin assembly protein [Source:PGSC_GENE;Acc:PGSC0003DMG400016215]	-
PGSC0003DMG400034469	1.05596	0.00343	0.0180077	Gene of unknown function [Source:PGSC_GENE;Acc:PGSC0003DMG400034469]	-
PGSC0003DMG400014550	1.93662	0.00343962	0.0180398	MYB transcription factor MYB84 [Source:PGSC_GENE;Acc:PGSC0003DMG400014550]	Myb_DNA-binding
PGSC0003DMG400018847	0.437262	0.00344068	0.0180398	Zinc finger protein [Source:PGSC_GENE;Acc:PGSC0003DMG400018847]	RRM_1
PGSC0003DMG400006925	0.479229	0.00344129	0.0180398	Chromatin remodeling complex subunit [Source:PGSC_GENE;Acc:PGSC0003DMG400006925]	-
PGSC0003DMG400004839	0.586892	0.00344197	0.0180398	Developmental protein [Source:PGSC_GENE;Acc:PGSC0003DMG400004839]	ESCRT-III
PGSC0003DMG400013405	0.974138	0.00345214	0.0180808	THM18 protein [Source:PGSC_GENE;Acc:PGSC0003DMG400013405]	Myb_DNA-binding
PGSC0003DMG400012318	2.53306	0.00345357	0.0180814	WRKY transcription factor [Source:PGSC_GENE;Acc:PGSC0003DMG400012318]	WRKY
PGSC0003DMG400021574	2.48472	0.00346564	0.0181153	21kD protein [Source:PGSC_GENE;Acc:PGSC0003DMG400021574]	-
PGSC0003DMG400009960	0.875304	0.00346749	0.0181167	Ubiquitin-protein ligase [Source:PGSC_GENE;Acc:PGSC0003DMG400009960]	DUF295
PGSC0003DMG400023196	4.29541	0.00347265	0.0181353	WRKY transcription factor [Source:PGSC_GENE;Acc:PGSC0003DMG400023196]	WRKY
PGSC0003DMG400002048	0.475812	0.00347918	0.0181652	DNA binding protein [Source:PGSC_GENE;Acc:PGSC0003DMG400002048]	-
PGSC0003DMG400003527	1.50479	0.0034908	0.018205	Disease resistance protein RGA2 [Source:PGSC_GENE;Acc:PGSC0003DMG400003527]	NB-ARC
PGSC0003DMG400027584	1.84885	0.00349277	0.0182093	Gene of unknown function [Source:PGSC_GENE;Acc:PGSC0003DMG400027584]	-
PGSC0003DMG400026461	2.79239	0.0035042	0.0182498	AP2/ERF domain-containing transcription factor [Source:PGSC_GENE;Acc:PGSC0003DMG400026461]	AP2
PGSC0003DMG400014124	2.90317	0.00350858	0.0182642	Zinc finger protein [Source:PGSC_GENE;Acc:PGSC0003DMG400014124]	-
PGSC0003DMG400005889	0.719111	0.00352324	0.0183321	MRNA-decapping enzyme [Source:PGSC_GENE;Acc:PGSC0003DMG400005889]	-
PGSC0003DMG400030259	1.33369	0.00353657	0.0183973	Nudix hydrolase 1 [Source:PGSC_GENE;Acc:PGSC0003DMG400030259]	NUDIX
PGSC0003DMG400017180	0.869775	0.00353831	0.0184021	Electron transfer flavoprotein beta-subunit [Source:PGSC_GENE;Acc:PGSC0003DMG400017180]	-
PGSC0003DMG400025468	1.36333	0.00354373	0.0184261	Integrase core domain containing protein [Source:PGSC_GENE;Acc:PGSC0003DMG400025468]	-
PGSC0003DMG400012684	0.660463	0.00355052	0.0184445	C2H2L domain class transcription factor [Source:PGSC_GENE;Acc:PGSC0003DMG400012684]	-
PGSC0003DMG400000194	1.23609	0.00355611	0.0184645	Potyviral helper component protease-interacting protein 1 [Source:PGSC_GENE;Acc:PGSC0003DMG400000194]	-
PGSC0003DMG400008359	0.636482	0.0035568	0.0184645	Beta1	4 mannosyltransferase [Source:PGSC_GENE;Acc:PGSC0003DMG400008359]	-
PGSC0003DMG400001302	1.20915	0.00357077	0.0185285	CW14 protein [Source:PGSC_GENE;Acc:PGSC0003DMG400001302]	-
PGSC0003DMG400023923	1.92301	0.0035793	0.0185686	Endonuclease/exonuclease/phosphatase family protein [Source:PGSC_GENE;Acc:PGSC0003DMG400023923]	Exo_endo_phos
PGSC0003DMG400027397	0.507373	0.00358705	0.0185834	BTB-POZ and MATH domain protein [Source:PGSC_GENE;Acc:PGSC0003DMG400027397]	BTB
PGSC0003DMG400030826	2.43438	0.00358705	0.0185834	Phi-1 protein [Source:PGSC_GENE;Acc:PGSC0003DMG400030826]	-
PGSC0003DMG400002068	2.60344	0.00359174	0.0186034	Gibberellin 2-oxidase 1 [Source:PGSC_GENE;Acc:PGSC0003DMG400002068]	2OG-FeII_Oxy
PGSC0003DMG400022898	0.984477	0.00359569	0.0186154	Lipase class 3 protein [Source:PGSC_GENE;Acc:PGSC0003DMG400022898]	Lipase_3
PGSC0003DMG400023854	1.2375	0.00361887	0.0186971	Conserved gene of unknown function [Source:PGSC_GENE;Acc:PGSC0003DMG400023854]	-
PGSC0003DMG400008149	1.0751	0.00362923	0.0187378	Calcium-dependent protein kinase 4 [Source:PGSC_GENE;Acc:PGSC0003DMG400008149]	Pkinase
PGSC0003DMG400010163	1.23017	0.00363574	0.018763	Retinoblastoma-binding protein [Source:PGSC_GENE;Acc:PGSC0003DMG400010163]	-
PGSC0003DMG400024785	2.01585	0.0036626	0.0188645	Calmodulin-binding protein [Source:PGSC_GENE;Acc:PGSC0003DMG400024785]	-
PGSC0003DMG400009973	2.21142	0.00366288	0.0188645	Conserved gene of unknown function [Source:PGSC_GENE;Acc:PGSC0003DMG400009973]	-
PGSC0003DMG400011964	0.550461	0.00366691	0.0188766	Mannitol transporter [Source:PGSC_GENE;Acc:PGSC0003DMG400011964]	Sugar_tr
PGSC0003DMG402009510	2.6368	0.00367544	0.018912	Glycoside hydrolase	family 28 [Source:PGSC_GENE;Acc:PGSC0003DMG402009510]	-
PGSC0003DMG400002515	2.07233	0.00368151	0.018939	DNA binding protein [Source:PGSC_GENE;Acc:PGSC0003DMG400002515]	HLH
PGSC0003DMG400009706	1.11503	0.00370081	0.0190253	Purine transporter [Source:PGSC_GENE;Acc:PGSC0003DMG400009706]	-
PGSC0003DMG400018806	0.403499	0.00376116	0.019293	F-box/LRR-repeat protein 15 [Source:PGSC_GENE;Acc:PGSC0003DMG400018806]	-
PGSC0003DMG400002166	1.86821	0.00376137	0.019293	Glutathione S-transferase [Source:PGSC_GENE;Acc:PGSC0003DMG400002166]	GST_N
PGSC0003DMG400022019	1.32225	0.00376515	0.0193031	CBL-interacting protein kinase 08 [Source:PGSC_GENE;Acc:PGSC0003DMG400022019]	Pkinase
PGSC0003DMG400016497	2.07975	0.00378115	0.0193596	Conserved gene of unknown function [Source:PGSC_GENE;Acc:PGSC0003DMG400016497]	-
PGSC0003DMG402026767	1.18092	0.00378476	0.0193737	Delta 1-pyrroline-5-carboxylate synthetase [Source:PGSC_GENE;Acc:PGSC0003DMG402026767]	AA_kinase
PGSC0003DMG400032821	1.72529	0.0037908	0.0194002	Conserved gene of unknown function [Source:PGSC_GENE;Acc:PGSC0003DMG400032821]	-
PGSC0003DMG400021438	0.716189	0.00379525	0.0194186	Conserved gene of unknown function [Source:PGSC_GENE;Acc:PGSC0003DMG400021438]	-
PGSC0003DMG400002149	0.77378	0.00379881	0.0194325	Conserved gene of unknown function [Source:PGSC_GENE;Acc:PGSC0003DMG400002149]	-
PGSC0003DMG400005849	0.61121	0.00380142	0.0194414	WD-repeat protein [Source:PGSC_GENE;Acc:PGSC0003DMG400005849]	WD40
PGSC0003DMG400030418	2.97813	0.00381185	0.0194904	Ripening protein [Source:PGSC_GENE;Acc:PGSC0003DMG400030418]	-
PGSC0003DMG400014034	0.738117	0.00381612	0.019502	Gene of unknown function [Source:PGSC_GENE;Acc:PGSC0003DMG400014034]	-
PGSC0003DMG400029989	1.21486	0.0038167	0.019502	ATP-binding cassette transporter [Source:PGSC_GENE;Acc:PGSC0003DMG400029989]	ABC2_membrane
PGSC0003DMG400004196	0.51603	0.00382083	0.01951	Ubiquitin-protein ligase [Source:PGSC_GENE;Acc:PGSC0003DMG400004196]	-
PGSC0003DMG400019408	1.90627	0.00383405	0.0195714	WRKY transcription factor [Source:PGSC_GENE;Acc:PGSC0003DMG400019408]	-
PGSC0003DMG400026857	0.441604	0.00384016	0.0195911	Splicing factor 3B subunit [Source:PGSC_GENE;Acc:PGSC0003DMG400026857]	-
PGSC0003DMG402027355	0.595982	0.00385358	0.0196507	3-phosphoinositide-dependent protein kinase-1 [Source:PGSC_GENE;Acc:PGSC0003DMG402027355]	Pkinase
PGSC0003DMG400030599	0.704512	0.00385863	0.0196677	ELL-associated factor [Source:PGSC_GENE;Acc:PGSC0003DMG400030599]	-
PGSC0003DMG400027117	1.42146	0.00386054	0.019673	AP2-domain DNA-binding protein [Source:PGSC_GENE;Acc:PGSC0003DMG400027117]	AP2
PGSC0003DMG400004607	0.538395	0.00386358	0.0196841	Yth domain-containing protein [Source:PGSC_GENE;Acc:PGSC0003DMG400004607]	YTH
PGSC0003DMG400003868	1.03161	0.00386466	0.0196852	Amino acid binding protein [Source:PGSC_GENE;Acc:PGSC0003DMG400003868]	ACT
PGSC0003DMG402007955	0.886982	0.003867	0.0196927	Serine/threonine-protein kinase PBS1 [Source:PGSC_GENE;Acc:PGSC0003DMG402007955]	Pkinase
PGSC0003DMG400008781	5.82582	0.00387082	0.0197077	Protein TIFY 5A [Source:PGSC_GENE;Acc:PGSC0003DMG400008781]	Zim
PGSC0003DMG400024270	2.40519	0.00387458	0.019718	Conserved gene of unknown function [Source:PGSC_GENE;Acc:PGSC0003DMG400024270]	-
PGSC0003DMG400033060	0.542156	0.003878	0.0197279	Ribosomal-protein S6 kinase [Source:PGSC_GENE;Acc:PGSC0003DMG400033060]	Pkinase
PGSC0003DMG400019007	0.781674	0.00387912	0.0197279	Zinc binding dehydrogenase [Source:PGSC_GENE;Acc:PGSC0003DMG400019007]	-
PGSC0003DMG400011219	0.499628	0.00388679	0.0197625	Tetratricopeptide repeat protein [Source:PGSC_GENE;Acc:PGSC0003DMG400011219]	TPR_1
PGSC0003DMG402018257	1.27917	0.00390048	0.0198232	Leucine-rich repeat-containing protein [Source:PGSC_GENE;Acc:PGSC0003DMG402018257]	NB-ARC
PGSC0003DMG400008176	1.01068	0.00391589	0.0198865	Guanylate kinase [Source:PGSC_GENE;Acc:PGSC0003DMG400008176]	-
PGSC0003DMG400027914	2.27639	0.00391642	0.0198865	Ascorbate oxidase [Source:PGSC_GENE;Acc:PGSC0003DMG400027914]	-
PGSC0003DMG400006506	0.712308	0.00393001	0.019951	Cysteine synthase [Source:PGSC_GENE;Acc:PGSC0003DMG400006506]	PALP
PGSC0003DMG400009044	0.703742	0.00393335	0.0199574	EZ1 [Source:PGSC_GENE;Acc:PGSC0003DMG400009044]	SET
PGSC0003DMG400029727	1.41903	0.00393357	0.0199574	Conserved gene of unknown function [Source:PGSC_GENE;Acc:PGSC0003DMG400029727]	-
PGSC0003DMG400012341	0.475332	0.00394565	0.0200125	Transcription factor S-II domain containing protein [Source:PGSC_GENE;Acc:PGSC0003DMG400012341]	BAH
PGSC0003DMG400011627	1.06392	0.00395765	0.02006	Chloroplast small heat shock protein class I [Source:PGSC_GENE;Acc:PGSC0003DMG400011627]	-
PGSC0003DMG400018334	0.596449	0.0039596	0.0200654	Conserved gene of unknown function [Source:PGSC_GENE;Acc:PGSC0003DMG400018334]	-
PGSC0003DMG400020225	1.93536	0.00396838	0.0201046	Conserved gene of unknown function [Source:PGSC_GENE;Acc:PGSC0003DMG400020225]	-
PGSC0003DMG402029709	1.10436	0.00396911	0.0201046	Gene of unknown function [Source:PGSC_GENE;Acc:PGSC0003DMG402029709]	-
PGSC0003DMG400022635	0.937699	0.00397079	0.0201047	Increased size exclusion limit 2 [Source:PGSC_GENE;Acc:PGSC0003DMG400022635]	DEAD
PGSC0003DMG400009345	0.538467	0.0039709	0.0201047	Dnajc14 protein [Source:PGSC_GENE;Acc:PGSC0003DMG400009345]	DnaJ
PGSC0003DMG400025609	0.719805	0.00398353	0.0201642	RNA recognition motif containing protein [Source:PGSC_GENE;Acc:PGSC0003DMG400025609]	RRM_1
PGSC0003DMG402012897	1.81212	0.00399125	0.0201943	Gene of unknown function [Source:PGSC_GENE;Acc:PGSC0003DMG402012897]	-
PGSC0003DMG402024850	0.394899	0.0039953	0.0202103	Suppressor of ty [Source:PGSC_GENE;Acc:PGSC0003DMG402024850]	-
PGSC0003DMG400024835	0.960083	0.00400574	0.0202451	Conserved gene of unknown function [Source:PGSC_GENE;Acc:PGSC0003DMG400024835]	-
PGSC0003DMG400022137	0.675148	0.0040123	0.0202679	Protein phosphatase-2c [Source:PGSC_GENE;Acc:PGSC0003DMG400022137]	PP2C
PGSC0003DMG400003711	1.26863	0.0040127	0.0202679	COL domain class transcription factor [Source:PGSC_GENE;Acc:PGSC0003DMG400003711]	zf-B_box
PGSC0003DMG400021410	1.98357	0.00408513	0.0205823	Conserved gene of unknown function [Source:PGSC_GENE;Acc:PGSC0003DMG400021410]	-
PGSC0003DMG400004963	0.628781	0.00410325	0.0206552	Receptor protein kinase [Source:PGSC_GENE;Acc:PGSC0003DMG400004963]	Pkinase
PGSC0003DMG400003048	0.687855	0.00411863	0.0207143	Ara4-interacting protein [Source:PGSC_GENE;Acc:PGSC0003DMG400003048]	UBX
PGSC0003DMG400011650	1.16188	0.00412139	0.0207236	Alpha-soluble NSF attachment protein [Source:PGSC_GENE;Acc:PGSC0003DMG400011650]	-
PGSC0003DMG400006510	2.2744	0.00413523	0.0207794	Gene of unknown function [Source:PGSC_GENE;Acc:PGSC0003DMG400006510]	-
PGSC0003DMG400019362	0.518755	0.00413949	0.0207916	Potassium channel regulatory factor [Source:PGSC_GENE;Acc:PGSC0003DMG400019362]	-
PGSC0003DMG400022107	1.84876	0.00414705	0.0208125	Peptide transporter [Source:PGSC_GENE;Acc:PGSC0003DMG400022107]	-
PGSC0003DMG400025262	0.846688	0.0041473	0.0208125	Small molecular weight G-protein 1 [Source:PGSC_GENE;Acc:PGSC0003DMG400025262]	Ras
PGSC0003DMG400024420	5.20963	0.00415813	0.0208576	Sesquiterpene synthase 2 [Source:PGSC_GENE;Acc:PGSC0003DMG400024420]	-
PGSC0003DMG400026745	0.707988	0.00416962	0.0209106	Conserved gene of unknown function [Source:PGSC_GENE;Acc:PGSC0003DMG400026745]	-
PGSC0003DMG400022959	4.23923	0.00418207	0.0209616	Thioredoxin h [Source:PGSC_GENE;Acc:PGSC0003DMG400022959]	-
PGSC0003DMG401017032	0.81092	0.00418886	0.0209886	Protein transporter [Source:PGSC_GENE;Acc:PGSC0003DMG401017032]	-
PGSC0003DMG400007175	0.865192	0.00420884	0.0210683	BZIP transcription factor family protein [Source:PGSC_GENE;Acc:PGSC0003DMG400007175]	bZIP_1
PGSC0003DMG400028585	0.70732	0.00420983	0.0210683	Zinc finger family protein [Source:PGSC_GENE;Acc:PGSC0003DMG400028585]	-
PGSC0003DMG400030086	0.507394	0.00422753	0.0211451	DNA binding protein [Source:PGSC_GENE;Acc:PGSC0003DMG400030086]	-
PGSC0003DMG400025879	0.958918	0.00426176	0.0212976	Conserved gene of unknown function [Source:PGSC_GENE;Acc:PGSC0003DMG400025879]	CBS
PGSC0003DMG400016003	2.0477	0.00426559	0.021312	Ethylene responsive element binding protein C2 [Source:PGSC_GENE;Acc:PGSC0003DMG400016003]	AP2
PGSC0003DMG401023186	1.45036	0.00426798	0.0213151	Conserved gene of unknown function [Source:PGSC_GENE;Acc:PGSC0003DMG401023186]	UDPGT
PGSC0003DMG400017591	0.505597	0.00427941	0.0213484	Mitochondrial import inner membrane translocase subunit TIM14 [Source:PGSC_GENE;Acc:PGSC0003DMG400017591]	-
PGSC0003DMG400019415	1.85735	0.00428536	0.0213685	Serine-threonine protein kinase	plant-type [Source:PGSC_GENE;Acc:PGSC0003DMG400019415]	Pkinase
PGSC0003DMG400001842	0.851423	0.00428704	0.0213722	Lon protease homolog [Source:PGSC_GENE;Acc:PGSC0003DMG400001842]	AAA
PGSC0003DMG400019128	0.656913	0.00430351	0.0214402	Gene of unknown function [Source:PGSC_GENE;Acc:PGSC0003DMG400019128]	-
PGSC0003DMG400002673	0.589473	0.00430869	0.0214566	Protein ELC [Source:PGSC_GENE;Acc:PGSC0003DMG400002673]	-
PGSC0003DMG400004926	2.80813	0.00431607	0.021484	Early-responsive to dehydration protein [Source:PGSC_GENE;Acc:PGSC0003DMG400004926]	-
PGSC0003DMG401018599	0.794379	0.00433018	0.0215265	Conserved gene of unknown function [Source:PGSC_GENE;Acc:PGSC0003DMG401018599]	-
PGSC0003DMG400021722	0.505699	0.00433979	0.0215673	Conserved gene of unknown function [Source:PGSC_GENE;Acc:PGSC0003DMG400021722]	-
PGSC0003DMG400025983	0.432051	0.00435203	0.0216109	Conserved gene of unknown function [Source:PGSC_GENE;Acc:PGSC0003DMG400025983]	KH_1
PGSC0003DMG402031237	3.71734	0.00435876	0.0216302	Non-specific lipid-transfer protein [Source:PGSC_GENE;Acc:PGSC0003DMG402031237]	-
PGSC0003DMG400015267	1.86105	0.00436079	0.0216355	Kunitz-type protease inhibitor [Source:PGSC_GENE;Acc:PGSC0003DMG400015267]	-
PGSC0003DMG400024784	1.07585	0.00437813	0.0217041	DnaJ [Source:PGSC_GENE;Acc:PGSC0003DMG400024784]	-
PGSC0003DMG400012127	0.500098	0.00437843	0.0217041	N-acetylglucosaminyl-phosphatidylinositol [Source:PGSC_GENE;Acc:PGSC0003DMG400012127]	Glycos_transf_1
PGSC0003DMG400008011	1.76136	0.00439042	0.0217588	ABRE binding factor [Source:PGSC_GENE;Acc:PGSC0003DMG400008011]	bZIP_1
PGSC0003DMG400015378	0.644942	0.00439478	0.0217662	Bromodomain-containing protein [Source:PGSC_GENE;Acc:PGSC0003DMG400015378]	Bromodomain
PGSC0003DMG400030963	0.705493	0.00440321	0.021789	WD-repeat protein [Source:PGSC_GENE;Acc:PGSC0003DMG400030963]	WD40
PGSC0003DMG400025545	1.12455	0.00441635	0.0218492	Late blight resistance protein homolog R1B-23 [Source:PGSC_GENE;Acc:PGSC0003DMG400025545]	NB-ARC
PGSC0003DMG403011362	0.697802	0.00442964	0.0218984	Conserved gene of unknown function [Source:PGSC_GENE;Acc:PGSC0003DMG403011362]	-
PGSC0003DMG400029983	0.613451	0.00443694	0.0219224	Conserved gene of unknown function [Source:PGSC_GENE;Acc:PGSC0003DMG400029983]	-
PGSC0003DMG400030664	0.451979	0.00448128	0.0221175	Sporulation protein RMD5 [Source:PGSC_GENE;Acc:PGSC0003DMG400030664]	-
PGSC0003DMG400015342	1.68165	0.00449361	0.0221735	Jasmonic acid 2 [Source:PGSC_GENE;Acc:PGSC0003DMG400015342]	NAM
PGSC0003DMG400014784	0.602434	0.00449551	0.0221781	Zinc finger protein [Source:PGSC_GENE;Acc:PGSC0003DMG400014784]	G-patch
PGSC0003DMG400019719	0.857559	0.00451321	0.0222509	GTP binding protein [Source:PGSC_GENE;Acc:PGSC0003DMG400019719]	Ras
PGSC0003DMG400029908	0.430833	0.00452174	0.0222834	EIL1 [Source:PGSC_GENE;Acc:PGSC0003DMG400029908]	EIN3
PGSC0003DMG400022352	0.789563	0.00454637	0.0223805	Structural molecule [Source:PGSC_GENE;Acc:PGSC0003DMG400022352]	Motile_Sperm
PGSC0003DMG400024748	0.728345	0.00455169	0.022397	Histone H2A.1 [Source:PGSC_GENE;Acc:PGSC0003DMG400024748]	Histone
PGSC0003DMG400009150	0.81838	0.00458515	0.0225372	Ubiquitin conjugating enzyme 2 [Source:PGSC_GENE;Acc:PGSC0003DMG400009150]	UQ_con
PGSC0003DMG400024356	0.50016	0.00458856	0.0225491	RNA recognition motif (RRM)-containing protein [Source:PGSC_GENE;Acc:PGSC0003DMG400024356]	RRM_1
PGSC0003DMG400028344	0.588385	0.00459526	0.0225723	Vesicle transport V-snare protein vti1a [Source:PGSC_GENE;Acc:PGSC0003DMG400028344]	-
PGSC0003DMG400020129	0.901115	0.00459763	0.022579	Conserved gene of unknown function [Source:PGSC_GENE;Acc:PGSC0003DMG400020129]	-
PGSC0003DMG400024456	2.48027	0.00459955	0.0225817	Autoinhibited calcium ATPase [Source:PGSC_GENE;Acc:PGSC0003DMG400024456]	Cation_ATPase_C
PGSC0003DMG400028288	0.414833	0.00460264	0.022589	Conserved gene of unknown function [Source:PGSC_GENE;Acc:PGSC0003DMG400028288]	-
PGSC0003DMG400002291	1.44839	0.00460432	0.022591	Triacylglycerol lipase [Source:PGSC_GENE;Acc:PGSC0003DMG400002291]	Lipase_3
PGSC0003DMG402013835	0.595997	0.00460581	0.022591	Gene of unknown function [Source:PGSC_GENE;Acc:PGSC0003DMG402013835]	-
PGSC0003DMG400008148	2.14499	0.00463314	0.0227044	YA3 [Source:PGSC_GENE;Acc:PGSC0003DMG400008148]	CBFB_NFYA
PGSC0003DMG402028822	0.494142	0.00463896	0.022728	Thermal hysteresis protein STHP-64 [Source:PGSC_GENE;Acc:PGSC0003DMG402028822]	WRKY
PGSC0003DMG400020660	0.606771	0.00464558	0.0227506	Protein kinase domain containing protein [Source:PGSC_GENE;Acc:PGSC0003DMG400020660]	Pkinase
PGSC0003DMG400031006	0.574067	0.00465527	0.0227834	Protein PPLZ12 [Source:PGSC_GENE;Acc:PGSC0003DMG400031006]	-
PGSC0003DMG402027007	0.608546	0.00465665	0.0227852	Inositol transporter 1 [Source:PGSC_GENE;Acc:PGSC0003DMG402027007]	Sugar_tr
PGSC0003DMG402005827	0.439125	0.00467452	0.0228539	Transcription factor [Source:PGSC_GENE;Acc:PGSC0003DMG402005827]	-
PGSC0003DMG400001659	1.39033	0.00467471	0.0228539	DNA binding protein [Source:PGSC_GENE;Acc:PGSC0003DMG400001659]	-
PGSC0003DMG400011326	1.75084	0.00469834	0.0229497	Ring finger protein [Source:PGSC_GENE;Acc:PGSC0003DMG400011326]	-
PGSC0003DMG403007403	0.642632	0.00470005	0.0229531	Vacuolar protein sorting-associated protein VPS4 [Source:PGSC_GENE;Acc:PGSC0003DMG403007403]	-
PGSC0003DMG400007125	1.01269	0.00471108	0.0229932	Conserved gene of unknown function [Source:PGSC_GENE;Acc:PGSC0003DMG400007125]	-
PGSC0003DMG400002613	2.15681	0.0047132	0.0229963	PDR8/PEN3 (PLEIOTROPIC DRUG RESISTANCE8) [Source:PGSC_GENE;Acc:PGSC0003DMG400002613]	ABC2_membrane
PGSC0003DMG400026159	1.68273	0.00471496	0.0229963	Ccd1 [Source:PGSC_GENE;Acc:PGSC0003DMG400026159]	-
PGSC0003DMG400022457	0.426423	0.0047464	0.0231249	Serine/threonine-protein kinase cdk9 [Source:PGSC_GENE;Acc:PGSC0003DMG400022457]	Pkinase
PGSC0003DMG400047346	2.18779	0.00474854	0.0231303	BRASSINOSTEROID INSENSITIVE 1-associated receptor kinase 1 [Source:PGSC_GENE;Acc:PGSC0003DMG400047346]	Pkinase
PGSC0003DMG400031896	0.715856	0.00478114	0.0232492	Gene of unknown function [Source:PGSC_GENE;Acc:PGSC0003DMG400031896]	-
PGSC0003DMG400017474	0.873726	0.00479438	0.0232937	Srpk [Source:PGSC_GENE;Acc:PGSC0003DMG400017474]	Pkinase
PGSC0003DMG400011324	0.726879	0.00479939	0.0233081	Vesicle-associated membrane protein 724 [Source:PGSC_GENE;Acc:PGSC0003DMG400011324]	-
PGSC0003DMG400016341	0.581005	0.00480136	0.0233127	F-box-containing protein 2 [Source:PGSC_GENE;Acc:PGSC0003DMG400016341]	F-box
PGSC0003DMG400014340	0.585696	0.00481123	0.0233506	Cytochrome B561 [Source:PGSC_GENE;Acc:PGSC0003DMG400014340]	Cytochrom_B561
PGSC0003DMG400010427	1.31102	0.00481544	0.0233661	Kinase [Source:PGSC_GENE;Acc:PGSC0003DMG400010427]	Pkinase
PGSC0003DMG400008933	0.581483	0.00483306	0.0234346	DNA binding protein [Source:PGSC_GENE;Acc:PGSC0003DMG400008933]	-
PGSC0003DMG401012244	1.07219	0.00483729	0.0234471	Oligopeptide transporter OPT family [Source:PGSC_GENE;Acc:PGSC0003DMG401012244]	OPT
PGSC0003DMG400033131	1.03742	0.00485177	0.0235073	Tospovirus resistance protein E [Source:PGSC_GENE;Acc:PGSC0003DMG400033131]	NB-ARC
PGSC0003DMG402002131	0.940854	0.00486945	0.0235765	Conserved gene of unknown function [Source:PGSC_GENE;Acc:PGSC0003DMG402002131]	-
PGSC0003DMG400027138	1.11065	0.00486982	0.0235765	Conserved gene of unknown function [Source:PGSC_GENE;Acc:PGSC0003DMG400027138]	-
PGSC0003DMG400019178	0.648206	0.0048702	0.0235765	Phd/F-box containing protein [Source:PGSC_GENE;Acc:PGSC0003DMG400019178]	PHD
PGSC0003DMG400024219	1.46529	0.00489969	0.0237142	Inositol-1	4	5-triphosphate-5-phosphatase [Source:PGSC_GENE;Acc:PGSC0003DMG400024219]	Exo_endo_phos
PGSC0003DMG400012218	0.635391	0.00491387	0.0237676	Receptor kinase [Source:PGSC_GENE;Acc:PGSC0003DMG400012218]	Pkinase_Tyr
PGSC0003DMG400009277	0.405031	0.00492122	0.023793	SLL1 protein [Source:PGSC_GENE;Acc:PGSC0003DMG400009277]	-
PGSC0003DMG400009363	0.483136	0.00492311	0.0237971	MADS16 [Source:PGSC_GENE;Acc:PGSC0003DMG400009363]	SRF-TF
PGSC0003DMG400006578	2.68351	0.00494261	0.0238761	Lipoprotein [Source:PGSC_GENE;Acc:PGSC0003DMG400006578]	-
PGSC0003DMG400005965	0.74106	0.00495446	0.0239283	Gene of unknown function [Source:PGSC_GENE;Acc:PGSC0003DMG400005965]	-
PGSC0003DMG400001515	0.384334	0.00496435	0.0239659	Conserved gene of unknown function [Source:PGSC_GENE;Acc:PGSC0003DMG400001515]	-
PGSC0003DMG400004687	0.512617	0.0049663	0.0239702	Pto-interacting protein 1 [Source:PGSC_GENE;Acc:PGSC0003DMG400004687]	Pkinase_Tyr
PGSC0003DMG400009185	2.23634	0.00497058	0.0239834	Glutamate-gated kainate-type ion channel receptor subunit GluR5 [Source:PGSC_GENE;Acc:PGSC0003DMG400009185]	ANF_receptor
PGSC0003DMG400013356	1.35167	0.00497115	0.0239834	GRAS1 [Source:PGSC_GENE;Acc:PGSC0003DMG400013356]	GRAS
PGSC0003DMG400025047	4.28464	0.0049815	0.0240208	Conserved gene of unknown function [Source:PGSC_GENE;Acc:PGSC0003DMG400025047]	-
PGSC0003DMG400007136	0.626459	0.00498206	0.0240208	SNF7 family protein [Source:PGSC_GENE;Acc:PGSC0003DMG400007136]	ESCRT-III
PGSC0003DMG400000536	0.488197	0.0049864	0.0240366	ADP-ribosylation factor	arf [Source:PGSC_GENE;Acc:PGSC0003DMG400000536]	Arf
PGSC0003DMG400025081	1.25354	0.0049876	0.0240373	Choline/ethanolamine kinase [Source:PGSC_GENE;Acc:PGSC0003DMG400025081]	Choline_kinase
PGSC0003DMG400026183	0.909135	0.00499977	0.0240864	D-mannose binding lectin family protein [Source:PGSC_GENE;Acc:PGSC0003DMG400026183]	Pkinase_Tyr
PGSC0003DMG403002701	0.66763	0.00500037	0.0240864	F-box/LRR-repeat protein [Source:PGSC_GENE;Acc:PGSC0003DMG403002701]	-
PGSC0003DMG400015562	3.16217	0.00500203	0.0240864	UPA23 [Source:PGSC_GENE;Acc:PGSC0003DMG400015562]	-
PGSC0003DMG400020050	0.597609	0.00500565	0.024098	Conserved gene of unknown function [Source:PGSC_GENE;Acc:PGSC0003DMG400020050]	-
PGSC0003DMG400016548	0.702561	0.00506077	0.0243384	Gene of unknown function [Source:PGSC_GENE;Acc:PGSC0003DMG400016548]	-
PGSC0003DMG400018010	0.50502	0.00506603	0.0243482	Poly(RC)-binding protein [Source:PGSC_GENE;Acc:PGSC0003DMG400018010]	KH_1
PGSC0003DMG400010577	1.04292	0.00508369	0.0244021	Kinase [Source:PGSC_GENE;Acc:PGSC0003DMG400010577]	Pkinase_Tyr
[truncated: 595 more rows]

## Sheet: Ando specific down_genes
						Table S6. Specifically downregulated genes in Ando
Specifically downregulated genes in Ando
gene_id	log2FoldChange1	pvalue	padj	gene_start	gene_description	tf_family
PGSC0003DMG400019518	-4.03586	5.03e-67	1.14e-62	55634633	Pseudo response regulator [Source:PGSC_GENE;Acc:PGSC0003DMG400019518]	Response_reg
PGSC0003DMG400029406	-4.8023	1.52e-53	1.73e-49	57465469	Glyceraldehyde-3-phosphate dehydrogenase B subunit [Source:PGSC_GENE;Acc:PGSC0003DMG400029406]	-
PGSC0003DMG400024109	-2.63885	3.4e-43	1.29e-39	59825146	Fructose-1	6-bisphosphatase	cytosolic [Source:PGSC_GENE;Acc:PGSC0003DMG400024109]	-
PGSC0003DMG400001646	-4.5995	6.14e-38	1.75e-34	87086178	Ubiquitin-protein ligase BRE1A [Source:PGSC_GENE;Acc:PGSC0003DMG400001646]	-
PGSC0003DMG400026409	-3.50172	1.46e-32	3.02e-29	41254716	Ribulose bisphosphate carboxylase small chain 2B	chloroplastic [Source:PGSC_GENE;Acc:PGSC0003DMG400026409]	-
PGSC0003DMG400008639	-5.90072	2.62e-32	4.96e-29	13684749	Galactose mutarotase [Source:PGSC_GENE;Acc:PGSC0003DMG400008639]	-
PGSC0003DMG400015446	-3.11353	1.82e-30	3.19e-27	56691502	Gibberellin receptor GID1 [Source:PGSC_GENE;Acc:PGSC0003DMG400015446]	Abhydrolase_3
PGSC0003DMG400013551	-4.07546	2.39e-27	3.02e-24	40382140	Bacterioferritin comigratory protein [Source:PGSC_GENE;Acc:PGSC0003DMG400013551]	-
PGSC0003DMG400006395	-2.88696	1.58e-26	1.89e-23	65582282	Pentatricopeptide repeat-containing protein [Source:PGSC_GENE;Acc:PGSC0003DMG400006395]	-
PGSC0003DMG400020363	-1.7375	4e-26	4.33e-23	739210	Fructose-1	6-bisphosphatase [Source:PGSC_GENE;Acc:PGSC0003DMG400020363]	-
PGSC0003DMG400012012	-3.37778	4.51e-26	4.66e-23	20680814	Fructose-bisphosphate aldolase [Source:PGSC_GENE;Acc:PGSC0003DMG400012012]	-
PGSC0003DMG400007335	-3.89951	7.33e-25	6.41e-22	37654317	Apyrase 3 [Source:PGSC_GENE;Acc:PGSC0003DMG400007335]	-
PGSC0003DMG400000569	-2.79869	6.11e-24	4.48e-21	47014143	Electron transporter [Source:PGSC_GENE;Acc:PGSC0003DMG400000569]	-
PGSC0003DMG400026859	-3.1751	8.99e-24	6.39e-21	2033239	Tsr2248 protein [Source:PGSC_GENE;Acc:PGSC0003DMG400026859]	-
PGSC0003DMG400016181	-2.49263	6.43e-23	4.43e-20	3262355	4-nitrophenylphosphatase [Source:PGSC_GENE;Acc:PGSC0003DMG400016181]	-
PGSC0003DMG400029937	-2.3129	6.72e-23	4.5e-20	35990888	ZIP family metal transporter [Source:PGSC_GENE;Acc:PGSC0003DMG400029937]	-
PGSC0003DMG400025254	-2.27946	7.25e-23	4.71e-20	66427545	S-adenosyl-L-methionine-dependent uroporphyrinogen III methyltransferase [Source:PGSC_GENE;Acc:PGSC0003DMG400025254]	-
PGSC0003DMG400020515	-5.28569	1.1e-22	6.98e-20	1215438	H-Protein [Source:PGSC_GENE;Acc:PGSC0003DMG400020515]	-
PGSC0003DMG400030440	-3.61779	1.76e-22	1.06e-19	57071491	Thylakoid soluble phosphoprotein [Source:PGSC_GENE;Acc:PGSC0003DMG400030440]	-
PGSC0003DMG400000493	-5.06159	8.45e-22	4.66e-19	47048113	Carbonic anhydrase [Source:PGSC_GENE;Acc:PGSC0003DMG400000493]	-
PGSC0003DMG400018434	-3.61616	8.6e-22	4.66e-19	4699656	Oxygen evolving enhancer protein 3 [Source:PGSC_GENE;Acc:PGSC0003DMG400018434]	-
PGSC0003DMG400010688	-2.41518	1.06e-21	5.46e-19	45916315	Violaxanthin de-epoxidase [Source:PGSC_GENE;Acc:PGSC0003DMG400010688]	-
PGSC0003DMG400015850	-2.75671	1.3e-21	6.45e-19	15890911	IDS4 [Source:PGSC_GENE;Acc:PGSC0003DMG400015850]	SPX
PGSC0003DMG400013132	-3.4551	3.07e-21	1.49e-18	6335634	Conserved gene of unknown function [Source:PGSC_GENE;Acc:PGSC0003DMG400013132]	-
PGSC0003DMG400012888	-3.57511	3.32e-21	1.57e-18	47584676	MRNA binding protein [Source:PGSC_GENE;Acc:PGSC0003DMG400012888]	Epimerase
PGSC0003DMG400004738	-2.57921	5.34e-21	2.43e-18	52799789	Elongation factor G [Source:PGSC_GENE;Acc:PGSC0003DMG400004738]	GTP_EFTU
PGSC0003DMG400008927	-2.65398	5.96e-21	2.66e-18	2088131	Pentatricopeptide repeat-containing protein	chloroplastic [Source:PGSC_GENE;Acc:PGSC0003DMG400008927]	-
PGSC0003DMG400005120	-1.87843	8.92e-21	3.9e-18	83129013	Glyoxisomal malate dehydrogenase [Source:PGSC_GENE;Acc:PGSC0003DMG400005120]	-
PGSC0003DMG400014275	-3.55004	1.13e-20	4.69e-18	42416176	ATP binding protein [Source:PGSC_GENE;Acc:PGSC0003DMG400014275]	-
PGSC0003DMG400007795	-3.24223	1.13e-20	4.69e-18	1303277	Haloacid dehalogenase superfamily protein [Source:PGSC_GENE;Acc:PGSC0003DMG400007795]	-
PGSC0003DMG400006085	-2.9112	2.41e-20	9.28e-18	55216762	Conserved gene of unknown function [Source:PGSC_GENE;Acc:PGSC0003DMG400006085]	-
PGSC0003DMG400002103	-2.57101	2.76e-20	1.05e-17	44576018	Mitochondrial glycine decarboxylase complex H-protein [Source:PGSC_GENE;Acc:PGSC0003DMG400002103]	-
PGSC0003DMG400016477	-2.92262	2.93e-20	1.09e-17	36444401	Adenylyl-sulfate reductase [Source:PGSC_GENE;Acc:PGSC0003DMG400016477]	-
PGSC0003DMG400008090	-3.00924	6.38e-20	2.23e-17	41455926	Kinase [Source:PGSC_GENE;Acc:PGSC0003DMG400008090]	Pkinase
PGSC0003DMG400009285	-3.39881	1.25e-19	4.18e-17	14501898	Conserved gene of unknown function [Source:PGSC_GENE;Acc:PGSC0003DMG400009285]	-
PGSC0003DMG400026667	-2.89785	1.4e-19	4.61e-17	45928048	Isoform 2 of PsbP 2	chloroplastic [Source:PGSC_GENE;Acc:PGSC0003DMG400026667]	-
PGSC0003DMG400002144	-2.99403	2.39e-19	7.65e-17	4435580	NbPCL1 protein [Source:PGSC_GENE;Acc:PGSC0003DMG400002144]	Myb_DNA-binding
PGSC0003DMG400019454	-2.59759	3.17e-19	9.88e-17	75077910	GDP-mannose 3'	5'-epimerase [Source:PGSC_GENE;Acc:PGSC0003DMG400019454]	Epimerase
PGSC0003DMG400008585	-3.08828	3.96e-19	1.22e-16	46180046	Photosystem II reaction center psb28 protein [Source:PGSC_GENE;Acc:PGSC0003DMG400008585]	-
PGSC0003DMG401012965	-2.17168	2.78e-18	8.09e-16	2255814	Plastid-specific 30S ribosomal protein 3	chloroplast [Source:PGSC_GENE;Acc:PGSC0003DMG401012965]	-
PGSC0003DMG400009992	-2.06448	4.31e-18	1.23e-15	71825714	Glyceraldehyde-3-phosphate dehydrogenase B subunit [Source:PGSC_GENE;Acc:PGSC0003DMG400009992]	-
PGSC0003DMG400016482	-2.24626	6.73e-18	1.87e-15	36344050	ATP synthase gamma chain	chloroplastic [Source:PGSC_GENE;Acc:PGSC0003DMG400016482]	-
PGSC0003DMG400004354	-3.46298	7.72e-18	2.07e-15	61145599	Plasma membrane associated protein [Source:PGSC_GENE;Acc:PGSC0003DMG400004354]	-
PGSC0003DMG400004458	-5.06418	8.34e-18	2.21e-15	31603459	Light-harvesting complex I protein Lhca5 [Source:PGSC_GENE;Acc:PGSC0003DMG400004458]	-
PGSC0003DMG400002104	-2.50907	8.46e-18	2.21e-15	44607855	Conserved gene of unknown function [Source:PGSC_GENE;Acc:PGSC0003DMG400002104]	-
PGSC0003DMG400022088	-2.54562	1.47e-17	3.81e-15	20333032	Transketolase	chloroplastic [Source:PGSC_GENE;Acc:PGSC0003DMG400022088]	-
PGSC0003DMG400014402	-3.82117	1.94e-17	4.85e-15	1424821	Oxygen-evolving enhancer protein 3-1	chloroplast [Source:PGSC_GENE;Acc:PGSC0003DMG400014402]	-
PGSC0003DMG400008640	-4.47398	2.11e-17	5.22e-15	13686731	Aldose 1-epimerase family protein [Source:PGSC_GENE;Acc:PGSC0003DMG400008640]	-
PGSC0003DMG400038162	-2.82442	2.61e-17	6.37e-15	18295491	RRNA methylase [Source:PGSC_GENE;Acc:PGSC0003DMG400038162]	SpoU_methylase
PGSC0003DMG400019584	-2.05524	2.65e-17	6.42e-15	4728911	Ribulose bisphosphate carboxylase small chain 1	chloroplastic [Source:PGSC_GENE;Acc:PGSC0003DMG400019584]	-
PGSC0003DMG400003138	-2.34597	2.72e-17	6.51e-15	13629683	Elongation factor Ts [Source:PGSC_GENE;Acc:PGSC0003DMG400003138]	S1
PGSC0003DMG400017556	-4.738	3.39e-17	8.03e-15	43260201	Photosystem II 22 kDa protein	chloroplastic [Source:PGSC_GENE;Acc:PGSC0003DMG400017556]	-
PGSC0003DMG400022554	-2.09609	3.91e-17	9.06e-15	3383066	Cell number regulator 13 [Source:PGSC_GENE;Acc:PGSC0003DMG400022554]	-
PGSC0003DMG400014379	-3.03382	4.51e-17	1.04e-14	1037936	Serine acetyltransferase 1 [Source:PGSC_GENE;Acc:PGSC0003DMG400014379]	Hexapep
PGSC0003DMG403025826	-2.59382	5.67e-17	1.29e-14	85147023	Enoyl-CoA-hydratase [Source:PGSC_GENE;Acc:PGSC0003DMG403025826]	-
PGSC0003DMG400011152	-2.25707	6.43e-17	1.45e-14	1249467	DNA-directed RNA polymerase 3A	chloroplastic [Source:PGSC_GENE;Acc:PGSC0003DMG400011152]	-
PGSC0003DMG400028327	-2.65923	6.49e-17	1.45e-14	301764	Conserved gene of unknown function [Source:PGSC_GENE;Acc:PGSC0003DMG400028327]	-
PGSC0003DMG400001366	-1.75994	8.69e-17	1.85e-14	45464584	Rapid alkalinization factor 5 [Source:PGSC_GENE;Acc:PGSC0003DMG400001366]	-
PGSC0003DMG400016444	-3.34831	1.23e-16	2.52e-14	36547723	Aminomethyltransferase	mitochondrial [Source:PGSC_GENE;Acc:PGSC0003DMG400016444]	GCV_T
PGSC0003DMG400018446	-3.27633	1.55e-16	3.09e-14	32159423	Cinnamyl alcohol dehydrogenase [Source:PGSC_GENE;Acc:PGSC0003DMG400018446]	ADH_N
PGSC0003DMG400029978	-1.95008	1.58e-16	3.13e-14	3745277	Conserved gene of unknown function [Source:PGSC_GENE;Acc:PGSC0003DMG400029978]	-
PGSC0003DMG400022624	-2.97617	3.15e-16	5.96e-14	6394671	Glutathione s-transferase [Source:PGSC_GENE;Acc:PGSC0003DMG400022624]	GST_N
PGSC0003DMG400031020	-1.40543	3.22e-16	6.05e-14	40752278	Allyl alcohol dehydrogenase [Source:PGSC_GENE;Acc:PGSC0003DMG400031020]	ADH_zinc_N
PGSC0003DMG400012191	-2.91764	3.95e-16	7.36e-14	55095101	Phosphoglycerate mutase [Source:PGSC_GENE;Acc:PGSC0003DMG400012191]	-
PGSC0003DMG400014268	-2.7984	4.54e-16	8.25e-14	42231951	Dihydrodipicolinate reductase [Source:PGSC_GENE;Acc:PGSC0003DMG400014268]	DapB_N
PGSC0003DMG400014253	-5.75405	6.11e-16	1.09e-13	57952411	Acyl carrier protein [Source:PGSC_GENE;Acc:PGSC0003DMG400014253]	PP-binding
PGSC0003DMG400025823	-2.42103	8.03e-16	1.41e-13	84978012	Nitrite reductase [Source:PGSC_GENE;Acc:PGSC0003DMG400025823]	-
PGSC0003DMG400004355	-3.30498	8.52e-16	1.48e-13	61147270	Glutamine synthetase [Source:PGSC_GENE;Acc:PGSC0003DMG400004355]	-
PGSC0003DMG400027129	-2.11644	9.01e-16	1.55e-13	47985220	Plastid-specific ribosomal protein 4 [Source:PGSC_GENE;Acc:PGSC0003DMG400027129]	-
PGSC0003DMG400000516	-1.80692	1.21e-15	2.04e-13	47223493	Polyribonucleotide nucleotidyltransferase [Source:PGSC_GENE;Acc:PGSC0003DMG400000516]	RNase_PH
PGSC0003DMG400004340	-1.98662	1.32e-15	2.23e-13	45737802	DNA binding protein [Source:PGSC_GENE;Acc:PGSC0003DMG400004340]	Pkinase
PGSC0003DMG400024182	-3.17347	1.39e-15	2.32e-13	21928744	Ribulose bisphosphate carboxylase small chain C	chloroplastic [Source:PGSC_GENE;Acc:PGSC0003DMG400024182]	-
PGSC0003DMG400011090	-3.05586	1.68e-15	2.78e-13	54007718	Conserved gene of unknown function [Source:PGSC_GENE;Acc:PGSC0003DMG400011090]	-
PGSC0003DMG400010304	-1.70067	5.62e-15	8.69e-13	37500866	Sulfite reductase [Source:PGSC_GENE;Acc:PGSC0003DMG400010304]	-
PGSC0003DMG402029813	-2.00838	7.74e-15	1.17e-12	9743521	Mitochondrial transcription termination factor family protein [Source:PGSC_GENE;Acc:PGSC0003DMG402029813]	-
PGSC0003DMG400004028	-3.08987	1.08e-14	1.62e-12	43523492	Cyclin delta-3 [Source:PGSC_GENE;Acc:PGSC0003DMG400004028]	-
PGSC0003DMG400014243	-3.14755	1.09e-14	1.63e-12	57796519	S-adenosyl-L-methionine Mg-protoporphyrin IX methyltranserase [Source:PGSC_GENE;Acc:PGSC0003DMG400014243]	-
PGSC0003DMG400007177	-4.7943	1.51e-14	2.22e-12	59460851	Peptidylprolyl isomerase [Source:PGSC_GENE;Acc:PGSC0003DMG400007177]	FKBP_C
PGSC0003DMG400011530	-2.75162	1.81e-14	2.61e-12	4585086	Glyceraldehyde-3-phosphate dehydrogenase A	chloroplastic [Source:PGSC_GENE;Acc:PGSC0003DMG400011530]	-
PGSC0003DMG400013751	-1.38025	1.83e-14	2.62e-12	6909995	Cytochrome b6-f complex iron-sulfur subunit	chloroplastic [Source:PGSC_GENE;Acc:PGSC0003DMG400013751]	-
PGSC0003DMG400019823	-3.10791	1.83e-14	2.62e-12	56664519	Conserved gene of unknown function [Source:PGSC_GENE;Acc:PGSC0003DMG400019823]	-
PGSC0003DMG400016721	-2.4568	2.06e-14	2.93e-12	36955673	Phytoene synthase 2 [Source:PGSC_GENE;Acc:PGSC0003DMG400016721]	-
PGSC0003DMG400002585	-2.13565	2.16e-14	3.03e-12	60935887	Chaperonin-60kD	ch60 [Source:PGSC_GENE;Acc:PGSC0003DMG400002585]	-
PGSC0003DMG400012615	-1.73378	2.21e-14	3.08e-12	47570083	Methyltransferase [Source:PGSC_GENE;Acc:PGSC0003DMG400012615]	Methyltransf_11
PGSC0003DMG400041767	-2.19786	2.49e-14	3.43e-12	52596634	Elongation factor TuB	chloroplastic [Source:PGSC_GENE;Acc:PGSC0003DMG400041767]	GTP_EFTU
PGSC0003DMG400027156	-1.60886	2.96e-14	4.04e-12	48576471	Dihydrolipoyl dehydrogenase [Source:PGSC_GENE;Acc:PGSC0003DMG400027156]	Pyr_redox_2
PGSC0003DMG400029226	-2.61471	3.22e-14	4.36e-12	10767769	Zeatin O-xylosyltransferase [Source:PGSC_GENE;Acc:PGSC0003DMG400029226]	UDPGT
PGSC0003DMG400026913	-2.96372	3.37e-14	4.52e-12	53802348	NAD dependent epimerase/dehydratase [Source:PGSC_GENE;Acc:PGSC0003DMG400026913]	Epimerase
PGSC0003DMG400020151	-1.57213	3.38e-14	4.52e-12	58651024	SET domain protein [Source:PGSC_GENE;Acc:PGSC0003DMG400020151]	Pre-SET
PGSC0003DMG400003513	-1.9025	4.11e-14	5.46e-12	40336175	Aldose 1-epimerase [Source:PGSC_GENE;Acc:PGSC0003DMG400003513]	Aldose_epim
PGSC0003DMG400021933	-3.89317	5.91e-14	7.53e-12	25848441	Conserved gene of unknown function [Source:PGSC_GENE;Acc:PGSC0003DMG400021933]	-
PGSC0003DMG400006186	-2.03092	5.92e-14	7.53e-12	87612479	Hydroxypyruvate reductase [Source:PGSC_GENE;Acc:PGSC0003DMG400006186]	2-Hacid_dh_C
PGSC0003DMG401015244	-1.71533	6.03e-14	7.62e-12	50854189	Conserved gene of unknown function [Source:PGSC_GENE;Acc:PGSC0003DMG401015244]	-
PGSC0003DMG400017691	-1.4116	6.39e-14	8.03e-12	28330066	Methyltransferase/ nucleic acid binding protein [Source:PGSC_GENE;Acc:PGSC0003DMG400017691]	-
PGSC0003DMG400016162	-3.00773	6.52e-14	8.15e-12	2832002	2-deoxyglucose-6-phosphate phosphatase [Source:PGSC_GENE;Acc:PGSC0003DMG400016162]	-
PGSC0003DMG400014172	-4.8176	7.29e-14	9.01e-12	57702965	Transferase	transferring glycosyl groups [Source:PGSC_GENE;Acc:PGSC0003DMG400014172]	-
PGSC0003DMG400000487	-1.6739	7.49e-14	9.21e-12	47134610	50S ribosomal protein L12	chloroplastic [Source:PGSC_GENE;Acc:PGSC0003DMG400000487]	-
PGSC0003DMG400009410	-1.53745	7.6e-14	9.29e-12	26948385	UDP-glucosyltransferase [Source:PGSC_GENE;Acc:PGSC0003DMG400009410]	UDPGT
PGSC0003DMG400017119	-4.37114	8.08e-14	9.83e-12	52458048	Flavonoid glucoyltransferase UGT73E2 [Source:PGSC_GENE;Acc:PGSC0003DMG400017119]	UDPGT
PGSC0003DMG400004936	-1.74092	8.48e-14	1.02e-11	66136884	50S ribosomal protein 6	chloroplastic [Source:PGSC_GENE;Acc:PGSC0003DMG400004936]	-
PGSC0003DMG401025831	-2.6181	8.83e-14	1.05e-11	85320785	B3 domain-containing protein [Source:PGSC_GENE;Acc:PGSC0003DMG401025831]	B3
PGSC0003DMG400017245	-2.43555	8.84e-14	1.05e-11	56064957	1-aminocyclopropane-1-carboxylate oxidase homolog [Source:PGSC_GENE;Acc:PGSC0003DMG400017245]	2OG-FeII_Oxy
PGSC0003DMG400008404	-2.50453	9.17e-14	1.08e-11	53205389	Conserved gene of unknown function [Source:PGSC_GENE;Acc:PGSC0003DMG400008404]	Pkinase
PGSC0003DMG400036760	-2.61582	9.3e-14	1.09e-11	11385520	Salicylic acid-binding protein 2 [Source:PGSC_GENE;Acc:PGSC0003DMG400036760]	-
PGSC0003DMG400005500	-2.15471	9.34e-14	1.09e-11	27681376	GTP binding protein [Source:PGSC_GENE;Acc:PGSC0003DMG400005500]	-
PGSC0003DMG400008144	-2.62125	1.31e-13	1.5e-11	58558126	Mitochondrial carrier protein [Source:PGSC_GENE;Acc:PGSC0003DMG400008144]	Mito_carr
PGSC0003DMG400009892	-3.15424	1.34e-13	1.53e-11	71367331	Prolyl endopeptidase [Source:PGSC_GENE;Acc:PGSC0003DMG400009892]	-
PGSC0003DMG400029938	-2.34141	1.72e-13	1.92e-11	36036442	Glycine dehydrogenase [decarboxylating]	mitochondrial [Source:PGSC_GENE;Acc:PGSC0003DMG400029938]	-
PGSC0003DMG400023422	-1.34735	2.58e-13	2.8e-11	50339159	Methionyl-tRNA synthetase (AtcpMetRS) [Source:PGSC_GENE;Acc:PGSC0003DMG400023422]	-
PGSC0003DMG400024486	-2.19654	2.68e-13	2.9e-11	53959590	Conserved gene of unknown function [Source:PGSC_GENE;Acc:PGSC0003DMG400024486]	-
PGSC0003DMG400010521	-1.96806	4.08e-13	4.3e-11	49655382	Conserved gene of unknown function [Source:PGSC_GENE;Acc:PGSC0003DMG400010521]	-
PGSC0003DMG400022678	-2.4895	4.12e-13	4.32e-11	58568686	Pale-green and chlorophyll B reduced 2 [Source:PGSC_GENE;Acc:PGSC0003DMG400022678]	-
PGSC0003DMG400011295	-2.84437	4.22e-13	4.4e-11	134766	Thylakoid membrane phosphoprotein 14 kDa	chloroplastic [Source:PGSC_GENE;Acc:PGSC0003DMG400011295]	-
PGSC0003DMG400030840	-2.12774	5.61e-13	5.72e-11	64214644	Ribonucleoprotein	chloroplast [Source:PGSC_GENE;Acc:PGSC0003DMG400030840]	RRM_1
PGSC0003DMG400009152	-1.55995	5.71e-13	5.77e-11	61732767	Endonuclease [Source:PGSC_GENE;Acc:PGSC0003DMG400009152]	-
PGSC0003DMG400018190	-1.82238	6.11e-13	6.12e-11	51906116	Elongation factor TuA	chloroplastic [Source:PGSC_GENE;Acc:PGSC0003DMG400018190]	GTP_EFTU
PGSC0003DMG401007138	-1.94287	6.48e-13	6.46e-11	55413105	Conserved gene of unknown function [Source:PGSC_GENE;Acc:PGSC0003DMG401007138]	-
PGSC0003DMG402021263	-2.17096	6.72e-13	6.65e-11	2381146	Uroporphyrinogen decarboxylase [Source:PGSC_GENE;Acc:PGSC0003DMG402021263]	-
PGSC0003DMG400005810	-1.31327	6.87e-13	6.77e-11	5756829	Conserved gene of unknown function [Source:PGSC_GENE;Acc:PGSC0003DMG400005810]	-
PGSC0003DMG400022118	-1.97072	7.06e-13	6.92e-11	56628092	Phosphoglycerate kinase [Source:PGSC_GENE;Acc:PGSC0003DMG400022118]	-
PGSC0003DMG400024310	-5.49684	7.28e-13	7.04e-11	32097435	Conserved gene of unknown function [Source:PGSC_GENE;Acc:PGSC0003DMG400024310]	-
PGSC0003DMG400005247	-2.49559	7.32e-13	7.06e-11	36657156	Superoxide dismutase [Source:PGSC_GENE;Acc:PGSC0003DMG400005247]	-
PGSC0003DMG400024281	-4.5014	7.44e-13	7.14e-11	5776516	Gamma aminobutyrate transaminase isoform2 [Source:PGSC_GENE;Acc:PGSC0003DMG400024281]	Aminotran_3
PGSC0003DMG400007740	-6.01613	8.4e-13	8.02e-11	22151585	EPIDERMAL PATTERNING FACTOR 9 [Source:PGSC_GENE;Acc:PGSC0003DMG400007740]	-
PGSC0003DMG400014158	-1.89899	1.1e-12	1.01e-10	57383047	Conserved gene of unknown function [Source:PGSC_GENE;Acc:PGSC0003DMG400014158]	-
PGSC0003DMG400001435	-1.47455	1.16e-12	1.05e-10	45913459	Conserved gene of unknown function [Source:PGSC_GENE;Acc:PGSC0003DMG400001435]	-
PGSC0003DMG400018622	-1.51945	1.19e-12	1.07e-10	10028440	AlaT1 [Source:PGSC_GENE;Acc:PGSC0003DMG400018622]	Aminotran_1_2
PGSC0003DMG400026729	-2.53745	1.46e-12	1.29e-10	15733060	ATP-dependent peptidase [Source:PGSC_GENE;Acc:PGSC0003DMG400026729]	-
PGSC0003DMG400019837	-1.92994	1.57e-12	1.38e-10	7675268	Conserved gene of unknown function [Source:PGSC_GENE;Acc:PGSC0003DMG400019837]	-
PGSC0003DMG400022263	-3.78225	1.72e-12	1.5e-10	55888669	Fructose-bisphosphate aldolase [Source:PGSC_GENE;Acc:PGSC0003DMG400022263]	-
PGSC0003DMG400013437	-1.26385	1.82e-12	1.57e-10	329957	Sulfate adenylyltransferase [Source:PGSC_GENE;Acc:PGSC0003DMG400013437]	-
PGSC0003DMG402020509	-5.5476	2.06e-12	1.76e-10	1075900	Beta-amylase PCT-BMYI [Source:PGSC_GENE;Acc:PGSC0003DMG402020509]	-
PGSC0003DMG400005788	-1.91703	2.19e-12	1.87e-10	5061664	Conserved gene of unknown function [Source:PGSC_GENE;Acc:PGSC0003DMG400005788]	-
PGSC0003DMG400002901	-3.5509	2.43e-12	2.06e-10	3197921	Chlorophyll A/B binding protein [Source:PGSC_GENE;Acc:PGSC0003DMG400002901]	-
PGSC0003DMG402006783	-2.8909	2.5e-12	2.11e-10	65130372	RNA polymerase sigma subunit SigD [Source:PGSC_GENE;Acc:PGSC0003DMG402006783]	Sigma70_r2
PGSC0003DMG400021135	-3.66804	2.85e-12	2.4e-10	28726381	Ribose 5-phosphate isomerase [Source:PGSC_GENE;Acc:PGSC0003DMG400021135]	Rib_5-P_isom_A
PGSC0003DMG400026121	-2.39222	2.86e-12	2.4e-10	46374647	Thylakoid lumenal 29.8 kDa protein	chloroplast [Source:PGSC_GENE;Acc:PGSC0003DMG400026121]	-
PGSC0003DMG400010174	-2.62074	3.47e-12	2.89e-10	44470149	Peroxisomal membrane 22 kDa family protein [Source:PGSC_GENE;Acc:PGSC0003DMG400010174]	Mpv17_PMP22
PGSC0003DMG400018158	-3.22906	3.49e-12	2.89e-10	52550396	Conserved gene of unknown function [Source:PGSC_GENE;Acc:PGSC0003DMG400018158]	-
PGSC0003DMG400009484	-2.45489	3.7e-12	3.02e-10	62667701	Periplasmic beta-glucosidase [Source:PGSC_GENE;Acc:PGSC0003DMG400009484]	Glyco_hydro_3_C
PGSC0003DMG400030078	-3.0298	3.74e-12	3.03e-10	53672502	Conserved gene of unknown function [Source:PGSC_GENE;Acc:PGSC0003DMG400030078]	-
PGSC0003DMG402021239	-2.38852	3.84e-12	3.1e-10	2795984	Glutamyl-tRNA(Gln) amidotransferase subunit A [Source:PGSC_GENE;Acc:PGSC0003DMG402021239]	Amidase
PGSC0003DMG400013362	-2.14208	3.94e-12	3.16e-10	281943	67kD chloroplastic RNA-binding protein	P67.1 [Source:PGSC_GENE;Acc:PGSC0003DMG400013362]	-
PGSC0003DMG400000575	-2.59054	4.92e-12	3.91e-10	47183070	DNA mismatch repair muts family protein [Source:PGSC_GENE;Acc:PGSC0003DMG400000575]	-
PGSC0003DMG400022992	-2.45582	4.92e-12	3.91e-10	5780554	TRNA synthetase class I family protein [Source:PGSC_GENE;Acc:PGSC0003DMG400022992]	S4
PGSC0003DMG401007333	-2.02505	5.14e-12	4.08e-10	37597399	PTAC14 [Source:PGSC_GENE;Acc:PGSC0003DMG401007333]	SET
PGSC0003DMG400000587	-2.73636	5.32e-12	4.2e-10	47493172	PTAC15 [Source:PGSC_GENE;Acc:PGSC0003DMG400000587]	-
PGSC0003DMG400027448	-1.48302	5.34e-12	4.2e-10	1904073	Conserved gene of unknown function [Source:PGSC_GENE;Acc:PGSC0003DMG400027448]	-
PGSC0003DMG400003879	-2.24528	5.54e-12	4.32e-10	4579283	Uracil permease [Source:PGSC_GENE;Acc:PGSC0003DMG400003879]	-
PGSC0003DMG400019647	-1.68815	5.67e-12	4.4e-10	1091623	Heat shock protein 90 [Source:PGSC_GENE;Acc:PGSC0003DMG400019647]	HATPase_c
PGSC0003DMG400022039	-3.81081	5.9e-12	4.56e-10	52436292	FKBP-type peptidyl-prolyl cis-trans isomerase 4	chloroplastic [Source:PGSC_GENE;Acc:PGSC0003DMG400022039]	FKBP_C
PGSC0003DMG400008642	-2.41049	6.17e-12	4.76e-10	13829476	Prenyltransferase [Source:PGSC_GENE;Acc:PGSC0003DMG400008642]	UbiA
PGSC0003DMG400004697	-1.30042	7.06e-12	5.41e-10	60006868	4Fe-4S ferredoxin	iron-sulfur binding [Source:PGSC_GENE;Acc:PGSC0003DMG400004697]	-
PGSC0003DMG400002387	-1.81255	7.34e-12	5.6e-10	57239246	O-methyltransferase [Source:PGSC_GENE;Acc:PGSC0003DMG400002387]	-
PGSC0003DMG400018320	-1.64129	7.52e-12	5.72e-10	48676872	Formiminotransferase-cyclodeaminase [Source:PGSC_GENE;Acc:PGSC0003DMG400018320]	-
PGSC0003DMG400014371	-2.68401	9.75e-12	7.36e-10	904871	Fkbp-type peptidyl-prolyl cis-trans isomerase 2	chloroplast [Source:PGSC_GENE;Acc:PGSC0003DMG400014371]	FKBP_C
PGSC0003DMG400022700	-2.04809	1.02e-11	7.65e-10	5520592	Forkhead-associated domain-containing protein [Source:PGSC_GENE;Acc:PGSC0003DMG400022700]	FHA
PGSC0003DMG400026172	-1.71886	1.03e-11	7.73e-10	47259693	Pentatricopeptide repeat-containing protein [Source:PGSC_GENE;Acc:PGSC0003DMG400026172]	-
PGSC0003DMG400023133	-2.21053	1.12e-11	8.33e-10	30337792	PDE191 [Source:PGSC_GENE;Acc:PGSC0003DMG400023133]	-
PGSC0003DMG402015244	-1.71562	1.14e-11	8.44e-10	50844271	EMB2746 [Source:PGSC_GENE;Acc:PGSC0003DMG402015244]	Lactamase_B
PGSC0003DMG401021671	-1.50688	1.29e-11	9.35e-10	4140064	EMB1923 [Source:PGSC_GENE;Acc:PGSC0003DMG401021671]	-
PGSC0003DMG400002087	-1.6651	1.3e-11	9.4e-10	36131846	Ribosomal pseudouridine synthase [Source:PGSC_GENE;Acc:PGSC0003DMG400002087]	-
PGSC0003DMG400028283	-1.75716	1.34e-11	9.66e-10	55210327	Conserved gene of unknown function [Source:PGSC_GENE;Acc:PGSC0003DMG400028283]	-
PGSC0003DMG400031110	-3.92044	1.58e-11	1.13e-09	67255432	Conserved gene of unknown function [Source:PGSC_GENE;Acc:PGSC0003DMG400031110]	-
PGSC0003DMG400020063	-3.27041	1.63e-11	1.16e-09	58857193	S-adenosylmethionine-dependent methyltransferase [Source:PGSC_GENE;Acc:PGSC0003DMG400020063]	Methyltransf_11
PGSC0003DMG400029169	-1.8319	1.64e-11	1.17e-09	28749830	Conserved gene of unknown function [Source:PGSC_GENE;Acc:PGSC0003DMG400029169]	-
PGSC0003DMG400003133	-1.881	1.67e-11	1.18e-09	23893655	Pentatricopeptide repeat-containing protein [Source:PGSC_GENE;Acc:PGSC0003DMG400003133]	-
PGSC0003DMG400007309	-1.95492	1.74e-11	1.23e-09	37479653	3beta-hydroxysteroid-dehydrogenase/decarboxylase isoform 2 [Source:PGSC_GENE;Acc:PGSC0003DMG400007309]	-
PGSC0003DMG400026534	-1.13119	1.82e-11	1.28e-09	39757786	EMB1211 [Source:PGSC_GENE;Acc:PGSC0003DMG400026534]	-
PGSC0003DMG400022300	-2.09521	1.97e-11	1.38e-09	55112934	Trigger factor [Source:PGSC_GENE;Acc:PGSC0003DMG400022300]	-
PGSC0003DMG400028710	-3.93662	1.97e-11	1.38e-09	47052454	Ammonium transporter 1 member 2 [Source:PGSC_GENE;Acc:PGSC0003DMG400028710]	Ammonium_transp
PGSC0003DMG400010736	-1.49717	2.09e-11	1.44e-09	11375191	Prenyl-dependent CAAX protease [Source:PGSC_GENE;Acc:PGSC0003DMG400010736]	-
PGSC0003DMG400026170	-2.77505	2.1e-11	1.44e-09	47275645	Nuc-1 negative regulatory protein preg [Source:PGSC_GENE;Acc:PGSC0003DMG400026170]	-
PGSC0003DMG400029416	-1.43821	2.25e-11	1.53e-09	57239093	Glutathione-s-transferase theta	gst [Source:PGSC_GENE;Acc:PGSC0003DMG400029416]	GST_N
PGSC0003DMG400002537	-2.05536	2.32e-11	1.57e-09	60169898	Rubisco subunit binding-protein beta subunit	rubb [Source:PGSC_GENE;Acc:PGSC0003DMG400002537]	-
PGSC0003DMG400003342	-1.99372	2.35e-11	1.58e-09	69002598	Cytochrome P450 [Source:PGSC_GENE;Acc:PGSC0003DMG400003342]	p450
PGSC0003DMG400003696	-1.99986	2.74e-11	1.83e-09	70015692	50S ribosomal protein L31 [Source:PGSC_GENE;Acc:PGSC0003DMG400003696]	-
PGSC0003DMG400003931	-2.83925	2.76e-11	1.84e-09	53231192	Conserved gene of unknown function [Source:PGSC_GENE;Acc:PGSC0003DMG400003931]	DUF659
PGSC0003DMG400024387	-4.19957	3.01e-11	1.99e-09	21657503	Gene of unknown function [Source:PGSC_GENE;Acc:PGSC0003DMG400024387]	-
PGSC0003DMG400017737	-1.46731	3.01e-11	1.99e-09	37463614	UDP-glucosyltransferase [Source:PGSC_GENE;Acc:PGSC0003DMG400017737]	UDPGT
PGSC0003DMG400031111	-2.07365	3.09e-11	2.03e-09	67245732	SIGB (SIGMA FACTOR B) [Source:PGSC_GENE;Acc:PGSC0003DMG400031111]	Sigma70_r4
PGSC0003DMG400016959	-1.71719	3.17e-11	2.08e-09	54981145	ATP synthase delta chain	chloroplastic [Source:PGSC_GENE;Acc:PGSC0003DMG400016959]	-
PGSC0003DMG400011950	-3.29074	3.28e-11	2.14e-09	22175464	Chloroplast ferredoxin I [Source:PGSC_GENE;Acc:PGSC0003DMG400011950]	Fer2
PGSC0003DMG402003567	-1.50568	3.34e-11	2.18e-09	39306410	Ferredoxin--NADP reductase	leaf-type isozyme	chloroplastic [Source:PGSC_GENE;Acc:PGSC0003DMG402003567]	NAD_binding_1
PGSC0003DMG400033906	-1.74412	3.43e-11	2.23e-09	44285130	Isoflavone reductase homolog [Source:PGSC_GENE;Acc:PGSC0003DMG400033906]	NmrA
PGSC0003DMG401006147	-1.74705	3.89e-11	2.51e-09	44323491	Heat shock protein [Source:PGSC_GENE;Acc:PGSC0003DMG401006147]	HATPase_c
PGSC0003DMG400030212	-3.07143	3.99e-11	2.57e-09	9376508	Nitrate reductase [Source:PGSC_GENE;Acc:PGSC0003DMG400030212]	FAD_binding_6
PGSC0003DMG400008863	-2.68323	4.17e-11	2.67e-09	2447563	Conserved gene of unknown function [Source:PGSC_GENE;Acc:PGSC0003DMG400008863]	-
PGSC0003DMG400011044	-3.17758	5.13e-11	3.26e-09	53382987	Enolase [Source:PGSC_GENE;Acc:PGSC0003DMG400011044]	-
PGSC0003DMG400017584	-2.51798	6.77e-11	4.25e-09	52019991	29 kDa ribonucleoprotein B	chloroplastic [Source:PGSC_GENE;Acc:PGSC0003DMG400017584]	RRM_1
PGSC0003DMG401028027	-1.53292	6.86e-11	4.28e-09	19458327	FK506 binding protein [Source:PGSC_GENE;Acc:PGSC0003DMG401028027]	FKBP_C
PGSC0003DMG400021459	-2.40416	7.02e-11	4.37e-09	17758722	(Fragment) [Source:PGSC_GENE;Acc:PGSC0003DMG400021459]	Myb_DNA-binding
PGSC0003DMG400000486	-1.06896	7.19e-11	4.46e-09	47136903	Monodehydroascorbate reductase [Source:PGSC_GENE;Acc:PGSC0003DMG400000486]	Pyr_redox_2
PGSC0003DMG400018648	-2.8875	7.53e-11	4.65e-09	87994278	Rop guanine nucleotide exchange factor [Source:PGSC_GENE;Acc:PGSC0003DMG400018648]	DUF315
PGSC0003DMG400001278	-1.42378	7.68e-11	4.73e-09	31496648	Electron carrier [Source:PGSC_GENE;Acc:PGSC0003DMG400001278]	Fer2
PGSC0003DMG400027471	-1.91547	8.26e-11	5.06e-09	1968339	Protein translocase secy subunit [Source:PGSC_GENE;Acc:PGSC0003DMG400027471]	-
PGSC0003DMG400005673	-2.36456	9.09e-11	5.54e-09	58216381	Zinc finger (Ran-binding) family protein [Source:PGSC_GENE;Acc:PGSC0003DMG400005673]	zf-RanBP
PGSC0003DMG400000422	-2.19374	9.61e-11	5.84e-09	39337738	Retinoid-inducible serine carboxypeptidase [Source:PGSC_GENE;Acc:PGSC0003DMG400000422]	Peptidase_S10
PGSC0003DMG400031065	-3.04697	9.77e-11	5.92e-09	3891367	Pectate lyase [Source:PGSC_GENE;Acc:PGSC0003DMG400031065]	-
PGSC0003DMG400031088	-1.68178	1e-10	6.05e-09	51550257	Translation initiation factor IF-2 [Source:PGSC_GENE;Acc:PGSC0003DMG400031088]	GTP_EFTU
PGSC0003DMG400029583	-2.4254	1.04e-10	6.26e-09	44985114	Conserved gene of unknown function [Source:PGSC_GENE;Acc:PGSC0003DMG400029583]	-
PGSC0003DMG400028247	-1.64312	1.06e-10	6.37e-09	55895969	EMB2735 [Source:PGSC_GENE;Acc:PGSC0003DMG400028247]	-
PGSC0003DMG400001913	-1.71928	1.3e-10	7.71e-09	12412724	Transcription factor [Source:PGSC_GENE;Acc:PGSC0003DMG400001913]	Myb_DNA-binding
PGSC0003DMG400021311	-2.02429	1.33e-10	7.87e-09	2091436	Conserved gene of unknown function [Source:PGSC_GENE;Acc:PGSC0003DMG400021311]	-
PGSC0003DMG400022346	-1.94784	1.57e-10	9.23e-09	35119692	Proliferating-cell nucleolar antigen p120 [Source:PGSC_GENE;Acc:PGSC0003DMG400022346]	-
PGSC0003DMG400034115	-3.75795	1.59e-10	9.3e-09	4085295	Sesquiterpene cyclase [Source:PGSC_GENE;Acc:PGSC0003DMG400034115]	-
PGSC0003DMG400004093	-1.2942	1.71e-10	9.93e-09	10653367	Pentatricopeptide repeat-containing protein [Source:PGSC_GENE;Acc:PGSC0003DMG400004093]	-
PGSC0003DMG400008313	-1.97361	1.75e-10	1.02e-08	29985211	Conserved gene of unknown function [Source:PGSC_GENE;Acc:PGSC0003DMG400008313]	-
PGSC0003DMG400014192	-2.29025	1.8e-10	1.04e-08	56888976	Mitochondrial glycoprotein family protein [Source:PGSC_GENE;Acc:PGSC0003DMG400014192]	-
PGSC0003DMG400005442	-2.00515	1.86e-10	1.07e-08	48224118	Uncharacterized GPI-anchored protein [Source:PGSC_GENE;Acc:PGSC0003DMG400005442]	-
PGSC0003DMG400029327	-9.36627	1.88e-10	1.08e-08	57250912	Transcription factor [Source:PGSC_GENE;Acc:PGSC0003DMG400029327]	ARID
PGSC0003DMG400004734	-2.05213	1.89e-10	1.08e-08	52830448	Conserved gene of unknown function [Source:PGSC_GENE;Acc:PGSC0003DMG400004734]	-
PGSC0003DMG400027675	-2.04932	1.89e-10	1.08e-08	57811001	50S ribosomal protein L17	chloroplastic [Source:PGSC_GENE;Acc:PGSC0003DMG400027675]	-
PGSC0003DMG400016361	-1.77336	2.05e-10	1.16e-08	3938178	Thioredoxin x [Source:PGSC_GENE;Acc:PGSC0003DMG400016361]	-
PGSC0003DMG400029399	-2.11322	2.12e-10	1.19e-08	57566020	PsbP domain-containing protein 3	chloroplastic [Source:PGSC_GENE;Acc:PGSC0003DMG400029399]	-
PGSC0003DMG400024037	-1.33864	2.46e-10	1.38e-08	59408564	Aminotransferase ybdL [Source:PGSC_GENE;Acc:PGSC0003DMG400024037]	Aminotran_1_2
PGSC0003DMG400003345	-3.11533	2.48e-10	1.38e-08	69034752	Cytochrome P450 [Source:PGSC_GENE;Acc:PGSC0003DMG400003345]	p450
PGSC0003DMG400010973	-1.65476	2.57e-10	1.43e-08	5338183	Macrophage migration inhibitory factor family protein [Source:PGSC_GENE;Acc:PGSC0003DMG400010973]	MIF
PGSC0003DMG400030474	-1.31925	2.57e-10	1.43e-08	57691785	Nodulation receptor kinase [Source:PGSC_GENE;Acc:PGSC0003DMG400030474]	Pkinase
PGSC0003DMG400011436	-1.88572	2.76e-10	1.52e-08	58941900	Enoyl-acyl-carrier-protein reductase [Source:PGSC_GENE;Acc:PGSC0003DMG400011436]	-
PGSC0003DMG400026478	-1.2241	2.76e-10	1.52e-08	46340556	Transcription regulator [Source:PGSC_GENE;Acc:PGSC0003DMG400026478]	-
PGSC0003DMG400014238	-2.12764	2.79e-10	1.53e-08	57705738	Electron transporter [Source:PGSC_GENE;Acc:PGSC0003DMG400014238]	-
PGSC0003DMG400019657	-5.19791	3.03e-10	1.65e-08	1074029	Glycosyltransferase [Source:PGSC_GENE;Acc:PGSC0003DMG400019657]	UDPGT
PGSC0003DMG400024535	-1.48536	3.05e-10	1.66e-08	54980279	Conserved gene of unknown function [Source:PGSC_GENE;Acc:PGSC0003DMG400024535]	-
PGSC0003DMG400026978	-1.01689	3.23e-10	1.75e-08	52786422	NAD-dependent glyceraldehyde 3-P dehydrogenase [Source:PGSC_GENE;Acc:PGSC0003DMG400026978]	-
PGSC0003DMG402028319	-2.52759	3.34e-10	1.8e-08	473553	Alpha/beta hydrolase [Source:PGSC_GENE;Acc:PGSC0003DMG402028319]	-
PGSC0003DMG400023708	-1.90031	3.34e-10	1.8e-08	57478618	Actin-58 [Source:PGSC_GENE;Acc:PGSC0003DMG400023708]	Actin
PGSC0003DMG400024951	-1.86312	3.35e-10	1.8e-08	43244833	Conserved gene of unknown function [Source:PGSC_GENE;Acc:PGSC0003DMG400024951]	p450
PGSC0003DMG400027232	-1.74517	3.37e-10	1.81e-08	9714569	Pentatricopeptide repeat-containing protein [Source:PGSC_GENE;Acc:PGSC0003DMG400027232]	-
PGSC0003DMG400022983	-3.13086	3.59e-10	1.91e-08	5787577	Protein CHLOROPLAST IMPORT APPARATUS 2 [Source:PGSC_GENE;Acc:PGSC0003DMG400022983]	CCT
PGSC0003DMG400016191	-2.95237	3.59e-10	1.91e-08	2133750	Anthocyanidine rhamnosyl-transferase [Source:PGSC_GENE;Acc:PGSC0003DMG400016191]	UDPGT
PGSC0003DMG400026290	-3.10168	3.62e-10	1.92e-08	2041255	FKBP-type peptidyl-prolyl cis-trans isomerase 3	chloroplastic [Source:PGSC_GENE;Acc:PGSC0003DMG400026290]	FKBP_C
PGSC0003DMG400014703	-1.48701	3.67e-10	1.94e-08	2062560	Conserved gene of unknown function [Source:PGSC_GENE;Acc:PGSC0003DMG400014703]	-
PGSC0003DMG400012224	-4.07081	3.69e-10	1.95e-08	56805297	Electron carrier [Source:PGSC_GENE;Acc:PGSC0003DMG400012224]	Fer2
PGSC0003DMG400031270	-1.4658	3.74e-10	1.97e-08	5039619	CAAX amino terminal protease [Source:PGSC_GENE;Acc:PGSC0003DMG400031270]	-
PGSC0003DMG400011395	-1.00579	4.1e-10	2.15e-08	52448497	Chloroplast protein import component Toc159 [Source:PGSC_GENE;Acc:PGSC0003DMG400011395]	-
PGSC0003DMG400017778	-3.35708	4.19e-10	2.2e-08	4378032	Conserved gene of unknown function [Source:PGSC_GENE;Acc:PGSC0003DMG400017778]	-
PGSC0003DMG400009782	-1.93756	4.46e-10	2.31e-08	12157799	Brg-1 associated factor [Source:PGSC_GENE;Acc:PGSC0003DMG400009782]	-
PGSC0003DMG400007982	-3.16623	4.71e-10	2.43e-08	68373174	UDP-glucosyltransferase [Source:PGSC_GENE;Acc:PGSC0003DMG400007982]	-
PGSC0003DMG400020719	-2.45513	5.08e-10	2.61e-08	79694860	Glycine/D-amino acid oxidases [Source:PGSC_GENE;Acc:PGSC0003DMG400020719]	-
PGSC0003DMG401005669	-1.30852	5.19e-10	2.66e-08	58340542	Conserved gene of unknown function [Source:PGSC_GENE;Acc:PGSC0003DMG401005669]	-
PGSC0003DMG401006783	-3.05529	5.22e-10	2.67e-08	65129346	Gene of unknown function [Source:PGSC_GENE;Acc:PGSC0003DMG401006783]	-
PGSC0003DMG400000488	-1.9094	5.6e-10	2.85e-08	47130814	50S ribosomal protein L12	chloroplastic [Source:PGSC_GENE;Acc:PGSC0003DMG400000488]	-
PGSC0003DMG400002784	-1.84678	5.76e-10	2.91e-08	24371891	Sulfotransferase [Source:PGSC_GENE;Acc:PGSC0003DMG400002784]	B3
PGSC0003DMG400005232	-2.04402	5.81e-10	2.94e-08	9027178	Peptidyl-prolyl cis-trans isomerase [Source:PGSC_GENE;Acc:PGSC0003DMG400005232]	Pro_isomerase
PGSC0003DMG400006171	-2.01859	5.93e-10	2.98e-08	87569991	Nucleosome/chromatin assembly factor group [Source:PGSC_GENE;Acc:PGSC0003DMG400006171]	-
PGSC0003DMG400027125	-1.46086	6.02e-10	3.01e-08	47883736	Chloroplast sedoheptulose-1	7-bisphosphatase [Source:PGSC_GENE;Acc:PGSC0003DMG400027125]	-
PGSC0003DMG400024161	-2.17941	6.27e-10	3.12e-08	44153192	Monoxygenase [Source:PGSC_GENE;Acc:PGSC0003DMG400024161]	FAD_binding_3
PGSC0003DMG400026946	-2.17196	6.28e-10	3.12e-08	53248933	50S ribosomal protein L29	chloroplastic [Source:PGSC_GENE;Acc:PGSC0003DMG400026946]	-
PGSC0003DMG400016687	-2.15035	6.33e-10	3.14e-08	5715655	NADH dehydrogenase [Source:PGSC_GENE;Acc:PGSC0003DMG400016687]	Pyr_redox_2
PGSC0003DMG400018761	-3.97458	6.36e-10	3.15e-08	10325657	Ammonium transporter 1 member 3 [Source:PGSC_GENE;Acc:PGSC0003DMG400018761]	Ammonium_transp
PGSC0003DMG400020492	-1.85046	6.5e-10	3.21e-08	1034963	Light harvesting 3 [Source:PGSC_GENE;Acc:PGSC0003DMG400020492]	-
PGSC0003DMG402022236	-1.86226	6.69e-10	3.3e-08	56479258	GTP-binding protein [Source:PGSC_GENE;Acc:PGSC0003DMG402022236]	-
PGSC0003DMG400016656	-8.15424	6.73e-10	3.31e-08	34299294	Disease resistance protein [Source:PGSC_GENE;Acc:PGSC0003DMG400016656]	NB-ARC
PGSC0003DMG400012666	-2.9048	6.79e-10	3.33e-08	41192215	Ribulose bisphosphate carboxylase small chain 2C	chloroplastic [Source:UniProtKB/Swiss-Prot;Acc:P26577]	-
PGSC0003DMG400029172	-2.0994	7.01e-10	3.43e-08	28759353	Hydrolase [Source:PGSC_GENE;Acc:PGSC0003DMG400029172]	-
PGSC0003DMG400014394	-2.21248	7.03e-10	3.43e-08	1294582	Conserved gene of unknown function [Source:PGSC_GENE;Acc:PGSC0003DMG400014394]	-
PGSC0003DMG402025826	-2.72627	8.23e-10	3.98e-08	85145035	Gene of unknown function [Source:PGSC_GENE;Acc:PGSC0003DMG402025826]	-
PGSC0003DMG400030158	-1.77534	8.25e-10	3.98e-08	9550561	50 kDa ketoavyl-ACP synthase [Source:PGSC_GENE;Acc:PGSC0003DMG400030158]	ketoacyl-synt
PGSC0003DMG400006139	-1.32545	8.34e-10	4.02e-08	44639414	Threonyl-tRNA synthetase [Source:PGSC_GENE;Acc:PGSC0003DMG400006139]	tRNA-synt_2b
PGSC0003DMG400003776	-1.88431	8.52e-10	4.1e-08	70731158	Conserved gene of unknown function [Source:PGSC_GENE;Acc:PGSC0003DMG400003776]	-
PGSC0003DMG400000944	-2.30916	8.6e-10	4.12e-08	46678350	PAC [Source:PGSC_GENE;Acc:PGSC0003DMG400000944]	-
PGSC0003DMG400008082	-1.62056	8.67e-10	4.15e-08	41570144	GATA-1 zinc finger protein [Source:PGSC_GENE;Acc:PGSC0003DMG400008082]	GATA
PGSC0003DMG400030694	-1.83878	8.76e-10	4.18e-08	3152017	DNA-binding protein phosphatase 2C [Source:PGSC_GENE;Acc:PGSC0003DMG400030694]	PP2C
PGSC0003DMG400022129	-1.51717	8.82e-10	4.21e-08	56443420	Pentatricopeptide repeat-containing protein [Source:PGSC_GENE;Acc:PGSC0003DMG400022129]	-
PGSC0003DMG400015264	-1.86994	8.88e-10	4.22e-08	50394186	Thylakoid lumenal 17.9 kDa protein	chloroplast [Source:PGSC_GENE;Acc:PGSC0003DMG400015264]	-
PGSC0003DMG400027654	-1.34775	1.08e-09	5.07e-08	51748762	Glycolate oxidase [Source:PGSC_GENE;Acc:PGSC0003DMG400027654]	FMN_dh
PGSC0003DMG400001545	-1.15325	1.11e-09	5.23e-08	38840018	Ribonuclease E [Source:PGSC_GENE;Acc:PGSC0003DMG400001545]	-
PGSC0003DMG400015477	-1.96615	1.21e-09	5.61e-08	21168038	ISWI chromatin remodeling complex ATPase ISW1 [Source:PGSC_GENE;Acc:PGSC0003DMG400015477]	SNF2_N
PGSC0003DMG400001391	-1.39071	1.41e-09	6.45e-08	46721835	CFM2 [Source:PGSC_GENE;Acc:PGSC0003DMG400001391]	-
PGSC0003DMG400036713	-3.83551	1.42e-09	6.49e-08	5344748	Glyceraldehyde-3-phosphate dehydrogenase [Source:PGSC_GENE;Acc:PGSC0003DMG400036713]	-
PGSC0003DMG400000048	-2.50339	1.47e-09	6.73e-08	72319343	Cysteine synthase [Source:PGSC_GENE;Acc:PGSC0003DMG400000048]	PALP
PGSC0003DMG401007021	-1.70391	1.52e-09	6.89e-08	45523662	O-sialoglycoprotein endopeptidase [Source:PGSC_GENE;Acc:PGSC0003DMG401007021]	Peptidase_M22
PGSC0003DMG400019448	-1.52735	1.52e-09	6.91e-08	75179161	Ribose-5-phosphate isomerase [Source:PGSC_GENE;Acc:PGSC0003DMG400019448]	Rib_5-P_isom_A
PGSC0003DMG400004820	-1.51019	1.55e-09	7.01e-08	52162657	Electron transporter [Source:PGSC_GENE;Acc:PGSC0003DMG400004820]	-
PGSC0003DMG400012646	-4.49411	1.62e-09	7.31e-08	47660885	Conserved gene of unknown function [Source:PGSC_GENE;Acc:PGSC0003DMG400012646]	-
PGSC0003DMG400001306	-1.55563	1.74e-09	7.8e-08	46503383	Pentatricopeptide repeat-containing protein [Source:PGSC_GENE;Acc:PGSC0003DMG400001306]	-
PGSC0003DMG400025480	-1.62446	1.74e-09	7.8e-08	23414636	Receptor protein kinase [Source:PGSC_GENE;Acc:PGSC0003DMG400025480]	-
PGSC0003DMG401026390	-1.42157	1.82e-09	8.1e-08	41393918	Peptidyl-tRNA hydrolase [Source:PGSC_GENE;Acc:PGSC0003DMG401026390]	-
PGSC0003DMG400029594	-1.91976	1.88e-09	8.34e-08	45178465	UPA21 [Source:PGSC_GENE;Acc:PGSC0003DMG400029594]	KH_1
PGSC0003DMG400006782	-1.69171	1.93e-09	8.55e-08	65062288	Conserved gene of unknown function [Source:PGSC_GENE;Acc:PGSC0003DMG400006782]	-
PGSC0003DMG400012609	-1.42344	1.98e-09	8.75e-08	47503146	TRNA-pseudouridine synthase [Source:PGSC_GENE;Acc:PGSC0003DMG400012609]	-
PGSC0003DMG400003147	-1.1657	2.03e-09	8.95e-08	46661265	ATP binding protein [Source:PGSC_GENE;Acc:PGSC0003DMG400003147]	-
PGSC0003DMG400023598	-1.97042	2.06e-09	9.03e-08	7770476	Conserved gene of unknown function [Source:PGSC_GENE;Acc:PGSC0003DMG400023598]	-
PGSC0003DMG400003777	-1.30168	2.18e-09	9.51e-08	70736200	Conserved gene of unknown function [Source:PGSC_GENE;Acc:PGSC0003DMG400003777]	-
PGSC0003DMG400018925	-3.01077	2.18e-09	9.52e-08	45840965	Polyphenol oxidase B	chloroplastic [Source:PGSC_GENE;Acc:PGSC0003DMG400018925]	-
PGSC0003DMG400029292	-1.1322	2.27e-09	9.87e-08	57882953	Cadmium-induced protein AS8 [Source:PGSC_GENE;Acc:PGSC0003DMG400029292]	-
PGSC0003DMG402009242	-1.5981	2.41e-09	1.04e-07	8710933	Pentatricopeptide repeat-containing protein [Source:PGSC_GENE;Acc:PGSC0003DMG402009242]	-
PGSC0003DMG400005550	-1.78995	2.43e-09	1.05e-07	43884542	Cytochrome c biogenesis protein family [Source:PGSC_GENE;Acc:PGSC0003DMG400005550]	-
PGSC0003DMG400033127	-1.47103	2.51e-09	1.08e-07	47673488	Conserved gene of unknown function [Source:PGSC_GENE;Acc:PGSC0003DMG400033127]	-
PGSC0003DMG402028574	-1.83877	2.56e-09	1.1e-07	76301772	Thylakoid lumen 18.3 kDa protein [Source:PGSC_GENE;Acc:PGSC0003DMG402028574]	-
PGSC0003DMG400013294	-1.79678	2.66e-09	1.14e-07	302018	Conserved gene of unknown function [Source:PGSC_GENE;Acc:PGSC0003DMG400013294]	-
PGSC0003DMG400028238	-2.09204	2.73e-09	1.16e-07	56037253	Thioredoxin peroxidase [Source:PGSC_GENE;Acc:PGSC0003DMG400028238]	-
PGSC0003DMG400028394	-2.84466	2.82e-09	1.2e-07	68265	Ribulose-1	5 bisphosphate carboxylase/oxygenase large subunit N-methyltransferase	chloroplastic [Source:PGSC_GENE;Acc:PGSC0003DMG400028394]	SET
PGSC0003DMG400012543	-1.22068	2.82e-09	1.2e-07	82184344	Glutamate/malate translocator [Source:PGSC_GENE;Acc:PGSC0003DMG400012543]	Na_sulph_symp
PGSC0003DMG400021649	-1.34098	2.89e-09	1.22e-07	44000845	Mitogen-activated protein kinase 4 [Source:PGSC_GENE;Acc:PGSC0003DMG400021649]	Pkinase
PGSC0003DMG400013288	-1.7281	2.9e-09	1.22e-07	397822	Pentatricopeptide repeat-containing protein [Source:PGSC_GENE;Acc:PGSC0003DMG400013288]	TK
PGSC0003DMG400017309	-2.51704	3.2e-09	1.34e-07	51367309	Xylem serine proteinase 1 [Source:PGSC_GENE;Acc:PGSC0003DMG400017309]	Peptidase_S8
PGSC0003DMG400019029	-1.3503	3.21e-09	1.35e-07	38878577	Tubulin--tyrosine ligase 12 [Source:PGSC_GENE;Acc:PGSC0003DMG400019029]	-
PGSC0003DMG400030391	-2.3784	3.5e-09	1.46e-07	56243692	Bipolar kinesin KRP-130 [Source:PGSC_GENE;Acc:PGSC0003DMG400030391]	Kinesin
PGSC0003DMG401021239	-2.22175	3.77e-09	1.57e-07	2801652	Glu-tRNA(Gln) amidotransferase subunit A [Source:PGSC_GENE;Acc:PGSC0003DMG401021239]	Amidase
PGSC0003DMG400016997	-1.38666	4.08e-09	1.69e-07	5602756	Pentatricopeptide repeat-containing protein [Source:PGSC_GENE;Acc:PGSC0003DMG400016997]	RRM_1
PGSC0003DMG400046940	-1.70816	4.15e-09	1.71e-07	52553557	Conserved gene of unknown function [Source:PGSC_GENE;Acc:PGSC0003DMG400046940]	-
PGSC0003DMG402004079	-1.29783	4.21e-09	1.74e-07	51169135	D-aminoacyl-tRNA deacylase [Source:PGSC_GENE;Acc:PGSC0003DMG402004079]	-
PGSC0003DMG400001771	-1.74897	4.39e-09	1.8e-07	6393001	Dead box ATP-dependent RNA helicase [Source:PGSC_GENE;Acc:PGSC0003DMG400001771]	DEAD
PGSC0003DMG400022225	-4.83037	4.41e-09	1.81e-07	54758453	Ubiquitin-conjugating enzyme variant [Source:PGSC_GENE;Acc:PGSC0003DMG400022225]	-
PGSC0003DMG400020686	-3.38841	4.53e-09	1.86e-07	5244901	Gene of unknown function [Source:PGSC_GENE;Acc:PGSC0003DMG400020686]	-
PGSC0003DMG400029412	-1.85882	4.54e-09	1.86e-07	57345766	Alcohol dehydrogenase ADH [Source:PGSC_GENE;Acc:PGSC0003DMG400029412]	ADH_N
PGSC0003DMG400009916	-2.13853	4.96e-09	2.02e-07	71842808	FK506 binding protein [Source:PGSC_GENE;Acc:PGSC0003DMG400009916]	-
PGSC0003DMG400001510	-1.79215	5.36e-09	2.17e-07	38333034	Protein phosphatase 2c [Source:PGSC_GENE;Acc:PGSC0003DMG400001510]	PP2C
PGSC0003DMG400001411	-1.56913	5.55e-09	2.24e-07	46455581	Uncharacterized ACR	COG1565 family protein [Source:PGSC_GENE;Acc:PGSC0003DMG400001411]	-
PGSC0003DMG400008852	-1.59906	5.67e-09	2.29e-07	2111862	Arginine biosynthesis bifunctional protein ArgJ beta chain [Source:PGSC_GENE;Acc:PGSC0003DMG400008852]	-
PGSC0003DMG400028336	-2.51261	5.92e-09	2.38e-07	165512	Zinc finger protein [Source:PGSC_GENE;Acc:PGSC0003DMG400028336]	-
PGSC0003DMG400001780	-1.59945	5.96e-09	2.39e-07	67463466	Nuclear matrix protein 1 [Source:PGSC_GENE;Acc:PGSC0003DMG400001780]	-
PGSC0003DMG400027673	-2.12597	6.04e-09	2.42e-07	57943526	DNAJ heat shock N-terminal domain-containing protein [Source:PGSC_GENE;Acc:PGSC0003DMG400027673]	DnaJ
PGSC0003DMG400010083	-2.22009	6.15e-09	2.46e-07	44697173	Stress regulated protein [Source:PGSC_GENE;Acc:PGSC0003DMG400010083]	-
PGSC0003DMG400000672	-1.59099	6.25e-09	2.5e-07	44955959	PTAC18 [Source:PGSC_GENE;Acc:PGSC0003DMG400000672]	Cupin_3
PGSC0003DMG400003723	-1.21955	6.28e-09	2.5e-07	70588981	Conserved gene of unknown function [Source:PGSC_GENE;Acc:PGSC0003DMG400003723]	-
PGSC0003DMG400002985	-1.99885	6.3e-09	2.51e-07	43326976	Conserved gene of unknown function [Source:PGSC_GENE;Acc:PGSC0003DMG400002985]	-
PGSC0003DMG401007406	-3.31911	6.37e-09	2.53e-07	40082011	Fatty acyl-CoA reductase 1 [Source:PGSC_GENE;Acc:PGSC0003DMG401007406]	NAD_binding_4
PGSC0003DMG400008622	-1.37596	6.42e-09	2.55e-07	58820811	D1 protease [Source:PGSC_GENE;Acc:PGSC0003DMG400008622]	Peptidase_S41
PGSC0003DMG400033099	-1.77258	6.8e-09	2.68e-07	51919134	Short chain dehydrogenase [Source:PGSC_GENE;Acc:PGSC0003DMG400033099]	-
PGSC0003DMG400033691	-1.37339	7.28e-09	2.85e-07	45304095	50S ribosomal protein L29	chloroplastic [Source:PGSC_GENE;Acc:PGSC0003DMG400033691]	-
PGSC0003DMG400011203	-3.42163	7.31e-09	2.86e-07	1152534	Conserved gene of unknown function [Source:PGSC_GENE;Acc:PGSC0003DMG400011203]	-
PGSC0003DMG400014699	-1.80333	7.51e-09	2.93e-07	1807262	DAG protein	chloroplast [Source:PGSC_GENE;Acc:PGSC0003DMG400014699]	-
PGSC0003DMG400014298	-2.18927	7.6e-09	2.95e-07	43043166	Conserved gene of unknown function [Source:PGSC_GENE;Acc:PGSC0003DMG400014298]	-
PGSC0003DMG400002720	-1.61808	7.93e-09	3.07e-07	3919011	Delta14-sterol reductase [Source:PGSC_GENE;Acc:PGSC0003DMG400002720]	-
PGSC0003DMG400027259	-2.58513	8.35e-09	3.22e-07	10671537	Glucosyltransferase [Source:PGSC_GENE;Acc:PGSC0003DMG400027259]	UDPGT
PGSC0003DMG400030362	-3.02809	8.42e-09	3.24e-07	57254939	20G-Fe(II) oxidoreductase [Source:PGSC_GENE;Acc:PGSC0003DMG400030362]	2OG-FeII_Oxy
PGSC0003DMG400019882	-1.94113	8.51e-09	3.28e-07	5630304	UDP-glucose:glucosyltransferase [Source:PGSC_GENE;Acc:PGSC0003DMG400019882]	UDPGT
PGSC0003DMG400024637	-1.14148	8.65e-09	3.32e-07	55040671	Conserved gene of unknown function [Source:PGSC_GENE;Acc:PGSC0003DMG400024637]	-
PGSC0003DMG400021364	-2.55854	8.85e-09	3.39e-07	2804438	33 kDa ribonucleoprotein	chloroplastic [Source:PGSC_GENE;Acc:PGSC0003DMG400021364]	RRM_1
PGSC0003DMG400005407	-1.53843	9.35e-09	3.57e-07	74194742	Thioredoxin-like protein CITRX	chloroplastic [Source:UniProtKB/Swiss-Prot;Acc:M1A3D5]	-
PGSC0003DMG400016207	-1.91055	9.82e-09	3.74e-07	2418044	Threonine endopeptidase [Source:PGSC_GENE;Acc:PGSC0003DMG400016207]	-
PGSC0003DMG400030971	-2.88134	1.04e-08	3.95e-07	86504365	Conserved gene of unknown function [Source:PGSC_GENE;Acc:PGSC0003DMG400030971]	-
PGSC0003DMG400023762	-3.61345	1.06e-08	4e-07	80803781	Globulin [Source:PGSC_GENE;Acc:PGSC0003DMG400023762]	-
PGSC0003DMG402001493	-1.75228	1.06e-08	4e-07	57394736	Gene of unknown function [Source:PGSC_GENE;Acc:PGSC0003DMG402001493]	-
PGSC0003DMG400027854	-2.03965	1.13e-08	4.27e-07	69312952	Conserved gene of unknown function [Source:PGSC_GENE;Acc:PGSC0003DMG400027854]	-
PGSC0003DMG400009219	-1.40853	1.14e-08	4.29e-07	8815827	Pyruvate dehydrogenase E2 subunit [Source:PGSC_GENE;Acc:PGSC0003DMG400009219]	Biotin_lipoyl
PGSC0003DMG400005973	-1.4802	1.16e-08	4.34e-07	1756933	Conserved gene of unknown function [Source:PGSC_GENE;Acc:PGSC0003DMG400005973]	-
PGSC0003DMG400017744	-1.47219	1.17e-08	4.38e-07	37457262	Peroxidase 31 [Source:PGSC_GENE;Acc:PGSC0003DMG400017744]	-
PGSC0003DMG400016918	-1.68211	1.21e-08	4.53e-07	17035535	Phytol kinase [Source:PGSC_GENE;Acc:PGSC0003DMG400016918]	-
PGSC0003DMG400024750	-1.95214	1.23e-08	4.56e-07	77294467	Pentatricopeptide repeat-containing protein [Source:PGSC_GENE;Acc:PGSC0003DMG400024750]	-
PGSC0003DMG400021188	-1.60933	1.24e-08	4.58e-07	29027075	Acyl-activating enzyme 14 [Source:PGSC_GENE;Acc:PGSC0003DMG400021188]	AMP-binding
PGSC0003DMG400015299	-1.97718	1.24e-08	4.58e-07	50769963	Gene of unknown function [Source:PGSC_GENE;Acc:PGSC0003DMG400015299]	-
PGSC0003DMG400005701	-2.89183	1.24e-08	4.58e-07	59277888	Peptidyl-prolyl cis-trans isomerase B	ppib [Source:PGSC_GENE;Acc:PGSC0003DMG400005701]	Pro_isomerase
PGSC0003DMG400028600	-1.71178	1.24e-08	4.58e-07	76294916	Pentatricopeptide repeat-containing protein [Source:PGSC_GENE;Acc:PGSC0003DMG400028600]	-
PGSC0003DMG400011211	-1.67455	1.31e-08	4.8e-07	1348149	50S ribosomal protein L35	chloroplastic [Source:PGSC_GENE;Acc:PGSC0003DMG400011211]	-
PGSC0003DMG400028266	-1.83315	1.31e-08	4.8e-07	55503389	Peroxiredoxin [Source:PGSC_GENE;Acc:PGSC0003DMG400028266]	-
PGSC0003DMG402012981	-1.41352	1.36e-08	4.96e-07	4352151	Serine-threonine protein kinase	plant-type [Source:PGSC_GENE;Acc:PGSC0003DMG402012981]	Pkinase
PGSC0003DMG400018255	-1.33169	1.38e-08	5.02e-07	79503630	Conserved gene of unknown function [Source:PGSC_GENE;Acc:PGSC0003DMG400018255]	-
PGSC0003DMG400007571	-1.62038	1.39e-08	5.04e-07	50619866	PSI-H [Source:PGSC_GENE;Acc:PGSC0003DMG400007571]	-
PGSC0003DMG400020443	-1.84665	1.43e-08	5.15e-07	50144615	Conserved gene of unknown function [Source:PGSC_GENE;Acc:PGSC0003DMG400020443]	-
PGSC0003DMG400004806	-2.2165	1.45e-08	5.22e-07	52390914	LMW heat shock protein [Source:PGSC_GENE;Acc:PGSC0003DMG400004806]	-
PGSC0003DMG400016815	-1.94872	1.51e-08	5.44e-07	10552358	DAG protein	chloroplast [Source:PGSC_GENE;Acc:PGSC0003DMG400016815]	-
PGSC0003DMG400018548	-1.71274	1.51e-08	5.45e-07	48176385	Protein ABIL2 [Source:PGSC_GENE;Acc:PGSC0003DMG400018548]	-
PGSC0003DMG400005614	-1.8041	1.55e-08	5.56e-07	59354661	Pentatricopeptide repeat-containing protein [Source:PGSC_GENE;Acc:PGSC0003DMG400005614]	-
PGSC0003DMG400019468	-1.76451	1.57e-08	5.61e-07	5160069	RNA recognition motif-containing protein [Source:PGSC_GENE;Acc:PGSC0003DMG400019468]	RRM_1
PGSC0003DMG400023975	-3.32786	1.61e-08	5.74e-07	5314140	Cytochrome C oxidase assembly protein cox15 [Source:PGSC_GENE;Acc:PGSC0003DMG400023975]	-
PGSC0003DMG400028311	-1.95171	1.61e-08	5.74e-07	687342	Fructokinase 2 [Source:PGSC_GENE;Acc:PGSC0003DMG400028311]	PfkB
PGSC0003DMG400023469	-1.32521	1.7e-08	6.06e-07	51441119	Conserved gene of unknown function [Source:PGSC_GENE;Acc:PGSC0003DMG400023469]	-
PGSC0003DMG400025859	-0.919525	1.81e-08	6.37e-07	83909808	Conserved gene of unknown function [Source:PGSC_GENE;Acc:PGSC0003DMG400025859]	-
PGSC0003DMG400005984	-1.50618	1.83e-08	6.42e-07	2182110	Conserved gene of unknown function [Source:PGSC_GENE;Acc:PGSC0003DMG400005984]	-
PGSC0003DMG400007196	-1.50963	1.98e-08	6.91e-07	59446952	Cytochrome P450 [Source:PGSC_GENE;Acc:PGSC0003DMG400007196]	p450
PGSC0003DMG402026044	-1.56128	2.12e-08	7.36e-07	69643466	Pentatricopeptide repeat-containing protein [Source:PGSC_GENE;Acc:PGSC0003DMG402026044]	-
PGSC0003DMG400018793	-3.10945	2.17e-08	7.55e-07	54678924	One-helix protein [Source:PGSC_GENE;Acc:PGSC0003DMG400018793]	-
PGSC0003DMG400010161	-1.47134	2.19e-08	7.61e-07	43601021	HCF106 [Source:PGSC_GENE;Acc:PGSC0003DMG400010161]	-
PGSC0003DMG400026004	-4.33495	2.28e-08	7.9e-07	70544467	Leucine-rich repeat receptor kinase [Source:PGSC_GENE;Acc:PGSC0003DMG400026004]	Pkinase_Tyr
PGSC0003DMG400006950	-3.33689	2.39e-08	8.25e-07	26379233	Glycosyltransferase UGT90A7 [Source:PGSC_GENE;Acc:PGSC0003DMG400006950]	UDPGT
PGSC0003DMG400024488	-1.77439	2.61e-08	8.92e-07	53972511	IS10 transposase [Source:PGSC_GENE;Acc:PGSC0003DMG400024488]	-
PGSC0003DMG400022963	-2.02663	2.65e-08	9.06e-07	32647748	Isoamyl acetate-hydrolyzing esterase [Source:PGSC_GENE;Acc:PGSC0003DMG400022963]	Lipase_GDSL
PGSC0003DMG400001299	-1.52026	2.75e-08	9.35e-07	46622150	Ankyrin repeat domain protein [Source:PGSC_GENE;Acc:PGSC0003DMG400001299]	Chromo
PGSC0003DMG401003864	-2.56659	2.78e-08	9.43e-07	5068683	Conserved gene of unknown function [Source:PGSC_GENE;Acc:PGSC0003DMG401003864]	-
PGSC0003DMG400019511	-1.42575	2.85e-08	9.67e-07	55807758	NAD-malate dehydrogenase [Source:PGSC_GENE;Acc:PGSC0003DMG400019511]	-
PGSC0003DMG400012760	-2.01581	2.91e-08	9.86e-07	70751585	DNA binding protein [Source:PGSC_GENE;Acc:PGSC0003DMG400012760]	-
PGSC0003DMG400019149	-2.15264	2.92e-08	9.88e-07	50945736	Ribulose bisphosphate carboxylase/oxygenase activase	chloroplastic [Source:PGSC_GENE;Acc:PGSC0003DMG400019149]	AAA
PGSC0003DMG400017055	-1.08469	3.03e-08	1.02e-06	71216609	Ring finger protein [Source:PGSC_GENE;Acc:PGSC0003DMG400017055]	-
PGSC0003DMG400027109	-1.73703	3.03e-08	1.02e-06	52872492	Conserved gene of unknown function [Source:PGSC_GENE;Acc:PGSC0003DMG400027109]	-
PGSC0003DMG400007556	-1.54539	3.07e-08	1.03e-06	44645525	AMP dependent ligase [Source:PGSC_GENE;Acc:PGSC0003DMG400007556]	AMP-binding
PGSC0003DMG400002559	-1.40654	3.18e-08	1.07e-06	59840363	D-glycerate 3-kinase	chloroplast [Source:PGSC_GENE;Acc:PGSC0003DMG400002559]	-
PGSC0003DMG400021161	-1.99816	3.18e-08	1.07e-06	29738035	Conserved gene of unknown function [Source:PGSC_GENE;Acc:PGSC0003DMG400021161]	-
PGSC0003DMG400019883	-2.33775	3.24e-08	1.08e-06	5623000	Chitinase [Source:PGSC_GENE;Acc:PGSC0003DMG400019883]	-
PGSC0003DMG400018130	-1.5495	3.35e-08	1.11e-06	51857161	D-3-phosphoglycerate dehydrogenase [Source:PGSC_GENE;Acc:PGSC0003DMG400018130]	2-Hacid_dh_C
PGSC0003DMG400000337	-1.64581	3.38e-08	1.12e-06	3658533	Carbamoyl phosphate synthase small subunit [Source:PGSC_GENE;Acc:PGSC0003DMG400000337]	GATase
PGSC0003DMG400022458	-1.741	3.4e-08	1.13e-06	75778970	EMB175 [Source:PGSC_GENE;Acc:PGSC0003DMG400022458]	-
PGSC0003DMG400005175	-1.09171	3.45e-08	1.14e-06	47320057	Conserved gene of unknown function [Source:PGSC_GENE;Acc:PGSC0003DMG400005175]	-
PGSC0003DMG400033100	-1.48257	3.54e-08	1.17e-06	51913496	Short chain dehydrogenase [Source:PGSC_GENE;Acc:PGSC0003DMG400033100]	-
PGSC0003DMG400028180	-1.20801	3.66e-08	1.2e-06	55351637	Cytochrome P450-type monooxygenase 97C11 [Source:PGSC_GENE;Acc:PGSC0003DMG400028180]	p450
PGSC0003DMG400006858	-1.10431	3.74e-08	1.22e-06	65449889	Subunit A of ferredoxin-thioredoxin-reductase [Source:PGSC_GENE;Acc:PGSC0003DMG400006858]	-
PGSC0003DMG402011224	-1.29257	3.96e-08	1.29e-06	1698348	N-acetyltransferase [Source:PGSC_GENE;Acc:PGSC0003DMG402011224]	-
PGSC0003DMG400012265	-2.33639	3.98e-08	1.29e-06	56181678	Conserved gene of unknown function [Source:PGSC_GENE;Acc:PGSC0003DMG400012265]	-
PGSC0003DMG400009026	-1.92968	4.45e-08	1.43e-06	62144768	Glucose-1-phosphate adenylyltransferase [Source:PGSC_GENE;Acc:PGSC0003DMG400009026]	-
PGSC0003DMG400025852	-2.73384	4.54e-08	1.46e-06	83792538	Brg-1 associated factor [Source:PGSC_GENE;Acc:PGSC0003DMG400025852]	-
PGSC0003DMG400006429	-1.28711	4.6e-08	1.47e-06	45416211	Tyrosine specific protein phosphatase family protein [Source:PGSC_GENE;Acc:PGSC0003DMG400006429]	-
PGSC0003DMG400012171	-1.73276	4.91e-08	1.57e-06	55441755	UPF0016 protein 1	chloroplastic [Source:PGSC_GENE;Acc:PGSC0003DMG400012171]	-
PGSC0003DMG400015215	-1.37375	5.01e-08	1.59e-06	50185444	Asparaginyl-tRNA synthetase	chloroplastic/mitochondrial [Source:PGSC_GENE;Acc:PGSC0003DMG400015215]	tRNA-synt_2
PGSC0003DMG400024770	-2.80995	5.19e-08	1.64e-06	77689291	Conserved gene of unknown function [Source:PGSC_GENE;Acc:PGSC0003DMG400024770]	F-box
PGSC0003DMG400021562	-1.34849	5.25e-08	1.66e-06	5594175	Single-stranded DNA binding protein [Source:PGSC_GENE;Acc:PGSC0003DMG400021562]	RRM_1
PGSC0003DMG400000204	-1.45033	5.37e-08	1.69e-06	73015925	Thylakoid membrane phosphoprotein 14 kDa	chloroplast [Source:PGSC_GENE;Acc:PGSC0003DMG400000204]	-
PGSC0003DMG402031287	-2.06106	5.53e-08	1.74e-06	58950904	Cell division inhibitor [Source:PGSC_GENE;Acc:PGSC0003DMG402031287]	-
PGSC0003DMG400014936	-2.36231	5.59e-08	1.75e-06	15695173	Zinc/iron transporter [Source:PGSC_GENE;Acc:PGSC0003DMG400014936]	-
PGSC0003DMG400000893	-1.2254	5.7e-08	1.78e-06	11132319	Ribosomal protein L25 [Source:PGSC_GENE;Acc:PGSC0003DMG400000893]	-
PGSC0003DMG400014140	-1.51336	6.02e-08	1.88e-06	57170931	Prli-interacting factor l [Source:PGSC_GENE;Acc:PGSC0003DMG400014140]	-
PGSC0003DMG400032277	-1.97285	6.03e-08	1.88e-06	53727669	Protein translocase [Source:PGSC_GENE;Acc:PGSC0003DMG400032277]	-
PGSC0003DMG400026253	-1.47232	6.07e-08	1.89e-06	51155808	50S ribosomal protein L19-2	chloroplastic [Source:PGSC_GENE;Acc:PGSC0003DMG400026253]	-
PGSC0003DMG400026631	-3.14969	6.15e-08	1.91e-06	4252547	Malonyltransferase [Source:PGSC_GENE;Acc:PGSC0003DMG400026631]	-
PGSC0003DMG400030262	-2.89041	6.16e-08	1.91e-06	27168926	WD-repeat protein [Source:PGSC_GENE;Acc:PGSC0003DMG400030262]	-
PGSC0003DMG400030166	-1.72858	6.27e-08	1.93e-06	54566890	Eukaryotic translation initiation factor 2c [Source:PGSC_GENE;Acc:PGSC0003DMG400030166]	Piwi
PGSC0003DMG400012523	-3.20692	6.28e-08	1.93e-06	124092	SPX domain-containing membrane protein [Source:PGSC_GENE;Acc:PGSC0003DMG400012523]	MFS_1
PGSC0003DMG400016709	-1.4677	6.31e-08	1.94e-06	36763683	Kinase [Source:PGSC_GENE;Acc:PGSC0003DMG400016709]	Pkinase_Tyr
PGSC0003DMG400004911	-1.23675	6.77e-08	2.07e-06	66760779	E3 ubiquitin ligase PUB14 [Source:PGSC_GENE;Acc:PGSC0003DMG400004911]	U-box
PGSC0003DMG401009242	-1.65211	7.47e-08	2.26e-06	8722392	I-box binding factor [Source:PGSC_GENE;Acc:PGSC0003DMG401009242]	-
PGSC0003DMG402011260	-1.46231	7.57e-08	2.29e-06	283409	Conserved gene of unknown function [Source:PGSC_GENE;Acc:PGSC0003DMG402011260]	-
PGSC0003DMG400025319	-1.78567	7.7e-08	2.33e-06	56312817	NADH dehydrogenase [Source:PGSC_GENE;Acc:PGSC0003DMG400025319]	-
PGSC0003DMG400032166	-1.28014	7.71e-08	2.33e-06	1076767	Lysyl-tRNA synthetase [Source:PGSC_GENE;Acc:PGSC0003DMG400032166]	tRNA-synt_2
PGSC0003DMG401003132	-1.85687	7.76e-08	2.34e-06	23940238	Gene of unknown function [Source:PGSC_GENE;Acc:PGSC0003DMG401003132]	-
PGSC0003DMG400015691	-1.7829	8.11e-08	2.43e-06	1676598	Dehydroascorbate reductase [Source:PGSC_GENE;Acc:PGSC0003DMG400015691]	-
PGSC0003DMG400028948	-1.41969	8.13e-08	2.44e-06	46863903	Membrane-associated zinc metalloprotease isoform 1 [Source:PGSC_GENE;Acc:PGSC0003DMG400028948]	Peptidase_M50
PGSC0003DMG400014576	-2.81289	8.45e-08	2.52e-06	3149722	Receptor kinase [Source:PGSC_GENE;Acc:PGSC0003DMG400014576]	Pkinase
PGSC0003DMG401000527	-1.51741	8.52e-08	2.54e-06	46963265	Peptidyl-prolyl cis-trans isomerase [Source:PGSC_GENE;Acc:PGSC0003DMG401000527]	Pro_isomerase
PGSC0003DMG400025959	-2.40489	8.76e-08	2.6e-06	70549160	Pentatricopeptide repeat-containing protein	chloroplastic [Source:PGSC_GENE;Acc:PGSC0003DMG400025959]	-
PGSC0003DMG400020811	-2.38762	8.84e-08	2.62e-06	46805382	Rop guanine nucleotide exchange factor [Source:PGSC_GENE;Acc:PGSC0003DMG400020811]	DUF315
PGSC0003DMG400016992	-3.07839	8.94e-08	2.64e-06	9648658	LescPth2 [Source:PGSC_GENE;Acc:PGSC0003DMG400016992]	-
PGSC0003DMG400008013	-1.20009	9.06e-08	2.67e-06	68250795	Thioredoxin [Source:PGSC_GENE;Acc:PGSC0003DMG400008013]	-
PGSC0003DMG400010518	-1.36448	9.21e-08	2.71e-06	49742746	Riboflavin-specific deaminase [Source:PGSC_GENE;Acc:PGSC0003DMG400010518]	RibD_C
PGSC0003DMG400005565	-1.94228	9.36e-08	2.75e-06	33601	Pentatricopeptide repeat-containing protein [Source:PGSC_GENE;Acc:PGSC0003DMG400005565]	-
PGSC0003DMG400003779	-0.909232	1.03e-07	2.98e-06	70756531	Eukaryotic initiation factor 3 gamma subunit family protein [Source:PGSC_GENE;Acc:PGSC0003DMG400003779]	-
PGSC0003DMG400013829	-0.876183	1.03e-07	2.98e-06	36966107	60S ribosomal protein L24	mitochondrial [Source:PGSC_GENE;Acc:PGSC0003DMG400013829]	-
PGSC0003DMG400020361	-1.59916	1.04e-07	3.01e-06	707180	Fructokinase 1 [Source:PGSC_GENE;Acc:PGSC0003DMG400020361]	PfkB
PGSC0003DMG400008105	-1.00148	1.07e-07	3.08e-06	41289125	Zinc finger family protein [Source:PGSC_GENE;Acc:PGSC0003DMG400008105]	-
PGSC0003DMG400000113	-1.87159	1.07e-07	3.08e-06	73509539	Conserved gene of unknown function [Source:PGSC_GENE;Acc:PGSC0003DMG400000113]	-
PGSC0003DMG400016849	-1.90449	1.17e-07	3.36e-06	51736033	Protease Do-like 2	chloroplastic [Source:PGSC_GENE;Acc:PGSC0003DMG400016849]	-
PGSC0003DMG400008307	-0.97643	1.18e-07	3.39e-06	29922213	3-beta hydroxysteroid dehydrogenase/isomerase [Source:PGSC_GENE;Acc:PGSC0003DMG400008307]	-
PGSC0003DMG400018141	-3.79607	1.19e-07	3.41e-06	51714334	Cytochrome P450 71A4 [Source:PGSC_GENE;Acc:PGSC0003DMG400018141]	p450
PGSC0003DMG400009601	-2.99141	1.2e-07	3.41e-06	39683083	Lactoylglutathione lyase [Source:PGSC_GENE;Acc:PGSC0003DMG400009601]	Glyoxalase
PGSC0003DMG400027099	-1.49434	1.23e-07	3.48e-06	52229528	Anaphase-promoting complex subunit 11 [Source:PGSC_GENE;Acc:PGSC0003DMG400027099]	-
PGSC0003DMG400005855	-2.55517	1.25e-07	3.56e-06	5440236	S-adenosylmethionine-dependent methyltransferase [Source:PGSC_GENE;Acc:PGSC0003DMG400005855]	-
PGSC0003DMG400019308	-0.920898	1.26e-07	3.58e-06	48609743	2-methyl-6-phytylbenzoquinone methyltranferase [Source:PGSC_GENE;Acc:PGSC0003DMG400019308]	Methyltransf_11
PGSC0003DMG400025860	-4.14788	1.27e-07	3.6e-06	83914615	Conserved gene of unknown function [Source:PGSC_GENE;Acc:PGSC0003DMG400025860]	-
PGSC0003DMG400009006	-3.31586	1.28e-07	3.61e-06	62489852	BRCA1 C Terminus domain containing protein [Source:PGSC_GENE;Acc:PGSC0003DMG400009006]	-
PGSC0003DMG400014027	-3.49826	1.29e-07	3.63e-06	61505299	Germin [Source:PGSC_GENE;Acc:PGSC0003DMG400014027]	-
PGSC0003DMG400008569	-2.64698	1.29e-07	3.63e-06	937306	Peptidyl-prolyl cis-trans isomerase [Source:PGSC_GENE;Acc:PGSC0003DMG400008569]	Pro_isomerase
PGSC0003DMG400030612	-2.08083	1.29e-07	3.63e-06	41965337	Serine hydroxymethyltransferase	mitochondrial [Source:UniProtKB/Swiss-Prot;Acc:P50433]	SHMT
PGSC0003DMG400019631	-1.78634	1.29e-07	3.63e-06	40700415	50S ribosomal protein L27	chloroplastic [Source:PGSC_GENE;Acc:PGSC0003DMG400019631]	-
PGSC0003DMG400010077	-2.55541	1.3e-07	3.65e-06	44581235	Oligopeptidase B [Source:PGSC_GENE;Acc:PGSC0003DMG400010077]	-
PGSC0003DMG400016715	-2.26666	1.31e-07	3.67e-06	36875547	Expansin [Source:PGSC_GENE;Acc:PGSC0003DMG400016715]	-
PGSC0003DMG400001917	-1.56658	1.33e-07	3.71e-06	12523530	2-oxoglutarate decarboxylase/ hydro-lyase/ magnesium ion binding / thiamin pyrophosphate binding [Source:PGSC_GENE;Acc:PGSC0003DMG400001917]	Abhydrolase_1
PGSC0003DMG400003611	-1.50208	1.33e-07	3.72e-06	40086676	Pentatricopeptide repeat-containing protein [Source:PGSC_GENE;Acc:PGSC0003DMG400003611]	-
PGSC0003DMG400032122	-1.55837	1.4e-07	3.88e-06	1066567	Binding protein [Source:PGSC_GENE;Acc:PGSC0003DMG400032122]	-
PGSC0003DMG400025371	-1.88849	1.41e-07	3.93e-06	44308440	Myosin heavy chain [Source:PGSC_GENE;Acc:PGSC0003DMG400025371]	-
PGSC0003DMG400021909	-1.17004	1.42e-07	3.95e-06	28874090	Transporter [Source:PGSC_GENE;Acc:PGSC0003DMG400021909]	-
PGSC0003DMG400021553	-1.5189	1.43e-07	3.97e-06	5356245	RNA polymerase sigma factor rpoD [Source:PGSC_GENE;Acc:PGSC0003DMG400021553]	Sigma70_r4
PGSC0003DMG400008461	-2.45248	1.45e-07	4e-06	49768383	Pollen tube RhoGDI2 [Source:PGSC_GENE;Acc:PGSC0003DMG400008461]	-
PGSC0003DMG400023600	-8.11901	1.46e-07	4.03e-06	8871713	Calcium-activated outward-rectifying potassium channel [Source:PGSC_GENE;Acc:PGSC0003DMG400023600]	Ion_trans_2
PGSC0003DMG400028107	-1.56003	1.47e-07	4.04e-06	56840294	50S ribosomal protein 5	chloroplastic [Source:PGSC_GENE;Acc:PGSC0003DMG400028107]	-
PGSC0003DMG400038188	-1.5349	1.47e-07	4.05e-06	36805292	Saccharopine dehydrogenase family protein [Source:PGSC_GENE;Acc:PGSC0003DMG400038188]	Saccharop_dh
PGSC0003DMG400014391	-2.5341	1.48e-07	4.06e-06	1265660	Conserved gene of unknown function [Source:PGSC_GENE;Acc:PGSC0003DMG400014391]	-
PGSC0003DMG400023592	-1.62457	1.52e-07	4.15e-06	7915548	Ribonucleoside-diphosphate reductase [Source:PGSC_GENE;Acc:PGSC0003DMG400023592]	Ribonuc_red_lgC
PGSC0003DMG400004639	-1.62469	1.7e-07	4.6e-06	60274415	Photosystem II 5 kDa protein	chloroplastic [Source:PGSC_GENE;Acc:PGSC0003DMG400004639]	-
PGSC0003DMG400019856	-1.2825	1.71e-07	4.61e-06	45426909	Poly(A) polymerase [Source:PGSC_GENE;Acc:PGSC0003DMG400019856]	-
PGSC0003DMG400014544	-1.79729	1.72e-07	4.64e-06	2846037	50S ribosomal protein L15 [Source:PGSC_GENE;Acc:PGSC0003DMG400014544]	-
PGSC0003DMG400011238	-1.13586	1.78e-07	4.79e-06	684968	Amine oxidase [Source:PGSC_GENE;Acc:PGSC0003DMG400011238]	-
PGSC0003DMG400001802	-1.15591	1.8e-07	4.85e-06	67536139	Phosphoribosylaminoimidazole-succinocarboxamide synthase [Source:PGSC_GENE;Acc:PGSC0003DMG400001802]	-
PGSC0003DMG402015792	-2.53003	1.84e-07	4.95e-06	43492819	Short-chain dehydrogenase [Source:PGSC_GENE;Acc:PGSC0003DMG402015792]	adh_short
PGSC0003DMG400024209	-1.37999	1.88e-07	5.03e-06	7079087	Ubiquinone biosynthesis protein coq-8 [Source:PGSC_GENE;Acc:PGSC0003DMG400024209]	ABC1
PGSC0003DMG400000805	-1.56541	1.9e-07	5.08e-06	1857415	CHUP1 (CHLOROPLAST UNUSUAL POSITIONING 1) [Source:PGSC_GENE;Acc:PGSC0003DMG400000805]	-
PGSC0003DMG400023334	-1.03334	1.9e-07	5.08e-06	51742836	Phenylalanyl-tRNA synthetase [Source:PGSC_GENE;Acc:PGSC0003DMG400023334]	tRNA-synt_2d
PGSC0003DMG400022024	-1.81564	1.9e-07	5.09e-06	45641513	Conserved gene of unknown function [Source:PGSC_GENE;Acc:PGSC0003DMG400022024]	-
PGSC0003DMG400002929	-1.35436	1.91e-07	5.09e-06	3141945	Chaperonin 21 [Source:PGSC_GENE;Acc:PGSC0003DMG400002929]	-
PGSC0003DMG400022764	-3.35498	1.92e-07	5.12e-06	225084	Glutamate decarboxylase isoform3 [Source:PGSC_GENE;Acc:PGSC0003DMG400022764]	-
PGSC0003DMG401007173	-1.35537	1.94e-07	5.17e-06	59421966	Calmodulin-binding protein [Source:PGSC_GENE;Acc:PGSC0003DMG401007173]	AAA
PGSC0003DMG400008458	-1.1239	2e-07	5.32e-06	49785939	Nucleic acid-binding	OB-fold [Source:PGSC_GENE;Acc:PGSC0003DMG400008458]	-
PGSC0003DMG401028784	-1.25535	2.02e-07	5.37e-06	50684086	Protein kinase [Source:PGSC_GENE;Acc:PGSC0003DMG401028784]	Pkinase_Tyr
PGSC0003DMG400020241	-1.2642	2.05e-07	5.43e-06	48152357	Zinc finger protein [Source:PGSC_GENE;Acc:PGSC0003DMG400020241]	-
PGSC0003DMG400012650	-1.05038	2.06e-07	5.45e-06	16889189	TMV resistance protein N [Source:PGSC_GENE;Acc:PGSC0003DMG400012650]	NB-ARC
PGSC0003DMG400000159	-2.16766	2.08e-07	5.48e-06	71992387	DNA binding protein [Source:PGSC_GENE;Acc:PGSC0003DMG400000159]	-
PGSC0003DMG400009497	-1.75343	2.12e-07	5.59e-06	49685683	ABC-type Co2+ transport system	permease component [Source:PGSC_GENE;Acc:PGSC0003DMG400009497]	-
PGSC0003DMG400010092	-4.25772	2.17e-07	5.72e-06	44944475	Cinnamoyl-CoA reductase [Source:PGSC_GENE;Acc:PGSC0003DMG400010092]	-
PGSC0003DMG400010464	-3.83958	2.33e-07	6.11e-06	54860160	Conserved gene of unknown function [Source:PGSC_GENE;Acc:PGSC0003DMG400010464]	-
PGSC0003DMG400000546	-3.0442	2.35e-07	6.17e-06	47124012	UP-9A [Source:PGSC_GENE;Acc:PGSC0003DMG400000546]	-
PGSC0003DMG400046676	-2.54551	2.39e-07	6.25e-06	38696412	Peroxisomal biogenesis factor [Source:PGSC_GENE;Acc:PGSC0003DMG400046676]	-
PGSC0003DMG400022731	-1.51285	2.4e-07	6.28e-06	53735299	PGR5 1A	chloroplastic [Source:PGSC_GENE;Acc:PGSC0003DMG400022731]	-
PGSC0003DMG400006148	-1.57275	2.45e-07	6.39e-06	44388139	Conserved gene of unknown function [Source:PGSC_GENE;Acc:PGSC0003DMG400006148]	-
PGSC0003DMG400006720	-5.32272	2.5e-07	6.5e-06	3052614	Gene of unknown function [Source:PGSC_GENE;Acc:PGSC0003DMG400006720]	-
PGSC0003DMG400001555	-1.49815	2.53e-07	6.56e-06	57249648	Aspartyl/glutamyl-tRNA(Asn/Gln) amidotransferase subunit B [Source:PGSC_GENE;Acc:PGSC0003DMG400001555]	-
PGSC0003DMG400028356	-1.15504	2.65e-07	6.85e-06	795309	Nop14 [Source:PGSC_GENE;Acc:PGSC0003DMG400028356]	-
PGSC0003DMG400001048	-1.80282	2.68e-07	6.9e-06	54553115	Tryptophan synthase beta subunit [Source:PGSC_GENE;Acc:PGSC0003DMG400001048]	PALP
PGSC0003DMG400030731	-4.38118	2.71e-07	6.96e-06	3198624	Metallocarboxypeptidase inhibitor [Source:PGSC_GENE;Acc:PGSC0003DMG400030731]	-
PGSC0003DMG400031765	-1.15387	2.79e-07	7.16e-06	33290227	Phosphorylase [Source:PGSC_GENE;Acc:PGSC0003DMG400031765]	-
PGSC0003DMG400025155	-2.80178	2.79e-07	7.16e-06	25298675	Conserved gene of unknown function [Source:PGSC_GENE;Acc:PGSC0003DMG400025155]	-
PGSC0003DMG400017247	-2.33297	2.82e-07	7.23e-06	56075014	1-aminocyclopropane-1-carboxylate oxidase homolog [Source:PGSC_GENE;Acc:PGSC0003DMG400017247]	2OG-FeII_Oxy
PGSC0003DMG400023191	-2.13952	3.34e-07	8.46e-06	54839596	Brg-1 associated factor [Source:PGSC_GENE;Acc:PGSC0003DMG400023191]	-
PGSC0003DMG400002012	-3.29193	3.35e-07	8.49e-06	6970570	ATP binding protein [Source:PGSC_GENE;Acc:PGSC0003DMG400002012]	Pkinase_Tyr
PGSC0003DMG400012073	-1.42447	3.36e-07	8.5e-06	10477537	Camphor resistance CrcB family protein [Source:PGSC_GENE;Acc:PGSC0003DMG400012073]	-
PGSC0003DMG400009236	-1.6334	3.4e-07	8.58e-06	8838803	DNA polymerase I 3'-5' exo domain [Source:PGSC_GENE;Acc:PGSC0003DMG400009236]	-
PGSC0003DMG400016126	-2.32977	3.41e-07	8.6e-06	2189365	BRASSINOSTEROID INSENSITIVE 1-associated receptor kinase 1 [Source:PGSC_GENE;Acc:PGSC0003DMG400016126]	Pkinase
PGSC0003DMG400007572	-2.21092	3.44e-07	8.66e-06	50613003	Hydroxyphenylpyruvate reductase [Source:PGSC_GENE;Acc:PGSC0003DMG400007572]	2-Hacid_dh_C
PGSC0003DMG400021676	-3.12785	3.44e-07	8.66e-06	4060338	Indole-3-acetic acid-amido synthetase GH3.5 [Source:PGSC_GENE;Acc:PGSC0003DMG400021676]	-
PGSC0003DMG400015880	-1.36122	3.49e-07	8.77e-06	1162235	DNA binding protein [Source:PGSC_GENE;Acc:PGSC0003DMG400015880]	AP2
PGSC0003DMG400022307	-2.19946	3.51e-07	8.79e-06	55034518	Starch branching enzyme [Source:PGSC_GENE;Acc:PGSC0003DMG400022307]	-
PGSC0003DMG400020233	-1.11273	3.57e-07	8.94e-06	48414159	Dead box ATP-dependent RNA helicase [Source:PGSC_GENE;Acc:PGSC0003DMG400020233]	-
PGSC0003DMG400015251	-1.72207	3.58e-07	8.94e-06	50602249	Plastid RNA-binding protein [Source:PGSC_GENE;Acc:PGSC0003DMG400015251]	-
PGSC0003DMG400029192	-1.4362	3.58e-07	8.94e-06	10504595	Conserved gene of unknown function [Source:PGSC_GENE;Acc:PGSC0003DMG400029192]	-
PGSC0003DMG400017161	-1.50295	3.58e-07	8.94e-06	56740433	50S ribosomal protein L28	chloroplastic [Source:PGSC_GENE;Acc:PGSC0003DMG400017161]	-
PGSC0003DMG400006931	-1.80203	3.67e-07	9.14e-06	25864790	Protease degQ [Source:PGSC_GENE;Acc:PGSC0003DMG400006931]	-
PGSC0003DMG400000039	-2.07464	3.81e-07	9.48e-06	72142921	Pentatricopeptide repeat-containing protein [Source:PGSC_GENE;Acc:PGSC0003DMG400000039]	PPR
PGSC0003DMG400030102	-2.4119	3.85e-07	9.55e-06	46933501	Conserved gene of unknown function [Source:PGSC_GENE;Acc:PGSC0003DMG400030102]	-
PGSC0003DMG400023753	-1.87636	3.88e-07	9.62e-06	80946378	PAP fibrillin [Source:PGSC_GENE;Acc:PGSC0003DMG400023753]	-
PGSC0003DMG400024729	-1.37983	3.91e-07	9.68e-06	77801253	Single-stranded DNA-binding protein	mitochondrial [Source:PGSC_GENE;Acc:PGSC0003DMG400024729]	-
PGSC0003DMG400021781	-0.934237	3.93e-07	9.72e-06	18255296	Myosin heavy chain	clone [Source:PGSC_GENE;Acc:PGSC0003DMG400021781]	-
PGSC0003DMG400005419	-1.53691	3.94e-07	9.73e-06	21264193	RAB11G [Source:PGSC_GENE;Acc:PGSC0003DMG400005419]	Ras
PGSC0003DMG400015321	-1.24817	3.98e-07	9.83e-06	580099	Conserved gene of unknown function [Source:PGSC_GENE;Acc:PGSC0003DMG400015321]	S4
PGSC0003DMG400015155	-1.64934	3.99e-07	9.83e-06	51456001	28 kDa ribonucleoprotein	chloroplastic [Source:PGSC_GENE;Acc:PGSC0003DMG400015155]	RRM_1
PGSC0003DMG400022211	-1.08805	4.08e-07	1e-05	54990819	Imidazole glycerol phosphate synthase subunit hisf [Source:PGSC_GENE;Acc:PGSC0003DMG400022211]	GATase
PGSC0003DMG400027745	-0.76653	4.08e-07	1e-05	7106812	Triosephosphate isomerase [Source:PGSC_GENE;Acc:PGSC0003DMG400027745]	-
PGSC0003DMG400013943	-1.58793	4.22e-07	1.03e-05	23230099	Conserved gene of unknown function [Source:PGSC_GENE;Acc:PGSC0003DMG400013943]	-
PGSC0003DMG400003682	-7.07779	4.27e-07	1.04e-05	69817779	DNA binding protein [Source:PGSC_GENE;Acc:PGSC0003DMG400003682]	-
PGSC0003DMG400019958	-1.93737	4.45e-07	1.08e-05	47544231	Pentatricopeptide repeat-containing protein [Source:PGSC_GENE;Acc:PGSC0003DMG400019958]	PPR
PGSC0003DMG401026661	-0.881595	4.58e-07	1.11e-05	15688687	SKIP interacting protein 10 [Source:PGSC_GENE;Acc:PGSC0003DMG401026661]	-
PGSC0003DMG400014712	-2.20624	4.6e-07	1.11e-05	1887067	FLU (FLUORESCENT IN BLUE LIGHT); binding [Source:PGSC_GENE;Acc:PGSC0003DMG400014712]	-
PGSC0003DMG400028115	-1.46797	4.71e-07	1.14e-05	56723195	GrpE protein homolog [Source:PGSC_GENE;Acc:PGSC0003DMG400028115]	-
PGSC0003DMG400030550	-1.31073	4.83e-07	1.17e-05	4025454	Conserved gene of unknown function [Source:PGSC_GENE;Acc:PGSC0003DMG400030550]	-
PGSC0003DMG400026077	-2.0887	4.84e-07	1.17e-05	46477524	Calcium-dependent protein kinase [Source:PGSC_GENE;Acc:PGSC0003DMG400026077]	Pkinase
PGSC0003DMG400015335	-1.21125	4.86e-07	1.17e-05	221516	Group II intron splicing factor CRS1 [Source:PGSC_GENE;Acc:PGSC0003DMG400015335]	-
PGSC0003DMG400015355	-2.05953	4.88e-07	1.18e-05	658192	Monooxygenase [Source:PGSC_GENE;Acc:PGSC0003DMG400015355]	-
PGSC0003DMG400020141	-2.13488	5e-07	1.2e-05	58878641	Photosystem II reaction center W protein	chloroplastic [Source:PGSC_GENE;Acc:PGSC0003DMG400020141]	-
PGSC0003DMG401003285	-1.30994	5.05e-07	1.21e-05	74334918	Protein arginine n-methyltransferase [Source:PGSC_GENE;Acc:PGSC0003DMG401003285]	-
PGSC0003DMG400000125	-1.83914	5.07e-07	1.21e-05	73817235	Conserved gene of unknown function [Source:PGSC_GENE;Acc:PGSC0003DMG400000125]	-
PGSC0003DMG402028489	-1.17294	5.12e-07	1.22e-05	50115070	Conserved gene of unknown function [Source:PGSC_GENE;Acc:PGSC0003DMG402028489]	-
PGSC0003DMG400018546	-1.28664	5.18e-07	1.23e-05	48134937	PDE225/PTAC7 [Source:PGSC_GENE;Acc:PGSC0003DMG400018546]	-
PGSC0003DMG400031868	-3.46821	5.19e-07	1.23e-05	48867474	Conserved gene of unknown function [Source:PGSC_GENE;Acc:PGSC0003DMG400031868]	-
PGSC0003DMG400031205	-1.67851	5.34e-07	1.26e-05	54673789	Chloroplast lumen common family protein [Source:PGSC_GENE;Acc:PGSC0003DMG400031205]	-
PGSC0003DMG400023004	-2.37811	5.39e-07	1.27e-05	40355149	Leucine rich repeat receptor kinase [Source:PGSC_GENE;Acc:PGSC0003DMG400023004]	Pkinase_Tyr
PGSC0003DMG400009197	-0.917873	5.39e-07	1.27e-05	62156322	Phosphatidylcholine transfer protein [Source:PGSC_GENE;Acc:PGSC0003DMG400009197]	START
PGSC0003DMG400002699	-3.42558	5.58e-07	1.31e-05	3209305	F-box family protein [Source:PGSC_GENE;Acc:PGSC0003DMG400002699]	F-box
PGSC0003DMG400026363	-3.71019	5.78e-07	1.35e-05	40357238	Conserved gene of unknown function [Source:PGSC_GENE;Acc:PGSC0003DMG400026363]	-
PGSC0003DMG400007456	-3.34719	5.84e-07	1.36e-05	604799	Calmodulin [Source:PGSC_GENE;Acc:PGSC0003DMG400007456]	-
PGSC0003DMG400031014	-3.06282	6.17e-07	1.44e-05	41071958	Kinesin [Source:PGSC_GENE;Acc:PGSC0003DMG400031014]	-
PGSC0003DMG400003660	-1.73475	6.35e-07	1.48e-05	39021900	Amine oxidase [Source:PGSC_GENE;Acc:PGSC0003DMG400003660]	Amino_oxidase
PGSC0003DMG401011882	-2.01684	6.79e-07	1.57e-05	43939852	Formyltetrahydrofolate deformylase [Source:PGSC_GENE;Acc:PGSC0003DMG401011882]	-
PGSC0003DMG400010422	-2.41006	6.8e-07	1.57e-05	27609963	Pentatricopeptide repeat-containing protein [Source:PGSC_GENE;Acc:PGSC0003DMG400010422]	PPR
PGSC0003DMG400021879	-0.859316	6.9e-07	1.59e-05	59940197	Chloroplast inner membrane import protein Tic22 [Source:PGSC_GENE;Acc:PGSC0003DMG400021879]	-
PGSC0003DMG400002740	-4.68573	6.96e-07	1.61e-05	4049436	Gene of unknown function [Source:PGSC_GENE;Acc:PGSC0003DMG400002740]	-
PGSC0003DMG400005747	-1.71814	7.04e-07	1.62e-05	58305350	Pentatricopeptide repeat-containing protein [Source:PGSC_GENE;Acc:PGSC0003DMG400005747]	-
PGSC0003DMG401032143	-1.71164	7.09e-07	1.63e-05	1627868	Conserved gene of unknown function [Source:PGSC_GENE;Acc:PGSC0003DMG401032143]	-
PGSC0003DMG400002019	-2.57218	7.11e-07	1.63e-05	6947555	Amidase family protein [Source:PGSC_GENE;Acc:PGSC0003DMG400002019]	Amidase
PGSC0003DMG400023692	-1.36811	7.15e-07	1.64e-05	57806451	RNA binding protein [Source:PGSC_GENE;Acc:PGSC0003DMG400023692]	-
PGSC0003DMG402016495	-4.64786	7.18e-07	1.65e-05	49100842	Stem 28 kDa glycoprotein [Source:PGSC_GENE;Acc:PGSC0003DMG402016495]	-
PGSC0003DMG400003288	-1.50809	7.26e-07	1.66e-05	74412295	Conserved gene of unknown function [Source:PGSC_GENE;Acc:PGSC0003DMG400003288]	-
PGSC0003DMG400026627	-1.4366	7.29e-07	1.67e-05	4396290	Sulfur [Source:PGSC_GENE;Acc:PGSC0003DMG400026627]	-
PGSC0003DMG400031212	-1.06386	7.3e-07	1.67e-05	17390768	Nucellin [Source:PGSC_GENE;Acc:PGSC0003DMG400031212]	-
PGSC0003DMG400017963	-1.64395	7.34e-07	1.67e-05	24031121	Pentatricopeptide repeat-containing protein [Source:PGSC_GENE;Acc:PGSC0003DMG400017963]	PPR
PGSC0003DMG400023943	-1.24069	7.59e-07	1.73e-05	30534574	Conserved gene of unknown function [Source:PGSC_GENE;Acc:PGSC0003DMG400023943]	-
PGSC0003DMG400002837	-1.55821	7.68e-07	1.74e-05	419596	Stage III sporulation protein AA [Source:PGSC_GENE;Acc:PGSC0003DMG400002837]	-
PGSC0003DMG400020699	-2.463	7.75e-07	1.75e-05	7890206	Isoamylase isoform 1 [Source:PGSC_GENE;Acc:PGSC0003DMG400020699]	-
PGSC0003DMG400012559	-1.51585	7.91e-07	1.79e-05	81897447	Copper-transporting atpase paa1 [Source:PGSC_GENE;Acc:PGSC0003DMG400012559]	HMA
PGSC0003DMG400020113	-1.31591	7.93e-07	1.79e-05	58119972	YGGT family protein [Source:Projected from Arabidopsis thaliana (AT4G27990) TAIR;Acc:AT4G27990]	-
PGSC0003DMG400018136	-1.51772	8.07e-07	1.81e-05	51748408	Cytochrome P450 71A2 [Source:PGSC_GENE;Acc:PGSC0003DMG400018136]	p450
PGSC0003DMG400032570	-1.3328	8.25e-07	1.85e-05	5183715	50S ribosomal protein L10	chloroplastic [Source:PGSC_GENE;Acc:PGSC0003DMG400032570]	-
PGSC0003DMG400004621	-2.10406	8.28e-07	1.86e-05	60014012	Fip1 motif-containing protein [Source:PGSC_GENE;Acc:PGSC0003DMG400004621]	-
PGSC0003DMG400026649	-1.85405	8.35e-07	1.87e-05	10450552	Gamma-interferon-inducible lysosomal thiol reductase [Source:PGSC_GENE;Acc:PGSC0003DMG400026649]	-
PGSC0003DMG400004259	-1.75267	8.47e-07	1.89e-05	54234236	Thaumatin [Source:PGSC_GENE;Acc:PGSC0003DMG400004259]	Thaumatin
PGSC0003DMG400031122	-1.27667	8.52e-07	1.9e-05	67259521	Ubiquinone/menaquinone biosynthesis methyltransferase [Source:PGSC_GENE;Acc:PGSC0003DMG400031122]	-
PGSC0003DMG400007705	-1.07405	8.7e-07	1.93e-05	59148681	Translation initiation factor IF-1	chloroplastic [Source:PGSC_GENE;Acc:PGSC0003DMG400007705]	-
PGSC0003DMG400000456	-1.58067	8.77e-07	1.94e-05	39238816	50S ribosomal protein L9	chloroplastic [Source:PGSC_GENE;Acc:PGSC0003DMG400000456]	-
PGSC0003DMG400022967	-1.72371	8.92e-07	1.97e-05	32694788	GTP-binding protein era [Source:PGSC_GENE;Acc:PGSC0003DMG400022967]	-
PGSC0003DMG400002293	-1.12007	8.98e-07	1.99e-05	29916353	Hydrolase [Source:PGSC_GENE;Acc:PGSC0003DMG400002293]	-
PGSC0003DMG400012564	-1.25707	9.05e-07	2e-05	81792768	DH putative beta-hydroxyacyl-ACP dehydratase [Source:PGSC_GENE;Acc:PGSC0003DMG400012564]	-
PGSC0003DMG400032546	-1.4238	9.08e-07	2e-05	4817286	Glutamate-1-semialdehyde 2	1-aminomutase	chloroplastic [Source:PGSC_GENE;Acc:PGSC0003DMG400032546]	Aminotran_3
PGSC0003DMG400028255	-0.940096	9.17e-07	2.02e-05	55764453	Soul heme-binding family protein [Source:PGSC_GENE;Acc:PGSC0003DMG400028255]	-
PGSC0003DMG400019289	-1.50698	9.23e-07	2.03e-05	53668952	Conserved gene of unknown function [Source:PGSC_GENE;Acc:PGSC0003DMG400019289]	-
PGSC0003DMG400010550	-0.908019	9.24e-07	2.03e-05	3395676	Activator of basal transcription [Source:PGSC_GENE;Acc:PGSC0003DMG400010550]	-
PGSC0003DMG400026784	-1.35614	9.28e-07	2.04e-05	31204939	Inorganic pyrophosphatase [Source:PGSC_GENE;Acc:PGSC0003DMG400026784]	Pyrophosphatase
PGSC0003DMG400009683	-1.15005	9.32e-07	2.04e-05	6439948	PPR1 protein [Source:PGSC_GENE;Acc:PGSC0003DMG400009683]	-
PGSC0003DMG400015011	-2.0044	9.34e-07	2.04e-05	9207272	Immunophilin [Source:PGSC_GENE;Acc:PGSC0003DMG400015011]	FKBP_C
PGSC0003DMG401017288	-2.23975	9.34e-07	2.04e-05	50794176	Small heat-shock protein [Source:PGSC_GENE;Acc:PGSC0003DMG401017288]	-
PGSC0003DMG400006978	-1.26746	9.46e-07	2.06e-05	26798546	Nodulin [Source:PGSC_GENE;Acc:PGSC0003DMG400006978]	-
PGSC0003DMG400032270	-2.04528	9.57e-07	2.08e-05	54066144	Pentatricopeptide repeat-containing protein [Source:PGSC_GENE;Acc:PGSC0003DMG400032270]	PPR
PGSC0003DMG400026655	-1.44188	9.68e-07	2.11e-05	19050983	Binding protein [Source:PGSC_GENE;Acc:PGSC0003DMG400026655]	-
PGSC0003DMG400026904	-1.38364	9.72e-07	2.11e-05	53985043	Biotin synthase [Source:PGSC_GENE;Acc:PGSC0003DMG400026904]	Radical_SAM
PGSC0003DMG400031812	-1.18862	9.91e-07	2.15e-05	52750562	DNA photolyase [Source:PGSC_GENE;Acc:PGSC0003DMG400031812]	-
PGSC0003DMG400002658	-2.12364	9.97e-07	2.16e-05	3184227	Esterase/lipase superfamily protein [Source:PGSC_GENE;Acc:PGSC0003DMG400002658]	-
PGSC0003DMG400011091	-1.00165	9.98e-07	2.16e-05	53991393	Glycosyltransferase [Source:PGSC_GENE;Acc:PGSC0003DMG400011091]	Glycos_transf_1
PGSC0003DMG400008269	-1.55123	1e-06	2.16e-05	43730215	Tic62 protein [Source:PGSC_GENE;Acc:PGSC0003DMG400008269]	-
PGSC0003DMG400002708	-1.51891	1.01e-06	2.18e-05	3573687	Ankyrin repeat domain-containing protein EMB506	chloroplastic [Source:PGSC_GENE;Acc:PGSC0003DMG400002708]	-
PGSC0003DMG400001221	-2.1022	1.03e-06	2.22e-05	26071331	EARLY flowering 4 protein [Source:PGSC_GENE;Acc:PGSC0003DMG400001221]	-
PGSC0003DMG400005048	-1.45466	1.04e-06	2.23e-05	2352221	Pentatricopeptide repeat-containing protein [Source:PGSC_GENE;Acc:PGSC0003DMG400005048]	-
PGSC0003DMG400045090	-1.29441	1.06e-06	2.27e-05	39812385	Pentatricopeptide repeat-containing protein [Source:PGSC_GENE;Acc:PGSC0003DMG400045090]	-
PGSC0003DMG400002847	-1.59857	1.07e-06	2.29e-05	122610	Gene of unknown function [Source:PGSC_GENE;Acc:PGSC0003DMG400002847]	-
PGSC0003DMG400000737	-1.07365	1.07e-06	2.29e-05	86148173	Diaminopimelate decarboxylase 1	chloroplastic [Source:PGSC_GENE;Acc:PGSC0003DMG400000737]	-
PGSC0003DMG400030710	-0.828785	1.07e-06	2.29e-05	3566904	Protein translocase [Source:PGSC_GENE;Acc:PGSC0003DMG400030710]	-
PGSC0003DMG400024531	-2.33053	1.08e-06	2.3e-05	54879843	Thylakoid lumenal 25.6 kDa protein	chloroplast [Source:PGSC_GENE;Acc:PGSC0003DMG400024531]	-
PGSC0003DMG400011182	-1.15736	1.09e-06	2.32e-05	782498	APO protein 2	chloroplastic [Source:PGSC_GENE;Acc:PGSC0003DMG400011182]	-
PGSC0003DMG400028668	-1.32646	1.09e-06	2.32e-05	6607721	Conserved gene of unknown function [Source:PGSC_GENE;Acc:PGSC0003DMG400028668]	-
PGSC0003DMG400000639	-2.92397	1.09e-06	2.32e-05	56502125	Delta 9 desaturase [Source:PGSC_GENE;Acc:PGSC0003DMG400000639]	-
PGSC0003DMG400018248	-1.14164	1.09e-06	2.32e-05	78753209	Receptor kinase 3 [Source:PGSC_GENE;Acc:PGSC0003DMG400018248]	Pkinase_Tyr
PGSC0003DMG400002044	-1.04475	1.12e-06	2.37e-05	55721070	Transcription factor [Source:PGSC_GENE;Acc:PGSC0003DMG400002044]	-
PGSC0003DMG400008075	-1.55562	1.13e-06	2.38e-05	41741046	Arsenical pump-driving atpase [Source:PGSC_GENE;Acc:PGSC0003DMG400008075]	-
PGSC0003DMG400009822	-2.95153	1.15e-06	2.43e-05	53231083	Cytochrome P450 [Source:PGSC_GENE;Acc:PGSC0003DMG400009822]	p450
PGSC0003DMG400000130	-1.61072	1.23e-06	2.57e-05	73965520	Gtpase activating protein [Source:PGSC_GENE;Acc:PGSC0003DMG400000130]	RhoGAP
PGSC0003DMG400010682	-1.37924	1.23e-06	2.58e-05	82784076	Thylakoid lumenal 21.5 kDa protein	chloroplast [Source:PGSC_GENE;Acc:PGSC0003DMG400010682]	-
PGSC0003DMG400016532	-1.06536	1.23e-06	2.58e-05	49289156	Thylakoid membrane phosphoprotein 14 kDa	chloroplast [Source:PGSC_GENE;Acc:PGSC0003DMG400016532]	-
PGSC0003DMG400009061	-1.38125	1.25e-06	2.61e-05	6829765	N-acetyl-glutamate synthase [Source:PGSC_GENE;Acc:PGSC0003DMG400009061]	Acetyltransf_1
PGSC0003DMG400002918	-0.814975	1.28e-06	2.67e-05	2969777	Methyltransferase	FkbM family protein [Source:PGSC_GENE;Acc:PGSC0003DMG400002918]	-
PGSC0003DMG400020645	-1.95124	1.29e-06	2.67e-05	2507072	Conserved gene of unknown function [Source:PGSC_GENE;Acc:PGSC0003DMG400020645]	-
PGSC0003DMG400010177	-2.43656	1.29e-06	2.68e-05	44527790	Pentatricopeptide [Source:PGSC_GENE;Acc:PGSC0003DMG400010177]	-
PGSC0003DMG400012802	-1.42324	1.34e-06	2.77e-05	53057725	Pentatricopeptide repeat-containing protein [Source:PGSC_GENE;Acc:PGSC0003DMG400012802]	-
PGSC0003DMG400002324	-1.23398	1.35e-06	2.78e-05	8798093	Plastid high chlorophyll fluorescence 136 [Source:PGSC_GENE;Acc:PGSC0003DMG400002324]	-
PGSC0003DMG400015603	-1.17134	1.35e-06	2.78e-05	7164479	Chloroplast envelope protein 1 [Source:PGSC_GENE;Acc:PGSC0003DMG400015603]	-
PGSC0003DMG400023001	-1.00851	1.36e-06	2.81e-05	40248175	Conserved gene of unknown function [Source:PGSC_GENE;Acc:PGSC0003DMG400023001]	-
PGSC0003DMG400001718	-1.43419	1.37e-06	2.82e-05	68436394	ATP binding protein [Source:PGSC_GENE;Acc:PGSC0003DMG400001718]	-
PGSC0003DMG400026199	-3.15643	1.38e-06	2.83e-05	47346058	Beta-amylase [Source:PGSC_GENE;Acc:PGSC0003DMG400026199]	-
PGSC0003DMG400004454	-0.852603	1.39e-06	2.86e-05	7830574	Glutaredoxin	grx [Source:PGSC_GENE;Acc:PGSC0003DMG400004454]	-
PGSC0003DMG400032146	-1.03416	1.4e-06	2.86e-05	1742874	10-formyltetrahydrofolate synthetase [Source:PGSC_GENE;Acc:PGSC0003DMG400032146]	-
PGSC0003DMG400019836	-1.04287	1.4e-06	2.87e-05	7667933	Pentatricopeptide repeat-containing protein [Source:PGSC_GENE;Acc:PGSC0003DMG400019836]	-
PGSC0003DMG400033930	-1.24441	1.48e-06	3.04e-05	9279259	Gene of unknown function [Source:PGSC_GENE;Acc:PGSC0003DMG400033930]	-
PGSC0003DMG400026137	-1.13929	1.49e-06	3.04e-05	45867438	Conserved gene of unknown function [Source:PGSC_GENE;Acc:PGSC0003DMG400026137]	-
PGSC0003DMG400008427	-1.93017	1.49e-06	3.04e-05	25724014	Tetracycline transporter [Source:PGSC_GENE;Acc:PGSC0003DMG400008427]	-
PGSC0003DMG400024585	-2.20711	1.5e-06	3.05e-05	53699509	Methyltransferase gidB [Source:PGSC_GENE;Acc:PGSC0003DMG400024585]	-
PGSC0003DMG400000357	-2.32331	1.5e-06	3.06e-05	4022918	IQ-domain 26 [Source:PGSC_GENE;Acc:PGSC0003DMG400000357]	-
PGSC0003DMG400003891	-1.17621	1.51e-06	3.08e-05	5036405	Thioredoxin [Source:PGSC_GENE;Acc:PGSC0003DMG400003891]	-
PGSC0003DMG400001233	-1.07429	1.51e-06	3.08e-05	35829322	30S ribosomal protein S1	chloroplastic [Source:PGSC_GENE;Acc:PGSC0003DMG400001233]	S1
PGSC0003DMG400015924	-1.23294	1.52e-06	3.09e-05	42107970	Pentatricopeptide repeat-containing protein [Source:PGSC_GENE;Acc:PGSC0003DMG400015924]	-
PGSC0003DMG400036477	-1.26015	1.53e-06	3.09e-05	3836168	Tetratricopeptide repeat-containing protein [Source:PGSC_GENE;Acc:PGSC0003DMG400036477]	-
PGSC0003DMG400000508	-1.461	1.55e-06	3.13e-05	46793472	Metal ion binding protein [Source:PGSC_GENE;Acc:PGSC0003DMG400000508]	-
PGSC0003DMG400006105	-1.34841	1.56e-06	3.14e-05	55149436	Pentatricopeptide repeat-containing protein [Source:PGSC_GENE;Acc:PGSC0003DMG400006105]	-
PGSC0003DMG402013919	-1.29293	1.58e-06	3.18e-05	54608116	DNA polymerase [Source:PGSC_GENE;Acc:PGSC0003DMG402013919]	3_5_exonuc
PGSC0003DMG400010477	-3.84994	1.58e-06	3.18e-05	54947721	Conserved gene of unknown function [Source:PGSC_GENE;Acc:PGSC0003DMG400010477]	-
PGSC0003DMG400031163	-6.70858	1.59e-06	3.19e-05	68931018	Glutamyl-tRNA reductase [Source:PGSC_GENE;Acc:PGSC0003DMG400031163]	-
PGSC0003DMG400001599	-1.12802	1.59e-06	3.19e-05	87105353	Pentatricopeptide repeat-containing protein [Source:PGSC_GENE;Acc:PGSC0003DMG400001599]	-
PGSC0003DMG400019111	-4.05006	1.61e-06	3.23e-05	48891368	S-adenosyl-L-methionine:salicylic acid carboxyl methyltransferase 1 [Source:PGSC_GENE;Acc:PGSC0003DMG400019111]	-
PGSC0003DMG400020346	-1.63886	1.62e-06	3.24e-05	407352	Pentatricopeptide repeat-containing protein [Source:PGSC_GENE;Acc:PGSC0003DMG400020346]	-
PGSC0003DMG400023384	-1.38707	1.62e-06	3.24e-05	51086055	Ribonuclease z	chloroplast [Source:PGSC_GENE;Acc:PGSC0003DMG400023384]	-
PGSC0003DMG400024588	-2.26519	1.64e-06	3.28e-05	53892509	Permease I [Source:PGSC_GENE;Acc:PGSC0003DMG400024588]	-
PGSC0003DMG400030873	-1.36434	1.65e-06	3.3e-05	48174809	Ribosomal protein L24 [Source:PGSC_GENE;Acc:PGSC0003DMG400030873]	KOW
PGSC0003DMG400007729	-1.9578	1.66e-06	3.31e-05	44720277	Isoform 2 of F-box protein [Source:PGSC_GENE;Acc:PGSC0003DMG400007729]	-
PGSC0003DMG400010318	-1.64095	1.7e-06	3.38e-05	50100056	ATP binding protein [Source:PGSC_GENE;Acc:PGSC0003DMG400010318]	-
PGSC0003DMG400021072	-1.15579	1.71e-06	3.39e-05	39421365	Plastoglobulin-1	chloroplastic [Source:PGSC_GENE;Acc:PGSC0003DMG400021072]	-
PGSC0003DMG400018238	-3.78256	1.72e-06	3.41e-05	79027456	Hydrolase [Source:PGSC_GENE;Acc:PGSC0003DMG400018238]	-
PGSC0003DMG400030998	-1.75626	1.73e-06	3.42e-05	8383814	Alcohol dehydrogenase [Source:PGSC_GENE;Acc:PGSC0003DMG400030998]	ADH_N
PGSC0003DMG400026052	-1.96353	1.74e-06	3.44e-05	69324464	AvrPto-dependent Pto-interacting protein 3 [Source:PGSC_GENE;Acc:PGSC0003DMG400026052]	Pkinase
PGSC0003DMG400023691	-1.24302	1.79e-06	3.53e-05	57780058	Thioredoxin reductase [Source:PGSC_GENE;Acc:PGSC0003DMG400023691]	Pyr_redox_2
PGSC0003DMG402027258	-2.14314	1.8e-06	3.53e-05	10642638	Gene of unknown function [Source:PGSC_GENE;Acc:PGSC0003DMG402027258]	-
PGSC0003DMG400017519	-1.20694	1.8e-06	3.53e-05	49453827	Ribonucleoprotein	chloroplast [Source:PGSC_GENE;Acc:PGSC0003DMG400017519]	RRM_1
PGSC0003DMG400011470	-1.5471	1.84e-06	3.59e-05	6545956	FKBP-type peptidyl-prolyl cis-trans isomerase [Source:PGSC_GENE;Acc:PGSC0003DMG400011470]	-
PGSC0003DMG400040086	-2.60877	1.84e-06	3.6e-05	741705	Regulator of ribonuclease activity A [Source:PGSC_GENE;Acc:PGSC0003DMG400040086]	-
PGSC0003DMG400017948	-1.13811	1.88e-06	3.66e-05	7406265	Superoxide dismutase [Source:PGSC_GENE;Acc:PGSC0003DMG400017948]	-
PGSC0003DMG401029813	-1.60627	1.89e-06	3.68e-05	9745062	Mitochondrial transcription termination factor family protein / mTERF family protein [Source:PGSC_GENE;Acc:PGSC0003DMG401029813]	-
PGSC0003DMG402006496	-0.998064	1.91e-06	3.71e-05	10624762	PpPPR_98 protein [Source:PGSC_GENE;Acc:PGSC0003DMG402006496]	-
PGSC0003DMG400031063	-0.786916	1.95e-06	3.79e-05	4002560	Malate dehydrogenase [Source:PGSC_GENE;Acc:PGSC0003DMG400031063]	-
PGSC0003DMG400011603	-9.20632	1.95e-06	3.79e-05	52609991	Germin [Source:PGSC_GENE;Acc:PGSC0003DMG400011603]	-
PGSC0003DMG400018425	-1.541	2.01e-06	3.88e-05	4500286	50S ribosomal protein L18	chloroplast [Source:PGSC_GENE;Acc:PGSC0003DMG400018425]	-
PGSC0003DMG400023955	-1.45029	2.02e-06	3.91e-05	30464415	Biotin carboxyl carrier protein of acetyl-CoA carboxylase [Source:PGSC_GENE;Acc:PGSC0003DMG400023955]	Biotin_lipoyl
PGSC0003DMG400012881	-1.24214	2.02e-06	3.91e-05	47558917	FZL [Source:PGSC_GENE;Acc:PGSC0003DMG400012881]	-
PGSC0003DMG400019515	-1.68831	2.1e-06	4.03e-05	55936627	SET protein	phospatase 2A inhibitor [Source:PGSC_GENE;Acc:PGSC0003DMG400019515]	-
PGSC0003DMG400003571	-2.87519	2.13e-06	4.08e-05	39275620	Zeamatin [Source:PGSC_GENE;Acc:PGSC0003DMG400003571]	Thaumatin
PGSC0003DMG400025373	-1.16039	2.14e-06	4.11e-05	44336441	Cinnamoyl-CoA reductase [Source:PGSC_GENE;Acc:PGSC0003DMG400025373]	Epimerase
PGSC0003DMG401016456	-1.71731	2.15e-06	4.11e-05	36281319	Uncharacterized GPI-anchored protein [Source:PGSC_GENE;Acc:PGSC0003DMG401016456]	-
PGSC0003DMG400040994	-3.07006	2.16e-06	4.13e-05	53957013	Ring finger protein [Source:PGSC_GENE;Acc:PGSC0003DMG400040994]	-
PGSC0003DMG400022670	-3.82454	2.18e-06	4.17e-05	58902824	Serine/threonine protein kinase [Source:PGSC_GENE;Acc:PGSC0003DMG400022670]	Pkinase_Tyr
PGSC0003DMG400019188	-1.87387	2.2e-06	4.2e-05	50655488	Chloroplast fructose-1	6-bisphosphatase I [Source:PGSC_GENE;Acc:PGSC0003DMG400019188]	-
PGSC0003DMG400001928	-1.62827	2.21e-06	4.21e-05	12400886	Conserved gene of unknown function [Source:PGSC_GENE;Acc:PGSC0003DMG400001928]	-
PGSC0003DMG400021567	-1.5679	2.21e-06	4.21e-05	5388853	UDP-glucosyltransferase [Source:PGSC_GENE;Acc:PGSC0003DMG400021567]	UDPGT
PGSC0003DMG400023392	-1.17057	2.22e-06	4.22e-05	50945739	Small nuclear ribonucleoprotein E [Source:PGSC_GENE;Acc:PGSC0003DMG400023392]	LSM
PGSC0003DMG400016394	-1.55461	2.23e-06	4.22e-05	4054168	L19 ribosomal protein [Source:PGSC_GENE;Acc:PGSC0003DMG400016394]	-
PGSC0003DMG400000353	-2.88387	2.25e-06	4.27e-05	3952324	Conserved gene of unknown function [Source:PGSC_GENE;Acc:PGSC0003DMG400000353]	-
PGSC0003DMG400023376	-1.21708	2.28e-06	4.32e-05	51157072	Galactose-binding like domain containing protein [Source:PGSC_GENE;Acc:PGSC0003DMG400023376]	-
PGSC0003DMG400031234	-1.58589	2.31e-06	4.37e-05	48846202	Elongation factor P (EF-P) [Source:PGSC_GENE;Acc:PGSC0003DMG400031234]	-
PGSC0003DMG401009385	-1.39508	2.34e-06	4.42e-05	49821193	Pentatricopeptide repeat-containing protein [Source:PGSC_GENE;Acc:PGSC0003DMG401009385]	PPR
PGSC0003DMG400023416	-1.55575	2.36e-06	4.44e-05	50507632	Dehydroascorbate reductase [Source:PGSC_GENE;Acc:PGSC0003DMG400023416]	-
PGSC0003DMG400012043	-1.14796	2.38e-06	4.48e-05	46900656	Nodulin family protein [Source:PGSC_GENE;Acc:PGSC0003DMG400012043]	-
PGSC0003DMG400027726	-1.10389	2.4e-06	4.51e-05	35355592	Conserved gene of unknown function [Source:PGSC_GENE;Acc:PGSC0003DMG400027726]	-
PGSC0003DMG400002762	-1.22434	2.41e-06	4.52e-05	78257827	Ferroportin protein family [Source:PGSC_GENE;Acc:PGSC0003DMG400002762]	-
PGSC0003DMG402017239	-1.51861	2.41e-06	4.52e-05	56142815	Desacetoxyvindoline 4-hydroxylase [Source:PGSC_GENE;Acc:PGSC0003DMG402017239]	2OG-FeII_Oxy
PGSC0003DMG400005734	-1.49123	2.42e-06	4.53e-05	58630029	FK506 binding protein [Source:PGSC_GENE;Acc:PGSC0003DMG400005734]	FKBP_C
PGSC0003DMG400006896	-0.844404	2.42e-06	4.54e-05	26022012	Mitochondrial outer membrane protein porin of 34 kDa [Source:UniProtKB/Swiss-Prot;Acc:P42055]	-
PGSC0003DMG400026078	-1.44577	2.45e-06	4.59e-05	46473332	50S ribosomal protein L21 [Source:PGSC_GENE;Acc:PGSC0003DMG400026078]	-
PGSC0003DMG400032538	-2.9827	2.51e-06	4.7e-05	5028458	PsbP domain-containing protein 2	chloroplastic [Source:PGSC_GENE;Acc:PGSC0003DMG400032538]	-
PGSC0003DMG400014624	-1.39333	2.55e-06	4.76e-05	636584	Elongation factor Tu [Source:PGSC_GENE;Acc:PGSC0003DMG400014624]	GTP_EFTU
PGSC0003DMG400001748	-1.17542	2.56e-06	4.77e-05	6216919	50S ribosomal protein L5 [Source:PGSC_GENE;Acc:PGSC0003DMG400001748]	-
PGSC0003DMG402003864	-2.24393	2.56e-06	4.77e-05	5065753	Conserved gene of unknown function [Source:PGSC_GENE;Acc:PGSC0003DMG402003864]	-
PGSC0003DMG400000359	-0.925652	2.59e-06	4.81e-05	4082665	B5 #5 (cytochrome b5 family protein #5) [Source:PGSC_GENE;Acc:PGSC0003DMG400000359]	-
PGSC0003DMG400010332	-1.78506	2.62e-06	4.88e-05	27848945	Pentatricopeptide repeat-containing protein [Source:PGSC_GENE;Acc:PGSC0003DMG400010332]	-
PGSC0003DMG400031764	-1.406	2.72e-06	5.03e-05	33308771	Conserved gene of unknown function [Source:PGSC_GENE;Acc:PGSC0003DMG400031764]	-
PGSC0003DMG402000097	-2.02713	2.74e-06	5.06e-05	73196771	Conserved gene of unknown function [Source:PGSC_GENE;Acc:PGSC0003DMG402000097]	-
PGSC0003DMG400031371	-3.27622	2.76e-06	5.1e-05	3597530	Nucleic acid binding protein [Source:PGSC_GENE;Acc:PGSC0003DMG400031371]	zf-CCHC
PGSC0003DMG402000458	-0.839513	2.8e-06	5.15e-05	39268375	Cyclin-dependent kinases regulatory subunit [Source:PGSC_GENE;Acc:PGSC0003DMG402000458]	-
PGSC0003DMG400028348	-1.24789	2.85e-06	5.24e-05	63123	Ribulose-1	5 bisphosphate carboxylase/oxygenase large subunit N-methyltransferase	chloroplastic [Source:PGSC_GENE;Acc:PGSC0003DMG400028348]	SET
PGSC0003DMG400018107	-1.26845	2.87e-06	5.26e-05	52314815	Notchless [Source:PGSC_GENE;Acc:PGSC0003DMG400018107]	WD40
PGSC0003DMG401023672	-2.63009	2.9e-06	5.31e-05	57487269	Plastid-lipid-associated protein 13	chloroplastic [Source:PGSC_GENE;Acc:PGSC0003DMG401023672]	-
PGSC0003DMG400019203	-1.03614	3.01e-06	5.5e-05	51257120	Conserved gene of unknown function [Source:PGSC_GENE;Acc:PGSC0003DMG400019203]	-
PGSC0003DMG400005143	-0.812736	3.02e-06	5.51e-05	69588343	Pore protein of 24 kD (OEP24) [Source:PGSC_GENE;Acc:PGSC0003DMG400005143]	-
PGSC0003DMG400019611	-1.5994	3.11e-06	5.65e-05	38286352	Pectin methylesterase 1 [Source:PGSC_GENE;Acc:PGSC0003DMG400019611]	-
PGSC0003DMG401024871	-1.39565	3.12e-06	5.67e-05	79864244	Short-chain dehydrogenase [Source:PGSC_GENE;Acc:PGSC0003DMG401024871]	adh_short
PGSC0003DMG400011433	-1.53793	3.15e-06	5.72e-05	58975986	Promoter-binding protein SPL9 [Source:PGSC_GENE;Acc:PGSC0003DMG400011433]	SBP
PGSC0003DMG400017609	-1.15046	3.15e-06	5.72e-05	52247361	Transmembrane transport protein [Source:PGSC_GENE;Acc:PGSC0003DMG400017609]	-
PGSC0003DMG400004810	-1.1199	3.21e-06	5.82e-05	52347058	Pepsin A [Source:PGSC_GENE;Acc:PGSC0003DMG400004810]	-
PGSC0003DMG400009162	-0.940879	3.24e-06	5.87e-05	61892215	Conserved gene of unknown function [Source:PGSC_GENE;Acc:PGSC0003DMG400009162]	-
PGSC0003DMG400011358	-2.01843	3.26e-06	5.9e-05	52134190	DNAJ heat shock N-terminal domain-containing protein [Source:PGSC_GENE;Acc:PGSC0003DMG400011358]	DnaJ
PGSC0003DMG400012395	-0.784463	3.39e-06	6.1e-05	52792508	Malate dehydrogenase [Source:PGSC_GENE;Acc:PGSC0003DMG400012395]	-
PGSC0003DMG400024971	-2.72401	3.53e-06	6.33e-05	43102651	Subtilisin-like protease [Source:PGSC_GENE;Acc:PGSC0003DMG400024971]	Peptidase_S8
PGSC0003DMG400006208	-1.63125	3.55e-06	6.37e-05	42759130	Plastoquinol-plastocyanin reductase [Source:PGSC_GENE;Acc:PGSC0003DMG400006208]	-
PGSC0003DMG400004051	-1.2326	3.56e-06	6.37e-05	50922462	Conserved gene of unknown function [Source:PGSC_GENE;Acc:PGSC0003DMG400004051]	-
PGSC0003DMG400028390	-1.67948	3.58e-06	6.39e-05	159074	Gene of unknown function [Source:PGSC_GENE;Acc:PGSC0003DMG400028390]	-
PGSC0003DMG400011501	-1.3136	3.6e-06	6.42e-05	6189456	Heat shock protein binding protein [Source:PGSC_GENE;Acc:PGSC0003DMG400011501]	-
PGSC0003DMG400008132	-1.19025	3.65e-06	6.5e-05	58305327	L-galactono-1	4-lactone dehydrogenase protein [Source:PGSC_GENE;Acc:PGSC0003DMG400008132]	FAD_binding_4
PGSC0003DMG400008120	-1.95329	3.66e-06	6.51e-05	40987375	Metal ion binding protein [Source:PGSC_GENE;Acc:PGSC0003DMG400008120]	HMA
PGSC0003DMG400028744	-1.06304	3.76e-06	6.68e-05	6434710	Small molecular heat shock protein 10 [Source:PGSC_GENE;Acc:PGSC0003DMG400028744]	-
PGSC0003DMG400027674	-1.32745	3.77e-06	6.7e-05	57807447	50S ribosomal protein L17	chloroplastic [Source:PGSC_GENE;Acc:PGSC0003DMG400027674]	-
PGSC0003DMG400003402	-1.56576	3.8e-06	6.73e-05	2284075	PPR1 protein [Source:PGSC_GENE;Acc:PGSC0003DMG400003402]	-
PGSC0003DMG400018230	-1.74501	3.81e-06	6.74e-05	79194735	Pentatricopeptide repeat-containing protein [Source:PGSC_GENE;Acc:PGSC0003DMG400018230]	-
PGSC0003DMG400003947	-1.01357	3.84e-06	6.79e-05	53415784	Kinesin heavy chain [Source:PGSC_GENE;Acc:PGSC0003DMG400003947]	Arm
PGSC0003DMG401003010	-2.09456	3.84e-06	6.8e-05	43205257	Conserved gene of unknown function [Source:PGSC_GENE;Acc:PGSC0003DMG401003010]	-
PGSC0003DMG401012883	-0.966096	3.86e-06	6.83e-05	47443373	Gene of unknown function [Source:PGSC_GENE;Acc:PGSC0003DMG401012883]	-
PGSC0003DMG400000327	-2.2016	3.92e-06	6.91e-05	3471716	Ultraviolet-B-repressible protein [Source:PGSC_GENE;Acc:PGSC0003DMG400000327]	-
PGSC0003DMG401024517	-1.6248	4.02e-06	7.08e-05	54591474	Protease [Source:PGSC_GENE;Acc:PGSC0003DMG401024517]	Peptidase_S49
PGSC0003DMG402028313	-1.29017	4.12e-06	7.23e-05	641054	Ubiquinone biosynthesis protein [Source:PGSC_GENE;Acc:PGSC0003DMG402028313]	-
PGSC0003DMG400027514	-1.32157	4.2e-06	7.36e-05	74903124	Oxidoreductase [Source:PGSC_GENE;Acc:PGSC0003DMG400027514]	-
PGSC0003DMG402016141	-1.72554	4.23e-06	7.42e-05	2431107	Gene of unknown function [Source:PGSC_GENE;Acc:PGSC0003DMG402016141]	-
PGSC0003DMG402000019	-1.87106	4.34e-06	7.57e-05	71792375	Dtdp-4-dehydrorhamnose dehydrogenase [Source:PGSC_GENE;Acc:PGSC0003DMG402000019]	-
PGSC0003DMG400000302	-1.06036	4.37e-06	7.62e-05	4294533	Lactoylglutathione lyase / glyoxalase I	putative [Source:PGSC_GENE;Acc:PGSC0003DMG400000302]	Glyoxalase
PGSC0003DMG400008472	-1.34497	4.38e-06	7.62e-05	27464704	W-3 desaturase [Source:PGSC_GENE;Acc:PGSC0003DMG400008472]	-
PGSC0003DMG400000735	-1.14656	4.42e-06	7.68e-05	86092273	Glucose-1-phosphate adenylyltransferase [Source:PGSC_GENE;Acc:PGSC0003DMG400000735]	-
PGSC0003DMG402009291	-1.1852	4.44e-06	7.7e-05	48850673	LrgB-like family protein [Source:PGSC_GENE;Acc:PGSC0003DMG402009291]	-
PGSC0003DMG400013389	-1.23341	4.49e-06	7.78e-05	310316	37kDa chloroplast inner envelope membrane polypeptide [Source:PGSC_GENE;Acc:PGSC0003DMG400013389]	-
PGSC0003DMG403031436	-1.20697	4.55e-06	7.87e-05	16743479	Polygalacturonase [Source:PGSC_GENE;Acc:PGSC0003DMG403031436]	-
PGSC0003DMG400000918	-1.57516	4.61e-06	7.96e-05	10845281	Conserved gene of unknown function [Source:PGSC_GENE;Acc:PGSC0003DMG400000918]	-
PGSC0003DMG400009698	-0.960005	4.64e-06	8e-05	22937241	Ferredoxin-dependent glutamate synthase 1 [Source:PGSC_GENE;Acc:PGSC0003DMG400009698]	GATase_2
PGSC0003DMG400021769	-3.6676	4.73e-06	8.15e-05	41527648	Conserved gene of unknown function [Source:PGSC_GENE;Acc:PGSC0003DMG400021769]	-
PGSC0003DMG400005613	-3.5765	4.75e-06	8.16e-05	59358880	Signal transducer [Source:PGSC_GENE;Acc:PGSC0003DMG400005613]	-
PGSC0003DMG400005324	-1.53496	4.78e-06	8.2e-05	35467762	Ribosomal protein L9 family protein [Source:PGSC_GENE;Acc:PGSC0003DMG400005324]	-
PGSC0003DMG400024934	-1.17294	4.86e-06	8.31e-05	42974140	Cytoplasmic protein of eukaryotic origin (38.3 kD) [Source:PGSC_GENE;Acc:PGSC0003DMG400024934]	-
PGSC0003DMG400004696	-1.08967	5e-06	8.54e-05	59994770	ATP:citrate lyase [Source:PGSC_GENE;Acc:PGSC0003DMG400004696]	Citrate_synt
PGSC0003DMG400009317	-1.27322	5.01e-06	8.55e-05	48800792	Phosphoribulokinase [Source:PGSC_GENE;Acc:PGSC0003DMG400009317]	-
PGSC0003DMG400028468	-2.82616	5.14e-06	8.77e-05	31604886	Conserved gene of unknown function [Source:PGSC_GENE;Acc:PGSC0003DMG400028468]	-
PGSC0003DMG400032543	-0.963523	5.16e-06	8.8e-05	4876459	GTP binding [Source:PGSC_GENE;Acc:PGSC0003DMG400032543]	-
PGSC0003DMG400029047	-1.0968	5.19e-06	8.84e-05	43910641	Fibrillin 8 [Source:PGSC_GENE;Acc:PGSC0003DMG400029047]	-
PGSC0003DMG402021097	-1.16943	5.25e-06	8.92e-05	29540374	PTAC12 (PLASTID TRANSCRIPTIONALLY ACTIVE12) [Source:PGSC_GENE;Acc:PGSC0003DMG402021097]	-
PGSC0003DMG400031195	-0.813747	5.28e-06	8.95e-05	54639945	Conserved gene of unknown function [Source:PGSC_GENE;Acc:PGSC0003DMG400031195]	-
PGSC0003DMG400016893	-1.98847	5.29e-06	8.96e-05	69096743	Conserved gene of unknown function [Source:PGSC_GENE;Acc:PGSC0003DMG400016893]	-
PGSC0003DMG400024344	-4.23674	5.38e-06	9.1e-05	31520020	Anthocyanidin 3-O-glucosyltransferase [Source:PGSC_GENE;Acc:PGSC0003DMG400024344]	UDPGT
PGSC0003DMG400003958	-1.06884	5.42e-06	9.16e-05	53160033	Leucine rich repeat receptor kinase [Source:PGSC_GENE;Acc:PGSC0003DMG400003958]	Pkinase_Tyr
PGSC0003DMG400024508	-1.986	5.46e-06	9.23e-05	54437065	Extracellular Ca2+ sensing receptor [Source:PGSC_GENE;Acc:PGSC0003DMG400024508]	-
PGSC0003DMG400000152	-1.25151	5.47e-06	9.23e-05	71862638	Methylenetetrahydrofolate dehydrogenase [Source:PGSC_GENE;Acc:PGSC0003DMG400000152]	-
PGSC0003DMG400006104	-1.00214	5.52e-06	9.31e-05	55116198	MAR-binding protein [Source:PGSC_GENE;Acc:PGSC0003DMG400006104]	-
PGSC0003DMG400025098	-2.40232	5.64e-06	9.48e-05	1494012	All-trans-retinol 13	14-reductase [Source:PGSC_GENE;Acc:PGSC0003DMG400025098]	-
PGSC0003DMG400023681	-1.9809	5.77e-06	9.66e-05	57626848	Multidrug resistance pump [Source:PGSC_GENE;Acc:PGSC0003DMG400023681]	MatE
PGSC0003DMG400033688	-1.67252	5.78e-06	9.66e-05	45272542	Tartrate-resistant acid phosphatase type 5 [Source:PGSC_GENE;Acc:PGSC0003DMG400033688]	Metallophos
PGSC0003DMG401023118	-1.81511	5.79e-06	9.68e-05	45579441	Cytochrome P450-type monooxygenase 97A29 [Source:PGSC_GENE;Acc:PGSC0003DMG401023118]	-
PGSC0003DMG400001227	-2.67236	5.82e-06	9.71e-05	2181782	Gibberellin regulated protein [Source:PGSC_GENE;Acc:PGSC0003DMG400001227]	-
PGSC0003DMG400008817	-1.65442	5.92e-06	9.87e-05	1381774	RNA recognition motif-containing protein [Source:PGSC_GENE;Acc:PGSC0003DMG400008817]	RRM_1
PGSC0003DMG400030087	-1.24499	6.05e-06	0.000100786	53643182	With no lysine kinase [Source:PGSC_GENE;Acc:PGSC0003DMG400030087]	-
PGSC0003DMG400007051	-1.37923	6.05e-06	0.000100787	52115522	50S ribosomal protein L4	chloroplastic [Source:PGSC_GENE;Acc:PGSC0003DMG400007051]	-
PGSC0003DMG400029364	-1.37854	6.1e-06	0.000101323	58162646	Selenium-binding protein [Source:PGSC_GENE;Acc:PGSC0003DMG400029364]	PPR
PGSC0003DMG400004928	-2.4095	6.1e-06	0.000101323	66419015	S-locus-specific glycoprotein S13 [Source:PGSC_GENE;Acc:PGSC0003DMG400004928]	Pkinase
PGSC0003DMG400014477	-1.00749	6.13e-06	0.000101554	48647133	Pentatricopeptide repeat-containing protein [Source:PGSC_GENE;Acc:PGSC0003DMG400014477]	-
PGSC0003DMG401014665	-4.14675	6.16e-06	0.000101859	88395361	Mitochondrial phosphate carrier protein [Source:PGSC_GENE;Acc:PGSC0003DMG401014665]	Mito_carr
PGSC0003DMG400025771	-4.34326	6.35e-06	0.000104759	84058040	Interleukin-1 receptor-associated kinase [Source:PGSC_GENE;Acc:PGSC0003DMG400025771]	Pkinase
PGSC0003DMG400018604	-1.44104	6.36e-06	0.000104948	10314934	Chloroplast phosphate transporter [Source:PGSC_GENE;Acc:PGSC0003DMG400018604]	-
PGSC0003DMG400005021	-1.80989	6.41e-06	0.000105552	53447121	Glucan endo-1	3-beta-glucosidase [Source:PGSC_GENE;Acc:PGSC0003DMG400005021]	Glyco_hydro_17
PGSC0003DMG400005917	-1.97437	6.45e-06	0.000105966	54257676	Nucleotide binding protein [Source:PGSC_GENE;Acc:PGSC0003DMG400005917]	-
PGSC0003DMG400009358	-1.14477	6.58e-06	0.000107726	65054598	Cysteinyl tRNA synthetase [Source:PGSC_GENE;Acc:PGSC0003DMG400009358]	tRNA-synt_1e
PGSC0003DMG400005901	-2.25334	6.6e-06	0.000107993	54605426	Aspartic proteinase nepenthesin-2 [Source:PGSC_GENE;Acc:PGSC0003DMG400005901]	-
PGSC0003DMG401032203	-2.34507	6.71e-06	0.000109553	1940714	Extensin [Source:PGSC_GENE;Acc:PGSC0003DMG401032203]	-
PGSC0003DMG400001920	-1.48336	6.73e-06	0.000109904	12610397	Translin family protein [Source:PGSC_GENE;Acc:PGSC0003DMG400001920]	-
PGSC0003DMG400010741	-1.05888	6.74e-06	0.000109962	11304205	Uro-adherence factor A [Source:PGSC_GENE;Acc:PGSC0003DMG400010741]	-
PGSC0003DMG400002389	-1.17277	6.88e-06	0.000111869	40012570	Chaperonin 21 [Source:PGSC_GENE;Acc:PGSC0003DMG400002389]	-
PGSC0003DMG400025122	-1.27534	6.92e-06	0.000112455	1443538	Rubisco subunit binding-protein beta subunit	rubb [Source:PGSC_GENE;Acc:PGSC0003DMG400025122]	-
PGSC0003DMG400010076	-1.61561	7.08e-06	0.000114969	44554789	Zinc finger protein [Source:PGSC_GENE;Acc:PGSC0003DMG400010076]	Lipase_GDSL
PGSC0003DMG400007315	-1.26607	7.18e-06	0.000116169	37530115	H/ACA ribonucleoprotein complex subunit 4 [Source:PGSC_GENE;Acc:PGSC0003DMG400007315]	-
PGSC0003DMG401001693	-2.38233	7.26e-06	0.0001172	68660665	Rac gtpase [Source:PGSC_GENE;Acc:PGSC0003DMG401001693]	Ras
PGSC0003DMG400017735	-1.00192	7.28e-06	0.000117546	37440155	GTP-binding protein erg [Source:PGSC_GENE;Acc:PGSC0003DMG400017735]	-
PGSC0003DMG400021709	-1.88577	7.3e-06	0.000117801	35526137	Conserved gene of unknown function [Source:PGSC_GENE;Acc:PGSC0003DMG400021709]	-
PGSC0003DMG401028252	-1.58809	7.41e-06	0.000119197	55840813	Beta-fructofuranosidase [Source:PGSC_GENE;Acc:PGSC0003DMG401028252]	-
PGSC0003DMG401022673	-1.62222	7.44e-06	0.000119603	58840971	Acyl-CoA binding protein [Source:PGSC_GENE;Acc:PGSC0003DMG401022673]	-
PGSC0003DMG400006946	-1.58707	7.51e-06	0.000120531	26336193	Glycosyltransferase UGT90A7 [Source:PGSC_GENE;Acc:PGSC0003DMG400006946]	UDPGT
PGSC0003DMG400026245	-1.33699	7.61e-06	0.00012198	51041512	Transcription factor [Source:PGSC_GENE;Acc:PGSC0003DMG400026245]	-
PGSC0003DMG400017854	-1.47517	7.79e-06	0.000124638	18622932	Acetylglucosaminyltransferase [Source:PGSC_GENE;Acc:PGSC0003DMG400017854]	-
PGSC0003DMG400030351	-2.55534	7.89e-06	0.000125968	57135818	Cdc6 [Source:PGSC_GENE;Acc:PGSC0003DMG400030351]	-
PGSC0003DMG400017050	-1.37575	8e-06	0.000127455	71229477	Dimethyladenosine transferase [Source:PGSC_GENE;Acc:PGSC0003DMG400017050]	-
PGSC0003DMG401011368	-1.56652	8.09e-06	0.000128756	52406217	Conserved gene of unknown function [Source:PGSC_GENE;Acc:PGSC0003DMG401011368]	-
PGSC0003DMG402023118	-1.76794	8.14e-06	0.000129354	45587043	Gene of unknown function [Source:PGSC_GENE;Acc:PGSC0003DMG402023118]	-
PGSC0003DMG400002556	-1.6417	8.14e-06	0.000129354	59867382	Vegetative storage protein [Source:PGSC_GENE;Acc:PGSC0003DMG400002556]	-
PGSC0003DMG400010721	-2.21279	8.33e-06	0.000132101	32806934	SNI1 [Source:PGSC_GENE;Acc:PGSC0003DMG400010721]	-
PGSC0003DMG400021866	-3.8311	8.47e-06	0.000134208	3572187	Aminotransferase family protein [Source:PGSC_GENE;Acc:PGSC0003DMG400021866]	Aminotran_1_2
PGSC0003DMG400012515	-3.15912	8.48e-06	0.000134253	287424	Conserved gene of unknown function [Source:PGSC_GENE;Acc:PGSC0003DMG400012515]	-
PGSC0003DMG400007989	-1.83248	8.57e-06	0.000135555	68611565	Heme oxygenase 2 [Source:PGSC_GENE;Acc:PGSC0003DMG400007989]	-
PGSC0003DMG400023353	-1.57632	8.75e-06	0.000138044	51455370	MAR-binding protein [Source:PGSC_GENE;Acc:PGSC0003DMG400023353]	-
PGSC0003DMG400028767	-1.33554	8.81e-06	0.000138699	33537359	Oxidoreductase/ transition metal ion binding protein [Source:PGSC_GENE;Acc:PGSC0003DMG400028767]	-
PGSC0003DMG400002564	-1.25722	8.96e-06	0.000140917	59668759	MAR-binding filament 1 [Source:PGSC_GENE;Acc:PGSC0003DMG400002564]	-
PGSC0003DMG400029615	-1.40848	9.2e-06	0.000144093	58232182	Inosine triphosphate pyrophosphatase [Source:PGSC_GENE;Acc:PGSC0003DMG400029615]	-
PGSC0003DMG400032141	-1.27633	9.55e-06	0.000149198	1589936	RRNA-processing protein EBP2 [Source:PGSC_GENE;Acc:PGSC0003DMG400032141]	-
PGSC0003DMG400004436	-1.35539	9.74e-06	0.000151984	46412633	Triosephosphate isomerase	chloroplastic [Source:PGSC_GENE;Acc:PGSC0003DMG400004436]	-
PGSC0003DMG400004597	-3.14529	9.79e-06	0.000152581	59705934	Conserved gene of unknown function [Source:PGSC_GENE;Acc:PGSC0003DMG400004597]	-
PGSC0003DMG401000216	-1.31704	9.84e-06	0.000153145	73330966	Dead box ATP-dependent RNA helicase [Source:PGSC_GENE;Acc:PGSC0003DMG401000216]	-
PGSC0003DMG400028061	-1.02456	9.88e-06	0.000153511	55712019	Conserved gene of unknown function [Source:PGSC_GENE;Acc:PGSC0003DMG400028061]	-
PGSC0003DMG400022299	-1.69686	9.91e-06	0.000153734	55128003	Microtubule-associated protein MAP65-1a [Source:PGSC_GENE;Acc:PGSC0003DMG400022299]	-
PGSC0003DMG400004132	-1.4496	9.94e-06	0.000154138	7530524	N-acetyltransferase [Source:PGSC_GENE;Acc:PGSC0003DMG400004132]	Acetyltransf_1
PGSC0003DMG402013193	-1.28545	1.01e-05	0.000156157	76783102	Conserved gene of unknown function [Source:PGSC_GENE;Acc:PGSC0003DMG402013193]	Lipase_GDSL
PGSC0003DMG400017310	-1.40477	1.01e-05	0.000156157	50420128	Pentatricopeptide repeat-containing protein [Source:PGSC_GENE;Acc:PGSC0003DMG400017310]	-
PGSC0003DMG401024581	-0.920459	1.01e-05	0.000156947	53643129	Pyridoxamine 5-phosphate oxidase [Source:PGSC_GENE;Acc:PGSC0003DMG401024581]	Pyridox_oxidase
PGSC0003DMG400003322	-0.910928	1.01e-05	0.000156947	22613936	Conserved gene of unknown function [Source:PGSC_GENE;Acc:PGSC0003DMG400003322]	-
PGSC0003DMG400029309	-1.19416	1.02e-05	0.000157478	57596885	Pyrophosphate--fructose 6-phosphate 1-phosphotransferase subunit alpha [Source:PGSC_GENE;Acc:PGSC0003DMG400029309]	PFK
PGSC0003DMG400009303	-1.29931	1.03e-05	0.000158854	48609877	Prli-interacting factor l [Source:PGSC_GENE;Acc:PGSC0003DMG400009303]	-
PGSC0003DMG400003912	-1.57178	1.04e-05	0.000159984	53520485	P69F protein [Source:PGSC_GENE;Acc:PGSC0003DMG400003912]	Peptidase_S8
PGSC0003DMG400012276	-0.744527	1.06e-05	0.000162386	56041124	Nucleoside diphosphate kinase [Source:PGSC_GENE;Acc:PGSC0003DMG400012276]	NDK
PGSC0003DMG400029652	-1.96299	1.07e-05	0.000163963	58448983	Protein ABC1	mitochondrial [Source:PGSC_GENE;Acc:PGSC0003DMG400029652]	ABC1
PGSC0003DMG400015599	-1.2313	1.07e-05	0.000164021	7217099	Conserved gene of unknown function [Source:PGSC_GENE;Acc:PGSC0003DMG400015599]	-
PGSC0003DMG400019000	-1.70225	1.08e-05	0.000165144	18349091	Photoreceptor-interacting protein [Source:PGSC_GENE;Acc:PGSC0003DMG400019000]	-
PGSC0003DMG400004328	-1.24173	1.08e-05	0.000165144	18716941	Fk506-binding protein [Source:PGSC_GENE;Acc:PGSC0003DMG400004328]	FKBP_C
PGSC0003DMG400007097	-1.53611	1.08e-05	0.000165556	52465875	NHL repeat-containing protein [Source:PGSC_GENE;Acc:PGSC0003DMG400007097]	-
PGSC0003DMG400025414	-1.292	1.09e-05	0.000165629	16834679	Zinc finger protein CONSTANS-LIKE 15 [Source:PGSC_GENE;Acc:PGSC0003DMG400025414]	CCT
PGSC0003DMG400033878	-7.43379	1.09e-05	0.000166558	44450258	Conserved gene of unknown function [Source:PGSC_GENE;Acc:PGSC0003DMG400033878]	-
PGSC0003DMG400045083	-2.23714	1.11e-05	0.000168298	33414537	Conserved gene of unknown function [Source:PGSC_GENE;Acc:PGSC0003DMG400045083]	-
PGSC0003DMG400018511	-0.819025	1.12e-05	0.000169807	47830166	6-phosphogluconolactonase [Source:PGSC_GENE;Acc:PGSC0003DMG400018511]	-
PGSC0003DMG400003208	-0.674836	1.12e-05	0.000170131	47511919	Phosphatidylcholine transfer protein [Source:PGSC_GENE;Acc:PGSC0003DMG400003208]	START
PGSC0003DMG400008818	-1.37847	1.12e-05	0.000170211	1425237	Prf interactor 30137 [Source:PGSC_GENE;Acc:PGSC0003DMG400008818]	-
PGSC0003DMG400016489	-1.83528	1.14e-05	0.000172	36182697	Pentatricopeptide repeat-containing protein [Source:PGSC_GENE;Acc:PGSC0003DMG400016489]	-
PGSC0003DMG400014262	-1.15533	1.14e-05	0.000172246	41998341	Conserved gene of unknown function [Source:PGSC_GENE;Acc:PGSC0003DMG400014262]	-
PGSC0003DMG400018919	-4.09056	1.16e-05	0.000174696	45793661	Polyphenol oxidase [Source:PGSC_GENE;Acc:PGSC0003DMG400018919]	-
PGSC0003DMG400022753	-1.31404	1.17e-05	0.000176186	53898026	DNA-directed RNA polymerase [Source:PGSC_GENE;Acc:PGSC0003DMG400022753]	-
PGSC0003DMG400017830	-1.65015	1.18e-05	0.000177216	41183194	Pentatricopeptide repeat-containing protein [Source:PGSC_GENE;Acc:PGSC0003DMG400017830]	PPR
PGSC0003DMG400003916	-1.82977	1.23e-05	0.000184419	53482918	Triose phosphate/phosphate translocator	chloroplast [Source:PGSC_GENE;Acc:PGSC0003DMG400003916]	-
PGSC0003DMG401018790	-1.83264	1.24e-05	0.000185942	54771083	S-adenosylmethionine transporter [Source:PGSC_GENE;Acc:PGSC0003DMG401018790]	Mito_carr
PGSC0003DMG402024815	-1.92194	1.26e-05	0.000188183	58166645	Pentatricopeptide repeat protein PPR868-14 [Source:PGSC_GENE;Acc:PGSC0003DMG402024815]	PPR
PGSC0003DMG400014676	-1.46694	1.28e-05	0.000190014	88341629	Pentatricopeptide repeat-containing protein [Source:PGSC_GENE;Acc:PGSC0003DMG400014676]	-
PGSC0003DMG401026153	-1.68951	1.29e-05	0.000191887	47775712	Serine-threonine protein kinase	plant-type [Source:PGSC_GENE;Acc:PGSC0003DMG401026153]	Pkinase_Tyr
PGSC0003DMG400003614	-1.61938	1.29e-05	0.000191887	39987137	Dimethyladenosine transferase [Source:PGSC_GENE;Acc:PGSC0003DMG400003614]	-
PGSC0003DMG400017343	-0.839036	1.38e-05	0.000203469	51068146	Haloacid dehalogenase superfamily protein [Source:PGSC_GENE;Acc:PGSC0003DMG400017343]	-
PGSC0003DMG400016238	-1.46329	1.39e-05	0.000204978	2979539	DEGP10 [Source:PGSC_GENE;Acc:PGSC0003DMG400016238]	-
PGSC0003DMG400013345	-1.67828	1.39e-05	0.000205022	594735	Acyl carrier protein [Source:PGSC_GENE;Acc:PGSC0003DMG400013345]	PP-binding
PGSC0003DMG401017241	-1.55631	1.4e-05	0.000206347	56118996	Desacetoxyvindoline 4-hydroxylase [Source:PGSC_GENE;Acc:PGSC0003DMG401017241]	-
PGSC0003DMG400025013	-1.58518	1.41e-05	0.000207682	1542561	50S ribosomal protein L24	chloroplastic [Source:PGSC_GENE;Acc:PGSC0003DMG400025013]	KOW
PGSC0003DMG400008751	-1.41442	1.41e-05	0.000208171	1409131	Conserved gene of unknown function [Source:PGSC_GENE;Acc:PGSC0003DMG400008751]	BTB
PGSC0003DMG400017627	-1.54787	1.42e-05	0.00020838	5903924	Single-stranded DNA-binding protein WHY1	chloroplastic [Source:UniProtKB/Swiss-Prot;Acc:Q9LL85]	-
PGSC0003DMG400015544	-2.3339	1.42e-05	0.00020838	44997258	Bipolar kinesin KRP-130 [Source:PGSC_GENE;Acc:PGSC0003DMG400015544]	Kinesin
PGSC0003DMG400016331	-1.06196	1.43e-05	0.000209346	39270651	Acyl-[acyl-carrier-protein] desaturase	chloroplastic [Source:PGSC_GENE;Acc:PGSC0003DMG400016331]	-
PGSC0003DMG402005074	-2.40721	1.43e-05	0.000209346	2473202	Adenylyl-sulfate reductase [Source:PGSC_GENE;Acc:PGSC0003DMG402005074]	-
PGSC0003DMG402003169	-1.07152	1.45e-05	0.000212214	12003011	Gene of unknown function [Source:PGSC_GENE;Acc:PGSC0003DMG402003169]	-
PGSC0003DMG400016731	-0.716198	1.46e-05	0.000213599	36945099	60S ribosomal protein L10	mitochondrial [Source:PGSC_GENE;Acc:PGSC0003DMG400016731]	-
PGSC0003DMG400009714	-0.985545	1.47e-05	0.000214093	49772101	Kinesin light chain [Source:PGSC_GENE;Acc:PGSC0003DMG400009714]	-
PGSC0003DMG400017732	-2.48688	1.47e-05	0.000214987	37391695	Zinc/iron transporter [Source:PGSC_GENE;Acc:PGSC0003DMG400017732]	-
PGSC0003DMG400023011	-2.17314	1.48e-05	0.000215871	40261124	Conserved gene of unknown function [Source:PGSC_GENE;Acc:PGSC0003DMG400023011]	-
PGSC0003DMG400028317	-1.2429	1.51e-05	0.000218845	524766	Argininosuccinate synthase [Source:PGSC_GENE;Acc:PGSC0003DMG400028317]	-
PGSC0003DMG400027203	-1.48146	1.52e-05	0.000219976	48448980	Pseudouridine synthase [Source:PGSC_GENE;Acc:PGSC0003DMG400027203]	-
PGSC0003DMG402002714	-1.08966	1.52e-05	0.000220255	3772413	Gene of unknown function [Source:PGSC_GENE;Acc:PGSC0003DMG402002714]	-
PGSC0003DMG400026636	-4.22341	1.52e-05	0.000220255	23468119	AvrPto-dependent Pto-interacting protein 3 [Source:PGSC_GENE;Acc:PGSC0003DMG400026636]	Pkinase
PGSC0003DMG400017738	-1.44023	1.53e-05	0.000221661	37326209	BRASSINOSTEROID INSENSITIVE 1-associated receptor kinase 1 [Source:PGSC_GENE;Acc:PGSC0003DMG400017738]	Pkinase_Tyr
PGSC0003DMG400032545	-0.871837	1.56e-05	0.000225381	4827116	Pentatricopeptide repeat-containing protein	mitochondrial [Source:PGSC_GENE;Acc:PGSC0003DMG400032545]	-
PGSC0003DMG400027228	-1.62642	1.59e-05	0.000229081	9530698	Zinc finger	RING-type [Source:PGSC_GENE;Acc:PGSC0003DMG400027228]	-
PGSC0003DMG400015319	-1.42747	1.6e-05	0.000229815	597737	Ubiquitin ligase protein cop1 [Source:PGSC_GENE;Acc:PGSC0003DMG400015319]	-
PGSC0003DMG400004359	-1.09199	1.6e-05	0.000230157	61309505	Pentatricopeptide repeat-containing protein [Source:PGSC_GENE;Acc:PGSC0003DMG400004359]	PPR
PGSC0003DMG400027059	-0.91191	1.61e-05	0.00023091	52955579	Conserved gene of unknown function [Source:PGSC_GENE;Acc:PGSC0003DMG400027059]	-
PGSC0003DMG400022038	-1.34104	1.62e-05	0.000231996	52452210	Transcription factor S-II domain-containing protein [Source:PGSC_GENE;Acc:PGSC0003DMG400022038]	-
PGSC0003DMG400019907	-0.771645	1.62e-05	0.000232633	49544876	Ribokinase [Source:PGSC_GENE;Acc:PGSC0003DMG400019907]	PfkB
PGSC0003DMG400002833	-1.74149	1.63e-05	0.000232977	374336	Pentatricopeptide repeat-containing protein [Source:PGSC_GENE;Acc:PGSC0003DMG400002833]	-
PGSC0003DMG400003535	-1.40665	1.65e-05	0.000235802	40000999	CDK5 regulatory subunit-associated protein [Source:PGSC_GENE;Acc:PGSC0003DMG400003535]	Radical_SAM
PGSC0003DMG400006976	-1.07517	1.65e-05	0.000236519	26758507	Structural constituent of ribosome [Source:PGSC_GENE;Acc:PGSC0003DMG400006976]	-
PGSC0003DMG400023361	-3.46511	1.65e-05	0.000236566	51359496	Methylenetetrahydrofolate reductase [Source:PGSC_GENE;Acc:PGSC0003DMG400023361]	-
PGSC0003DMG400004643	-1.26959	1.66e-05	0.000237573	60313830	Histidine kinase 1 plant [Source:PGSC_GENE;Acc:PGSC0003DMG400004643]	HATPase_c
PGSC0003DMG400005276	-1.31418	1.67e-05	0.000238562	42205479	Nitrogen fixation protein nifU [Source:PGSC_GENE;Acc:PGSC0003DMG400005276]	-
PGSC0003DMG400004437	-1.17226	1.68e-05	0.00023889	46390779	ER lumen protein retaining receptor [Source:PGSC_GENE;Acc:PGSC0003DMG400004437]	ER_lumen_recept
PGSC0003DMG400002051	-1.25817	1.7e-05	0.000242019	55826983	SAB [Source:PGSC_GENE;Acc:PGSC0003DMG400002051]	-
PGSC0003DMG400019063	-0.850055	1.72e-05	0.000244469	35649304	UDP-sulfoquinovose synthase [Source:PGSC_GENE;Acc:PGSC0003DMG400019063]	Epimerase
PGSC0003DMG400004165	-3.6354	1.72e-05	0.000244767	3451772	Thylakoid soluble phosphoprotein [Source:PGSC_GENE;Acc:PGSC0003DMG400004165]	-
PGSC0003DMG400029308	-2.33865	1.74e-05	0.000246914	57610725	Conserved gene of unknown function [Source:PGSC_GENE;Acc:PGSC0003DMG400029308]	-
PGSC0003DMG400027637	-1.53852	1.74e-05	0.000246914	51714410	Glutathione S-transferase T5 [Source:PGSC_GENE;Acc:PGSC0003DMG400027637]	GST_N
PGSC0003DMG400016219	-0.986467	1.75e-05	0.000246914	2580426	GTP cyclohydrolase II [Source:PGSC_GENE;Acc:PGSC0003DMG400016219]	DHBP_synthase
PGSC0003DMG400010684	-1.23348	1.76e-05	0.000249224	82700202	GATA transcription factor [Source:PGSC_GENE;Acc:PGSC0003DMG400010684]	CCT
PGSC0003DMG400015007	-1.47044	1.77e-05	0.00024946	9227428	C2 [Source:PGSC_GENE;Acc:PGSC0003DMG400015007]	-
PGSC0003DMG400011148	-1.0532	1.78e-05	0.000250439	1104237	Cellulose synthase 3 [Source:PGSC_GENE;Acc:PGSC0003DMG400011148]	-
PGSC0003DMG400011201	-1.79933	1.79e-05	0.000252633	1141604	Gene of unknown function [Source:PGSC_GENE;Acc:PGSC0003DMG400011201]	-
PGSC0003DMG400022427	-2.68644	1.8e-05	0.00025326	34411686	Conserved gene of unknown function [Source:PGSC_GENE;Acc:PGSC0003DMG400022427]	-
PGSC0003DMG400001354	-0.862178	1.81e-05	0.000254062	45751146	Pentatricopeptide repeat-containing protein [Source:PGSC_GENE;Acc:PGSC0003DMG400001354]	-
PGSC0003DMG401005259	-0.841847	1.81e-05	0.000254635	36592630	Conserved gene of unknown function [Source:PGSC_GENE;Acc:PGSC0003DMG401005259]	-
PGSC0003DMG400005736	-1.06719	1.82e-05	0.000254669	58574547	Tetratricopeptide-like helical [Source:PGSC_GENE;Acc:PGSC0003DMG400005736]	PPR
PGSC0003DMG400013209	-0.735802	1.83e-05	0.000255837	35757684	Conserved gene of unknown function [Source:PGSC_GENE;Acc:PGSC0003DMG400013209]	-
PGSC0003DMG400000228	-1.21399	1.83e-05	0.000255837	73521110	EMB1703 [Source:PGSC_GENE;Acc:PGSC0003DMG400000228]	-
PGSC0003DMG400004265	-0.979087	1.86e-05	0.000259725	54172559	DEAD-box ATP-dependent RNA helicase 48 [Source:PGSC_GENE;Acc:PGSC0003DMG400004265]	DEAD
PGSC0003DMG402016309	-2.63498	1.9e-05	0.000265196	40329800	Non-specific lipid-transfer protein [Source:PGSC_GENE;Acc:PGSC0003DMG402016309]	-
PGSC0003DMG400013408	-1.27499	1.93e-05	0.000268744	691240	DUF26 domain-containing protein 2 [Source:PGSC_GENE;Acc:PGSC0003DMG400013408]	-
PGSC0003DMG400032556	-1.12595	1.94e-05	0.000270554	5032295	Histone deacetylase [Source:PGSC_GENE;Acc:PGSC0003DMG400032556]	SIR2
PGSC0003DMG400009915	-2.0495	1.95e-05	0.000270714	71835918	Zinc finger protein [Source:PGSC_GENE;Acc:PGSC0003DMG400009915]	-
PGSC0003DMG400020560	-1.38138	1.98e-05	0.000273338	2949082	Protein phosphatase 2c [Source:PGSC_GENE;Acc:PGSC0003DMG400020560]	-
PGSC0003DMG402002060	-1.62926	1.98e-05	0.000273338	31316771	Histidine acid phosphatase [Source:PGSC_GENE;Acc:PGSC0003DMG402002060]	Acid_phosphat_A
PGSC0003DMG400042999	-1.45399	1.99e-05	0.000274804	60420401	Pentatricopeptide [Source:PGSC_GENE;Acc:PGSC0003DMG400042999]	-
PGSC0003DMG400030349	-1.45121	1.99e-05	0.000275334	57074754	CYP86A33 fatty acid omega-hydroxylase [Source:PGSC_GENE;Acc:PGSC0003DMG400030349]	p450
PGSC0003DMG400021493	-1.32593	2.01e-05	0.000277012	30974555	50S ribosomal protein L34 [Source:PGSC_GENE;Acc:PGSC0003DMG400021493]	-
PGSC0003DMG400018468	-2.29168	2.02e-05	0.000278521	3871200	Conserved gene of unknown function [Source:PGSC_GENE;Acc:PGSC0003DMG400018468]	-
PGSC0003DMG401023631	-2.06506	2.03e-05	0.000278521	8218217	Lipid binding protein [Source:PGSC_GENE;Acc:PGSC0003DMG401023631]	-
PGSC0003DMG400008311	-1.89721	2.03e-05	0.000278771	29951178	50 kDa ketoavyl-ACP synthase [Source:PGSC_GENE;Acc:PGSC0003DMG400008311]	ketoacyl-synt
PGSC0003DMG400022408	-1.25751	2.06e-05	0.000282371	34811169	WD-repeat protein [Source:PGSC_GENE;Acc:PGSC0003DMG400022408]	-
PGSC0003DMG400016829	-1.09107	2.06e-05	0.000282761	48150566	Conserved gene of unknown function [Source:PGSC_GENE;Acc:PGSC0003DMG400016829]	-
PGSC0003DMG400022353	-1.02482	2.08e-05	0.000284872	34943461	DAG [Source:PGSC_GENE;Acc:PGSC0003DMG400022353]	-
PGSC0003DMG400024180	-0.993866	2.12e-05	0.000288817	21814966	TCP domain class transcription factor [Source:PGSC_GENE;Acc:PGSC0003DMG400024180]	-
PGSC0003DMG400012815	-2.10484	2.14e-05	0.000291728	1859493	Conserved gene of unknown function [Source:PGSC_GENE;Acc:PGSC0003DMG400012815]	-
PGSC0003DMG400016776	-2.14916	2.15e-05	0.000292795	45321291	Cytochrome P450 [Source:PGSC_GENE;Acc:PGSC0003DMG400016776]	p450
PGSC0003DMG402019059	-1.25961	2.21e-05	0.000299128	31395840	Gene of unknown function [Source:PGSC_GENE;Acc:PGSC0003DMG402019059]	-
PGSC0003DMG400033345	-0.673858	2.23e-05	0.000301698	23453525	Root border cell-specific protein [Source:PGSC_GENE;Acc:PGSC0003DMG400033345]	-
PGSC0003DMG400026456	-0.906834	2.24e-05	0.000302511	51250600	Malic enzyme [Source:PGSC_GENE;Acc:PGSC0003DMG400026456]	Malic_M
PGSC0003DMG400016234	-1.80277	2.25e-05	0.000304443	2920500	Pentatricopeptide repeat-containing protein	chloroplastic [Source:PGSC_GENE;Acc:PGSC0003DMG400016234]	-
PGSC0003DMG400012663	-0.958049	2.26e-05	0.000305104	40761546	Adenylosuccinate synthetase	chloroplastic [Source:PGSC_GENE;Acc:PGSC0003DMG400012663]	-
PGSC0003DMG400016293	-1.76265	2.28e-05	0.000307403	39539988	Oxidoreductase [Source:PGSC_GENE;Acc:PGSC0003DMG400016293]	Aldo_ket_red
PGSC0003DMG400001513	-0.69008	2.3e-05	0.00030952	38380354	50S robosomal protein L11 [Source:PGSC_GENE;Acc:PGSC0003DMG400001513]	-
PGSC0003DMG400002146	-1.63483	2.3e-05	0.000310123	4418689	PTAC16 [Source:PGSC_GENE;Acc:PGSC0003DMG400002146]	-
PGSC0003DMG400026347	-1.36858	2.31e-05	0.000310128	40562311	Protein phosphatase 1 regulatory subunit SDS22 [Source:PGSC_GENE;Acc:PGSC0003DMG400026347]	-
PGSC0003DMG400028033	-1.79856	2.31e-05	0.000310154	13680651	Short-chain dehydrogenase [Source:PGSC_GENE;Acc:PGSC0003DMG400028033]	adh_short
PGSC0003DMG400011212	-1.37067	2.31e-05	0.000310329	1352751	WD-40 repeat protein family [Source:PGSC_GENE;Acc:PGSC0003DMG400011212]	-
PGSC0003DMG400008366	-1.29209	2.33e-05	0.000312213	59152971	H/ACA ribonucleoprotein complex subunit [Source:PGSC_GENE;Acc:PGSC0003DMG400008366]	-
PGSC0003DMG400020484	-1.313	2.33e-05	0.000312668	45743825	ATP synthase subunit b'	chloroplastic [Source:PGSC_GENE;Acc:PGSC0003DMG400020484]	-
PGSC0003DMG400007859	-0.966965	2.35e-05	0.000314563	1514517	Ketol-acid reductoisomerase [Source:PGSC_GENE;Acc:PGSC0003DMG400007859]	-
PGSC0003DMG400006233	-1.80057	2.37e-05	0.000316873	10913613	Periaxin [Source:PGSC_GENE;Acc:PGSC0003DMG400006233]	-
PGSC0003DMG400038566	-1.36732	2.38e-05	0.00031802	79449241	Tetratricopeptide-like helical [Source:PGSC_GENE;Acc:PGSC0003DMG400038566]	-
PGSC0003DMG400006405	-1.45651	2.38e-05	0.000318138	63452294	Protein brittle-1	chloroplast [Source:PGSC_GENE;Acc:PGSC0003DMG400006405]	Mito_carr
PGSC0003DMG400018253	-1.66622	2.38e-05	0.000318138	79520244	Leucine rich repeat-type serine/threonine receptor-like kinase [Source:PGSC_GENE;Acc:PGSC0003DMG400018253]	-
PGSC0003DMG400006459	-0.886284	2.39e-05	0.000318948	11269724	Conserved gene of unknown function [Source:PGSC_GENE;Acc:PGSC0003DMG400006459]	-
PGSC0003DMG400021086	-1.3538	2.4e-05	0.000319416	36505834	Hydroxyproline-rich glycoprotein [Source:PGSC_GENE;Acc:PGSC0003DMG400021086]	-
PGSC0003DMG400013697	-1.26068	2.41e-05	0.00032041	43221673	Pentatricopeptide repeat-containing protein [Source:PGSC_GENE;Acc:PGSC0003DMG400013697]	-
PGSC0003DMG400011790	-1.17026	2.41e-05	0.00032041	8875780	ADP	ATP carrier protein [Source:PGSC_GENE;Acc:PGSC0003DMG400011790]	Mito_carr
PGSC0003DMG402022673	-1.51057	2.41e-05	0.00032041	58834549	Acyl-CoA binding protein [Source:PGSC_GENE;Acc:PGSC0003DMG402022673]	Kelch_1
PGSC0003DMG400012851	-1.49444	2.41e-05	0.000320433	9410966	Alpha-rhamnosidase [Source:PGSC_GENE;Acc:PGSC0003DMG400012851]	-
PGSC0003DMG400042093	-1.4025	2.42e-05	0.000321193	29417565	Chloroplast photosystem II subunit X [Source:PGSC_GENE;Acc:PGSC0003DMG400042093]	-
PGSC0003DMG402028685	-1.34186	2.42e-05	0.000321193	6713091	Pentatricopeptide repeat-containing protein	mitochondrial [Source:PGSC_GENE;Acc:PGSC0003DMG402028685]	-
PGSC0003DMG400004071	-1.10322	2.44e-05	0.000322863	50967837	Mismatch repair protein [Source:PGSC_GENE;Acc:PGSC0003DMG400004071]	-
PGSC0003DMG400005403	-1.47663	2.45e-05	0.000324365	74154434	Pentatricopeptide repeat protein PPR868-14 [Source:PGSC_GENE;Acc:PGSC0003DMG400005403]	-
PGSC0003DMG400025334	-2.29637	2.46e-05	0.000324436	53073772	Nitrate transporter [Source:PGSC_GENE;Acc:PGSC0003DMG400025334]	-
PGSC0003DMG400003367	-3.84469	2.5e-05	0.000329784	20711525	Conserved gene of unknown function [Source:PGSC_GENE;Acc:PGSC0003DMG400003367]	-
PGSC0003DMG401029775	-1.20912	2.52e-05	0.000331303	81440421	MAA3 [Source:PGSC_GENE;Acc:PGSC0003DMG401029775]	-
PGSC0003DMG400007359	-1.10483	2.54e-05	0.000333874	38102563	2-oxoglutarate/malate translocator	chloroplast [Source:PGSC_GENE;Acc:PGSC0003DMG400007359]	Na_sulph_symp
PGSC0003DMG400012225	-1.30436	2.57e-05	0.000337274	56802002	PRPL11 (PLASTID RIBOSOMAL PROTEIN L11) [Source:PGSC_GENE;Acc:PGSC0003DMG400012225]	-
PGSC0003DMG400010246	-2.08357	2.6e-05	0.00034041	32454616	Conserved gene of unknown function [Source:PGSC_GENE;Acc:PGSC0003DMG400010246]	-
PGSC0003DMG400022163	-1.75874	2.6e-05	0.000340419	55762482	Pentatricopeptide repeat-containing protein [Source:PGSC_GENE;Acc:PGSC0003DMG400022163]	PPR
PGSC0003DMG400003412	-1.10135	2.61e-05	0.00034191	33431941	General negative transcription regulator [Source:PGSC_GENE;Acc:PGSC0003DMG400003412]	-
PGSC0003DMG400027414	-1.10856	2.65e-05	0.000345805	43744953	Tyrosine-specific transport protein [Source:PGSC_GENE;Acc:PGSC0003DMG400027414]	-
PGSC0003DMG400029579	-1.42867	2.67e-05	0.000348147	44774561	Thioredoxin domain-containing protein [Source:PGSC_GENE;Acc:PGSC0003DMG400029579]	-
PGSC0003DMG402032203	-2.39009	2.68e-05	0.000349437	1974045	Extensin [Source:PGSC_GENE;Acc:PGSC0003DMG402032203]	-
PGSC0003DMG400010935	-1.00999	2.68e-05	0.000349437	35672578	Zinc finger protein VAR3	chloroplastic [Source:PGSC_GENE;Acc:PGSC0003DMG400010935]	zf-RanBP
PGSC0003DMG400028998	-0.996915	2.69e-05	0.000350033	33061623	Leukotriene A-4 hydrolase [Source:PGSC_GENE;Acc:PGSC0003DMG400028998]	-
PGSC0003DMG400007038	-1.14195	2.69e-05	0.000350033	44913810	Tetratricopeptide repeat (TPR)-containing protein [Source:PGSC_GENE;Acc:PGSC0003DMG400007038]	-
PGSC0003DMG400014250	-1.34563	2.74e-05	0.000355993	57925905	Serine carboxypeptidase [Source:PGSC_GENE;Acc:PGSC0003DMG400014250]	Peptidase_S10
PGSC0003DMG402003705	-1.11448	2.74e-05	0.000355993	70285469	GTP-dependent nucleic acid-binding protein engD [Source:PGSC_GENE;Acc:PGSC0003DMG402003705]	-
PGSC0003DMG400013489	-1.77113	2.75e-05	0.000356901	9131587	Leucine-rich repeat receptor-like kinase [Source:PGSC_GENE;Acc:PGSC0003DMG400013489]	Pkinase
PGSC0003DMG400020434	-1.04299	2.76e-05	0.000357047	50350281	Ribosomal protein L11 [Source:PGSC_GENE;Acc:PGSC0003DMG400020434]	-
PGSC0003DMG400010055	-3.30646	2.78e-05	0.000359056	45077670	Receptor protein kinase [Source:PGSC_GENE;Acc:PGSC0003DMG400010055]	Pkinase
PGSC0003DMG400010641	-1.37739	2.81e-05	0.000362735	12425357	Pheophorbide A oxygenase [Source:PGSC_GENE;Acc:PGSC0003DMG400010641]	-
PGSC0003DMG400023360	-1.84505	2.81e-05	0.000362802	51366941	WRKY transcription factor [Source:PGSC_GENE;Acc:PGSC0003DMG400023360]	WRKY
PGSC0003DMG400024972	-1.34253	2.83e-05	0.000364758	43109824	Conserved gene of unknown function [Source:PGSC_GENE;Acc:PGSC0003DMG400024972]	-
PGSC0003DMG400018657	-1.75629	2.86e-05	0.000368175	87887878	Conserved gene of unknown function [Source:PGSC_GENE;Acc:PGSC0003DMG400018657]	NmrA
PGSC0003DMG400017379	-0.717341	2.9e-05	0.000372433	43375465	Las1-like family protein [Source:PGSC_GENE;Acc:PGSC0003DMG400017379]	-
PGSC0003DMG400025034	-0.840896	2.95e-05	0.000378494	1904647	Thioredoxin [Source:PGSC_GENE;Acc:PGSC0003DMG400025034]	-
PGSC0003DMG400005246	-1.2913	2.98e-05	0.000381677	36665936	Pterin-4-alpha-carbinolamine dehydratase [Source:PGSC_GENE;Acc:PGSC0003DMG400005246]	-
PGSC0003DMG400032777	-1.05394	3e-05	0.000383238	16238868	L-ascorbate peroxidase 1	cytosolic [Source:PGSC_GENE;Acc:PGSC0003DMG400032777]	-
PGSC0003DMG400012288	-2.32363	3.01e-05	0.000384428	55853163	Endo-beta-1	4-D-glucanase [Source:PGSC_GENE;Acc:PGSC0003DMG400012288]	-
PGSC0003DMG400032268	-1.51709	3.01e-05	0.000384604	54075147	Pentatricopeptide repeat-containing protein [Source:PGSC_GENE;Acc:PGSC0003DMG400032268]	PPR
PGSC0003DMG400000995	-1.0343	3.03e-05	0.000386124	6280503	Phosphoribosylaminoimidazole carboxylase [Source:PGSC_GENE;Acc:PGSC0003DMG400000995]	-
PGSC0003DMG400011058	-0.798638	3.04e-05	0.000387354	54494769	RNA binding protein [Source:PGSC_GENE;Acc:PGSC0003DMG400011058]	RRM_1
PGSC0003DMG400024979	-0.876515	3.07e-05	0.000390394	43220446	Conserved gene of unknown function [Source:PGSC_GENE;Acc:PGSC0003DMG400024979]	-
PGSC0003DMG400016645	-1.97354	3.09e-05	0.00039197	34307909	Pentatricopeptide repeat-containing protein [Source:PGSC_GENE;Acc:PGSC0003DMG400016645]	-
PGSC0003DMG402012933	-1.97599	3.09e-05	0.00039197	20184070	Pentatricopeptide repeat-containing protein	mitochondrial [Source:PGSC_GENE;Acc:PGSC0003DMG402012933]	-
PGSC0003DMG400030415	-4.6311	3.1e-05	0.000392655	56687730	Expansin18 [Source:PGSC_GENE;Acc:PGSC0003DMG400030415]	-
PGSC0003DMG400018506	-2.3691	3.11e-05	0.000394569	4056263	Jumonji domain protein [Source:PGSC_GENE;Acc:PGSC0003DMG400018506]	JmjC
PGSC0003DMG400024954	-0.925533	3.12e-05	0.000394812	43326481	LIM domain kinase [Source:PGSC_GENE;Acc:PGSC0003DMG400024954]	Pkinase
PGSC0003DMG400016915	-2.59066	3.13e-05	0.00039636	16988661	Non-symbiotic hemoglobin 2 [Source:PGSC_GENE;Acc:PGSC0003DMG400016915]	-
PGSC0003DMG400005934	-2.56071	3.2e-05	0.000403302	54591001	Transcriptional factor B3 family protein [Source:PGSC_GENE;Acc:PGSC0003DMG400005934]	B3
PGSC0003DMG401009429	-1.5531	3.2e-05	0.000403397	27085928	Uroporphyrinogen-III synthase [Source:PGSC_GENE;Acc:PGSC0003DMG401009429]	HEM4
PGSC0003DMG400013578	-1.17918	3.2e-05	0.000403397	40257861	Putative callose synthase [Source:PGSC_GENE;Acc:PGSC0003DMG400013578]	-
PGSC0003DMG400030037	-3.36193	3.21e-05	0.00040451	29802415	ATP binding protein [Source:PGSC_GENE;Acc:PGSC0003DMG400030037]	-
PGSC0003DMG400010523	-1.54686	3.22e-05	0.000405569	49439679	Serine-threonine protein kinase	plant-type [Source:PGSC_GENE;Acc:PGSC0003DMG400010523]	-
PGSC0003DMG400004009	-1.50229	3.24e-05	0.000407155	43582362	Phospholipase C [Source:PGSC_GENE;Acc:PGSC0003DMG400004009]	-
PGSC0003DMG400028828	-0.762016	3.25e-05	0.000408121	5996688	Conserved gene of unknown function [Source:PGSC_GENE;Acc:PGSC0003DMG400028828]	-
PGSC0003DMG400027874	-0.825165	3.29e-05	0.00041159	9122994	Isoform 2 of Probable beta-1	3-galactosyltransferase 2 [Source:PGSC_GENE;Acc:PGSC0003DMG400027874]	Galactosyl_T
PGSC0003DMG400018096	-0.953453	3.32e-05	0.000414942	52582813	U3 small nucleolar ribonucleoprotein protein mpp10 [Source:PGSC_GENE;Acc:PGSC0003DMG400018096]	-
PGSC0003DMG400017997	-1.99455	3.32e-05	0.000414942	25483627	Cytochrome P450 [Source:PGSC_GENE;Acc:PGSC0003DMG400017997]	p450
PGSC0003DMG400006944	-7.85093	3.33e-05	0.000416226	26215534	Abscission polygalacturonase [Source:PGSC_GENE;Acc:PGSC0003DMG400006944]	-
PGSC0003DMG400020503	-1.38576	3.36e-05	0.000419136	1289513	DNA binding protein [Source:PGSC_GENE;Acc:PGSC0003DMG400020503]	-
PGSC0003DMG400009241	-1.37896	3.38e-05	0.000421522	8750829	Pentatricopeptide repeat-containing protein [Source:PGSC_GENE;Acc:PGSC0003DMG400009241]	-
PGSC0003DMG400001339	-2.53964	3.46e-05	0.000431077	46057853	Protein 1 [Source:PGSC_GENE;Acc:PGSC0003DMG400001339]	Myb_DNA-binding
PGSC0003DMG400004651	-0.764421	3.47e-05	0.000432307	60481184	Polyprotein [Source:PGSC_GENE;Acc:PGSC0003DMG400004651]	-
PGSC0003DMG400031817	-0.757167	3.48e-05	0.000432307	52885245	RelA-SpoT RSH1 [Source:PGSC_GENE;Acc:PGSC0003DMG400031817]	-
PGSC0003DMG400005325	-0.949667	3.51e-05	0.000436916	35571410	Transcription factor [Source:PGSC_GENE;Acc:PGSC0003DMG400005325]	CCT
PGSC0003DMG400019363	-1.6363	3.52e-05	0.000437816	47746287	Ribosome-recycling factor	chloroplastic [Source:PGSC_GENE;Acc:PGSC0003DMG400019363]	-
PGSC0003DMG400004640	-0.608766	3.53e-05	0.000438133	60279759	Conserved gene of unknown function [Source:PGSC_GENE;Acc:PGSC0003DMG400004640]	-
PGSC0003DMG400019440	-1.74294	3.6e-05	0.000445271	75346563	Pentatricopeptide repeat-containing protein	chloroplastic [Source:PGSC_GENE;Acc:PGSC0003DMG400019440]	-
PGSC0003DMG400009470	-1.38678	3.6e-05	0.000445271	62571169	Gtpase mss1/trme [Source:PGSC_GENE;Acc:PGSC0003DMG400009470]	-
PGSC0003DMG400011246	-0.854727	3.61e-05	0.000446293	591227	Glyceraldehyde-3-phosphate dehydrogenase [Source:PGSC_GENE;Acc:PGSC0003DMG400011246]	-
PGSC0003DMG400024105	-1.46071	3.66e-05	0.000451786	59951965	Conserved gene of unknown function [Source:PGSC_GENE;Acc:PGSC0003DMG400024105]	-
PGSC0003DMG400007080	-1.13046	3.68e-05	0.000453892	52183011	Signal peptidase I family protein [Source:PGSC_GENE;Acc:PGSC0003DMG400007080]	Peptidase_S24
PGSC0003DMG400018627	-1.26164	3.68e-05	0.000453892	88151620	Structural constituent of ribosome [Source:PGSC_GENE;Acc:PGSC0003DMG400018627]	-
PGSC0003DMG400042500	-1.92268	3.69e-05	0.000454934	17003154	Pentatricopeptide repeat-containing protein [Source:PGSC_GENE;Acc:PGSC0003DMG400042500]	-
PGSC0003DMG400021708	-0.98799	3.72e-05	0.000458488	35522939	DAG protein	chloroplastic [Source:PGSC_GENE;Acc:PGSC0003DMG400021708]	-
PGSC0003DMG400019319	-2.31473	3.73e-05	0.000458902	48011851	Type I inositol polyphosphate 5-phosphatase [Source:PGSC_GENE;Acc:PGSC0003DMG400019319]	Exo_endo_phos
PGSC0003DMG400005656	-1.46475	3.74e-05	0.000460538	58543890	Beta-mannosidase [Source:PGSC_GENE;Acc:PGSC0003DMG400005656]	Glyco_hydro_1
PGSC0003DMG400016231	-0.936878	3.76e-05	0.000462107	2855844	Membrane-associated 30 kDa protein	chloroplastic [Source:PGSC_GENE;Acc:PGSC0003DMG400016231]	-
PGSC0003DMG400014792	-1.311	3.78e-05	0.000464032	49060456	ATP binding protein [Source:PGSC_GENE;Acc:PGSC0003DMG400014792]	SKI
PGSC0003DMG400012013	-0.864102	3.83e-05	0.000470179	20685489	Conserved gene of unknown function [Source:PGSC_GENE;Acc:PGSC0003DMG400012013]	-
PGSC0003DMG400010897	-3.03084	3.83e-05	0.000470229	1450489	Myosin XI [Source:PGSC_GENE;Acc:PGSC0003DMG400010897]	DIL
PGSC0003DMG400008676	-1.26673	3.83e-05	0.000470334	19527797	DNA-damage-inducible protein f [Source:PGSC_GENE;Acc:PGSC0003DMG400008676]	MatE
PGSC0003DMG400001670	-1.27879	3.88e-05	0.000475303	67962992	Receptor protein kinase [Source:PGSC_GENE;Acc:PGSC0003DMG400001670]	Pkinase_Tyr
PGSC0003DMG400015180	-0.919889	3.93e-05	0.000480683	50971358	Gamma tubulin [Source:PGSC_GENE;Acc:PGSC0003DMG400015180]	Tubulin
PGSC0003DMG400005803	-1.12451	3.99e-05	0.000486817	5436433	Nodulin-26 [Source:PGSC_GENE;Acc:PGSC0003DMG400005803]	-
PGSC0003DMG401016396	-1.17339	4.03e-05	0.000490338	3965155	Dihydroorotate dehydrogenase [Source:PGSC_GENE;Acc:PGSC0003DMG401016396]	DHO_dh
PGSC0003DMG401000526	-1.40374	4.03e-05	0.000490843	46976943	Calcium homeostasis regulator CHoR1 [Source:PGSC_GENE;Acc:PGSC0003DMG401000526]	-
PGSC0003DMG400016242	-1.84788	4.05e-05	0.000492554	3072231	Acetolactate synthase [Source:PGSC_GENE;Acc:PGSC0003DMG400016242]	ACT
PGSC0003DMG400019144	-1.30339	4.07e-05	0.00049448	50800818	UPF0497 membrane protein [Source:PGSC_GENE;Acc:PGSC0003DMG400019144]	-
PGSC0003DMG400042954	-1.24363	4.11e-05	0.00049926	48007884	Pentatricopeptide repeat-containing protein [Source:PGSC_GENE;Acc:PGSC0003DMG400042954]	PPR
PGSC0003DMG400003949	-1.70558	4.11e-05	0.000499401	53381115	Conserved gene of unknown function [Source:PGSC_GENE;Acc:PGSC0003DMG400003949]	-
PGSC0003DMG400023978	-0.823681	4.16e-05	0.000504729	5283304	Mevalonate disphosphate decarboxylase [Source:PGSC_GENE;Acc:PGSC0003DMG400023978]	GHMP_kinases
PGSC0003DMG400025068	-1.10424	4.21e-05	0.000509897	61122954	One-helix protein [Source:PGSC_GENE;Acc:PGSC0003DMG400025068]	-
PGSC0003DMG400039680	-1.90723	4.21e-05	0.00051043	763253	ATP binding protein [Source:PGSC_GENE;Acc:PGSC0003DMG400039680]	Pkinase_Tyr
PGSC0003DMG400031084	-1.32269	4.22e-05	0.000511207	51451476	Glucose-1-phosphate adenylyltransferase small subunit	chloroplastic/amyloplastic [Source:PGSC_GENE;Acc:PGSC0003DMG400031084]	-
PGSC0003DMG400019333	-1.58653	4.26e-05	0.000515303	48723105	Single-stranded DNA-binding protein	ssb [Source:PGSC_GENE;Acc:PGSC0003DMG400019333]	-
PGSC0003DMG400021458	-0.988794	4.32e-05	0.000522249	17874891	ALA-interacting subunit 5 [Source:PGSC_GENE;Acc:PGSC0003DMG400021458]	-
PGSC0003DMG400004510	-6.43526	4.39e-05	0.000530342	46360719	Spotted leaf protein [Source:PGSC_GENE;Acc:PGSC0003DMG400004510]	U-box
PGSC0003DMG400002890	-1.58891	4.4e-05	0.000530342	2943690	Xenotropic and polytropic murine leukemia virus receptor ids-4 [Source:PGSC_GENE;Acc:PGSC0003DMG400002890]	SPX
PGSC0003DMG400007741	-1.05481	4.4e-05	0.000530342	59455494	Conserved gene of unknown function [Source:PGSC_GENE;Acc:PGSC0003DMG400007741]	-
PGSC0003DMG400033584	-0.712392	4.44e-05	0.000534728	82665502	Fructose-1	6-bisphosphatase [Source:PGSC_GENE;Acc:PGSC0003DMG400033584]	-
PGSC0003DMG401028340	-1.42808	4.45e-05	0.000536102	133917	Protein UXT [Source:PGSC_GENE;Acc:PGSC0003DMG401028340]	-
PGSC0003DMG400027509	-1.66471	4.53e-05	0.000544384	74477169	Protein ZINC INDUCED FACILITATOR-LIKE 1 [Source:PGSC_GENE;Acc:PGSC0003DMG400027509]	MFS_1
PGSC0003DMG400025866	-0.802165	4.54e-05	0.000545026	84062577	Stress-enhanced protein 1 [Source:PGSC_GENE;Acc:PGSC0003DMG400025866]	-
PGSC0003DMG400017812	-1.07166	4.54e-05	0.000545026	27833058	40S ribosomal protein S5 [Source:PGSC_GENE;Acc:PGSC0003DMG400017812]	-
PGSC0003DMG400006872	-1.34115	4.55e-05	0.000546149	65997488	Thylakoid lumenal 19 kDa protein	chloroplast [Source:PGSC_GENE;Acc:PGSC0003DMG400006872]	-
PGSC0003DMG401026407	-2.40089	4.57e-05	0.000548848	41342717	Neoxanthin synthase [Source:PGSC_GENE;Acc:PGSC0003DMG401026407]	-
PGSC0003DMG400024226	-1.0238	4.58e-05	0.000548857	49997124	Ribose-phosphate pyrophosphokinase 2 [Source:PGSC_GENE;Acc:PGSC0003DMG400024226]	-
PGSC0003DMG400018598	-1.2067	4.61e-05	0.000552352	10524338	CSK (CHLOROPLAST SENSOR KINASE); ATP binding / kinase [Source:PGSC_GENE;Acc:PGSC0003DMG400018598]	-
PGSC0003DMG400020554	-1.06693	4.69e-05	0.00056118	3095241	PPR1 protein [Source:PGSC_GENE;Acc:PGSC0003DMG400020554]	-
PGSC0003DMG400021677	-1.57095	4.72e-05	0.000562719	4045310	Pentatricopeptide repeat-containing protein [Source:PGSC_GENE;Acc:PGSC0003DMG400021677]	PPR
PGSC0003DMG400017151	-0.888658	4.75e-05	0.000566649	56921718	60S ribosomal protein L17 [Source:PGSC_GENE;Acc:PGSC0003DMG400017151]	-
PGSC0003DMG400011321	-1.72646	4.8e-05	0.000571498	58016454	Protein phosphatase-2c [Source:PGSC_GENE;Acc:PGSC0003DMG400011321]	PP2C
PGSC0003DMG400007201	-1.5502	4.8e-05	0.000571498	59562041	Photosystem II core complex proteins psbY	chloroplast [Source:PGSC_GENE;Acc:PGSC0003DMG400007201]	-
PGSC0003DMG400020888	-2.04058	4.82e-05	0.000573409	49473786	White-brown-complex ABC transporter family [Source:PGSC_GENE;Acc:PGSC0003DMG400020888]	ABC2_membrane
PGSC0003DMG400027526	-0.951468	4.87e-05	0.000578214	74622298	Prolyl-tRNA synthetase [Source:PGSC_GENE;Acc:PGSC0003DMG400027526]	tRNA-synt_2b
PGSC0003DMG400013989	-2.04557	4.9e-05	0.000580444	18714464	CBL-interacting protein kinase 07 [Source:PGSC_GENE;Acc:PGSC0003DMG400013989]	Pkinase
PGSC0003DMG400009282	-1.07153	4.93e-05	0.000583508	14219233	Protein MYG1 [Source:PGSC_GENE;Acc:PGSC0003DMG400009282]	-
PGSC0003DMG400028684	-1.33073	5e-05	0.000591431	6717367	Pentatricopeptide repeat-containing protein [Source:PGSC_GENE;Acc:PGSC0003DMG400028684]	-
PGSC0003DMG400010900	-0.792166	5.01e-05	0.000591922	35184428	Cytosolic acetoacetyl-coenzyme A thiolase [Source:PGSC_GENE;Acc:PGSC0003DMG400010900]	Thiolase_N
PGSC0003DMG400026243	-1.21829	5.06e-05	0.000596611	50989732	Transcription factor [Source:PGSC_GENE;Acc:PGSC0003DMG400026243]	-
PGSC0003DMG400007519	-0.889809	5.1e-05	0.00060079	1264027	Conserved gene of unknown function [Source:PGSC_GENE;Acc:PGSC0003DMG400007519]	-
PGSC0003DMG402004581	-1.73321	5.11e-05	0.000601592	59489261	Hydrolase	alpha/beta fold family protein [Source:PGSC_GENE;Acc:PGSC0003DMG402004581]	-
PGSC0003DMG400030894	-1.37723	5.12e-05	0.00060249	4190046	Protein kinase APK1B	chloroplast [Source:PGSC_GENE;Acc:PGSC0003DMG400030894]	-
PGSC0003DMG400006940	-1.39585	5.17e-05	0.000607107	26070074	Oxidoreductase [Source:PGSC_GENE;Acc:PGSC0003DMG400006940]	-
PGSC0003DMG400031762	-1.18978	5.17e-05	0.000607107	33338986	Conserved gene of unknown function [Source:PGSC_GENE;Acc:PGSC0003DMG400031762]	-
PGSC0003DMG401010181	-1.21428	5.2e-05	0.000610024	44611824	Pentatricopeptide repeat domain containing protein [Source:PGSC_GENE;Acc:PGSC0003DMG401010181]	-
PGSC0003DMG400009065	-0.977548	5.22e-05	0.000611799	49083163	Conserved gene of unknown function [Source:PGSC_GENE;Acc:PGSC0003DMG400009065]	-
PGSC0003DMG400015968	-1.0484	5.24e-05	0.000613889	37608321	Ribosomal protein S6 [Source:PGSC_GENE;Acc:PGSC0003DMG400015968]	-
PGSC0003DMG402003586	-2.88337	5.25e-05	0.000614703	39098316	Cell number regulator 13 [Source:PGSC_GENE;Acc:PGSC0003DMG402003586]	-
PGSC0003DMG400020427	-1.54004	5.35e-05	0.000625658	50054673	DNA binding protein [Source:PGSC_GENE;Acc:PGSC0003DMG400020427]	HLH
PGSC0003DMG400019266	-1.18119	5.46e-05	0.000637376	54125571	50S ribosomal protein L24	chloroplastic [Source:PGSC_GENE;Acc:PGSC0003DMG400019266]	KOW
PGSC0003DMG400015158	-1.297	5.49e-05	0.000640533	51405704	Protein bem46 [Source:PGSC_GENE;Acc:PGSC0003DMG400015158]	-
PGSC0003DMG400026574	-2.75416	5.51e-05	0.000642018	13301708	Myosin heavy chain [Source:PGSC_GENE;Acc:PGSC0003DMG400026574]	-
PGSC0003DMG402000526	-1.52678	5.54e-05	0.000644952	46982755	Calcium homeostasis regulator CHoR1 [Source:PGSC_GENE;Acc:PGSC0003DMG402000526]	-
PGSC0003DMG400013962	-1.69918	5.62e-05	0.000653651	16125457	Amino acid transporter [Source:PGSC_GENE;Acc:PGSC0003DMG400013962]	Aa_trans
[truncated: 1,782 more rows]

## Sheet: Arielle specific up_genes
							Table S6. Specifically upregulated genes in Arielle
[truncated: 359 more rows]

[truncated: 1 more sheets: Arielle specific down_genes]
