# Supplementary material for: Comparative transcriptome profiling of potato cultivars infected by late blight pathogen Phytophthora infestans: Diversity of quantitative and qualitative responses
Source: Genomics. 2023 Sep;115(5):110678. doi: 10.1016/j.ygeno.2023.110678 (PMC10548088; doi:10.1016/j.ygeno.2023.110678)
Supplement: Supplementary file 8 — Supplementary material 8 [file mmc8.xlsx]

## Sheet: Inversely regulated genes
						Table S7.Inversely regulated genes in Ando and Arielle
Inversely regulated genes
	Ando	Arielle
gene_id	log2FoldChange	log2FoldChange	gene_description
PGSC0003DMG400036966	3.30799	-2.29119	UDP-glucose 6-dehydrogenase [Source:PGSC_GENE;Acc:PGSC0003DMG400036966]
PGSC0003DMG400007250	1.76925	-1.55688	Gene of unknown function [Source:PGSC_GENE;Acc:PGSC0003DMG400007250]
PGSC0003DMG400025795	1.74196	-1.63996	Cytochrome P450 [Source:PGSC_GENE;Acc:PGSC0003DMG400025795]	p450
PGSC0003DMG400000513	4.7508	-1.85932	Stachyose synthase [Source:PGSC_GENE;Acc:PGSC0003DMG400000513]	-
PGSC0003DMG400022616	1.9021	-1.24644	Conserved gene of unknown function [Source:PGSC_GENE;Acc:PGSC0003DMG400022616]	-
PGSC0003DMG400009467	3.0187	-3.45333	Metal ion binding protein [Source:PGSC_GENE;Acc:PGSC0003DMG400009467]	HMA
PGSC0003DMG400001934	1.90364	-0.907937	DNA methyltransferase [Source:PGSC_GENE;Acc:PGSC0003DMG400001934]	DNA_methylase
PGSC0003DMG400022304	1.75948	-1.53451	Extracellular ligand-gated ion channel [Source:PGSC_GENE;Acc:PGSC0003DMG400022304]	-
PGSC0003DMG400008011	1.76136	-1.59244	ABRE binding factor [Source:PGSC_GENE;Acc:PGSC0003DMG400008011]	bZIP_1
PGSC0003DMG400014327	1.81878	-0.923162	Methyl binding domain protein [Source:PGSC_GENE;Acc:PGSC0003DMG400014327]	MBD
PGSC0003DMG400013648	1.52103	-1.03264	Sugar transporter [Source:PGSC_GENE;Acc:PGSC0003DMG400013648]	Sugar_tr
PGSC0003DMG400018751	0.687772	-0.754481	Protein kinase [Source:PGSC_GENE;Acc:PGSC0003DMG400018751]	Pkinase_Tyr
PGSC0003DMG400014440	0.813794	-1.05387	Gene of unknown function [Source:PGSC_GENE;Acc:PGSC0003DMG400014440]	-
PGSC0003DMG400015377	-1.54157	0.986168	SlTCP3 [Source:PGSC_GENE;Acc:PGSC0003DMG400015377]
PGSC0003DMG402019255	-1.76468	4.54575	Pectinesterase [Source:PGSC_GENE;Acc:PGSC0003DMG402019255]
PGSC0003DMG400002776	-1.2106	0.661175	Calreticulin [Source:PGSC_GENE;Acc:PGSC0003DMG400002776]
PGSC0003DMG400023011	-2.17314	1.2928	Conserved gene of unknown function [Source:PGSC_GENE;Acc:PGSC0003DMG400023011]
PGSC0003DMG400020553	-0.75421	0.568824	Gene of unknown function [Source:PGSC_GENE;Acc:PGSC0003DMG400020553]
PGSC0003DMG400008434	-1.50021	0.975997	Conserved gene of unknown function [Source:PGSC_GENE;Acc:PGSC0003DMG400008434]
PGSC0003DMG400000999	-0.941627	1.03288	Sequence-specific DNA binding / transcription factor [Source:PGSC_GENE;Acc:PGSC0003DMG400000999]
PGSC0003DMG400022055	-1.14876	1.99118	Aspartyl-tRNA synthetase [Source:PGSC_GENE;Acc:PGSC0003DMG400022055]
PGSC0003DMG400005691	-1.21784	0.768077	WD-repeat protein [Source:PGSC_GENE;Acc:PGSC0003DMG400005691]
