# Supplementary material for: Comparative transcriptome profiling of potato cultivars infected by late blight pathogen Phytophthora infestans: Diversity of quantitative and qualitative responses
Source: Genomics. 2023 Sep;115(5):110678. doi: 10.1016/j.ygeno.2023.110678 (PMC10548088; doi:10.1016/j.ygeno.2023.110678)
Supplement: Supplementary file 9 — Supplementary material 9 [file mmc9.xlsx]

## Sheet: Sheet2
						Table S8. List of PR and NBS-LRR Genes in Ando and Arielle
gene_id	log2FoldChange	pvalue	padj	gene_description	Cultivar
PGSC0003DMG400011907	3.35735	0.00857449	0.0364016	NBS-coding resistance gene analog [Source:PGSC_GENE;Acc:PGSC0003DMG400011907]	Ando
PGSC0003DMG402015877	2.47662	0.000949429	0.00656972	NBS-coding resistance gene analog [Source:PGSC_GENE;Acc:PGSC0003DMG402015877]	Ando
PGSC0003DMG400046438	2.24272	0.000287042	0.0025197	NB-ARC domain containing protein [Source:PGSC_GENE;Acc:PGSC0003DMG400046438]	Ando
PGSC0003DMG401021043	1.93136	6.1e-06	0.000101323	NBS-LRR resistance protein [Source:PGSC_GENE;Acc:PGSC0003DMG401021043]	Ando
PGSC0003DMG401020581	1.8808	0.000626566	0.00476643	Tir-nbs-lrr resistance protein [Source:PGSC_GENE;Acc:PGSC0003DMG401020581]	Ando
PGSC0003DMG400020580	1.76654	0.00130301	0.00845299	Tir-nbs-lrr resistance protein [Source:PGSC_GENE;Acc:PGSC0003DMG400020580]	Ando
PGSC0003DMG400013407	1.73162	0.000259657	0.00233733	CC-NBS-LRR class disease resistance protein [Source:PGSC_GENE;Acc:PGSC0003DMG400013407]	Ando
PGSC0003DMG400044423	1.66873	0.011848	0.0465848	NBS-LRR type disease resistance protein [Source:PGSC_GENE;Acc:PGSC0003DMG400044423]	Ando
PGSC0003DMG400001982	1.50576	0.00988487	0.0404321	NBS-coding resistance gene analog [Source:PGSC_GENE;Acc:PGSC0003DMG400001982]	Ando
PGSC0003DMG400046546	1.46165	0.00818152	0.0352065	Tir-nbs resistance protein [Source:PGSC_GENE;Acc:PGSC0003DMG400046546]	Ando
PGSC0003DMG402020581	1.46041	0.00674506	0.0303003	NBS-coding resistance gene protein [Source:PGSC_GENE;Acc:PGSC0003DMG402020581]	Ando
PGSC0003DMG400007999	1.45146	0.00237955	0.0135412	Nbs-lrr resistance protein [Source:PGSC_GENE;Acc:PGSC0003DMG400007999]	Ando
PGSC0003DMG403000927	1.34196	9.68e-05	0.00102661	Cc-nbs-lrr resistance protein [Source:PGSC_GENE;Acc:PGSC0003DMG403000927]	Ando
PGSC0003DMG400005600	1.28985	0.0107817	0.0432829	NBS-LRR resistance protein [Source:PGSC_GENE;Acc:PGSC0003DMG400005600]	Ando
PGSC0003DMG400019803	1.09589	0.00279094	0.0153101	NBS-LRR resistance protein [Source:PGSC_GENE;Acc:PGSC0003DMG400019803]	Ando
PGSC0003DMG401007575	0.68831	0.000605441	0.00463675	Cc-nbs-lrr resistance protein [Source:PGSC_GENE;Acc:PGSC0003DMG401007575]	Ando
PGSC0003DMG400021098	0.638759	0.0129961	0.0498826	Nbs-lrr resistance protein [Source:PGSC_GENE;Acc:PGSC0003DMG400021098]	Ando
PGSC0003DMG400020749	-0.634924	0.010417	0.0421386	NBS-LRR resistance protein [Source:PGSC_GENE;Acc:PGSC0003DMG400020749]	Ando
PGSC0003DMG400007872	-0.806911	0.00181881	0.0109843	NBS-LRR protein [Source:PGSC_GENE;Acc:PGSC0003DMG400007872]	Ando
PGSC0003DMG400006316	-0.887241	0.00580872	0.0270542	NBS-LRR type disease resistance protein [Source:PGSC_GENE;Acc:PGSC0003DMG400006316]	Ando
PGSC0003DMG400007870	-0.985291	0.0108761	0.0435235	NBS-LRR protein [Source:PGSC_GENE;Acc:PGSC0003DMG400007870]	Ando
PGSC0003DMG400023250	-1.17874	6.73e-05	0.000755357	NBS-LRR resistance protein [Source:PGSC_GENE;Acc:PGSC0003DMG400023250]	Ando
PGSC0003DMG400028081	-1.29621	0.0120433	0.0471893	Cc-nbs-lrr resistance protein [Source:PGSC_GENE;Acc:PGSC0003DMG400028081]	Ando
PGSC0003DMG400024429	-1.82059	7.14e-05	0.000792193	NBS-coding resistance gene analog [Source:PGSC_GENE;Acc:PGSC0003DMG400024429]	Ando
PGSC0003DMG400017133	-2.22929	0.000417582	0.0034464	Lipid transfer protein [Source:PGSC_GENE;Acc:PGSC0003DMG400017133]	Ando
PGSC0003DMG400006175	-0.733412	0.000111918	0.00115514	Ascorbate peroxidase [Source:PGSC_GENE;Acc:PGSC0003DMG400006175]	Ando
PGSC0003DMG400030063	-0.542112	0.0128248	0.0494087	Ascorbate peroxidase [Source:PGSC_GENE;Acc:PGSC0003DMG400030063]	Ando
PGSC0003DMG400012589	2.35052	0.00229976	0.0131718	Cationic peroxidase [Source:PGSC_GENE;Acc:PGSC0003DMG400012589]	Ando
PGSC0003DMG400015106	2.75929	0.00249559	0.0140213	Cell wall peroxidase [Source:PGSC_GENE;Acc:PGSC0003DMG400015106]	Ando
PGSC0003DMG400000214	-1.09022	0.000125287	0.00127234	Chitinase [Source:PGSC_GENE;Acc:PGSC0003DMG400000214]	Ando
PGSC0003DMG400019883	-2.33775	3.24e-08	1.08e-06	Chitinase [Source:PGSC_GENE;Acc:PGSC0003DMG400019883]	Ando
PGSC0003DMG400021910	-0.795484	0.000521884	0.00411892	Chitinase [Source:PGSC_GENE;Acc:PGSC0003DMG400021910]	Ando
PGSC0003DMG400000511	-0.999139	0.00993121	0.0405639	Class III peroxidase [Source:PGSC_GENE;Acc:PGSC0003DMG400000511]	Ando
PGSC0003DMG400025063	0.865548	0.00888146	0.0372939	Class IV chitinase [Source:PGSC_GENE;Acc:PGSC0003DMG400025063]	Ando
PGSC0003DMG400030056	-0.977049	0.0017482	0.0106513	Cytosolic ascorbate peroxidase 1 [Source:PGSC_GENE;Acc:PGSC0003DMG400030056]	Ando
PGSC0003DMG400003056	3.82735	4.83e-11	3.09e-09	Ethylene-responsive proteinase inhibitor 1 [Source:PGSC_GENE;Acc:PGSC0003DMG400003056]	Ando
PGSC0003DMG400015267	1.86105	0.00436079	0.0216355	Kunitz-type protease inhibitor [Source:PGSC_GENE;Acc:PGSC0003DMG400015267]	Ando
PGSC0003DMG400032777	-1.05394	3e-05	0.000383238	L-ascorbate peroxidase 1, cytosolic [Source:PGSC_GENE;Acc:PGSC0003DMG400032777]	Ando
PGSC0003DMG400004818	0.976107	4e-05	0.000487189	Metalloendoproteinase 1 [Source:PGSC_GENE;Acc:PGSC0003DMG400004818]	Ando
PGSC0003DMG400003057	3.21862	3.97e-06	6.99e-05	Osmotin [Source:PGSC_GENE;Acc:PGSC0003DMG400003057]	Ando
PGSC0003DMG400003058	4.01245	5.72e-05	0.000662893	Osmotin OSML15 [Source:PGSC_GENE;Acc:PGSC0003DMG400003058]	Ando
PGSC0003DMG400004259	-1.75267	8.47e-07	1.89e-05	Thaumatin [Source:PGSC_GENE;Acc:PGSC0003DMG400004259]	Ando
PGSC0003DMG400006543	2.03595	0.0104931	0.0423635	Thaumatin [Source:PGSC_GENE;Acc:PGSC0003DMG400006543]	Ando
PGSC0003DMG400017744	-1.47219	1.17e-08	4.38e-07	Peroxidase 31 [Source:PGSC_GENE;Acc:PGSC0003DMG400017744]	Ando
PGSC0003DMG400020252	3.14242	5.66e-05	0.00065606	Peroxidase 55 [Source:PGSC_GENE;Acc:PGSC0003DMG400020252]	Ando
PGSC0003DMG400013654	7.02581	8.75e-08	2.6e-06	Peroxidase 7 [Source:PGSC_GENE;Acc:PGSC0003DMG400013654]	Ando
PGSC0003DMG400012344	1.73909	0.000287159	0.0025197	Phospholipid hydroperoxide glutathione peroxidase [Source:PGSC_GENE;Acc:PGSC0003DMG400012344]	Ando
PGSC0003DMG400032259	-1.53263	0.00454417	0.0223793	Protease inhibitor [Source:PGSC_GENE;Acc:PGSC0003DMG400032259]	Ando
PGSC0003DMG400004548	4.45945	9.41e-05	0.00100226	Proteinase inhibitor type-2 CEVI57 [Source:PGSC_GENE;Acc:PGSC0003DMG400004548]	Ando
PGSC0003DMG400004549	2.779	0.00315688	0.0168619	Proteinase inhibitor type-2 CEVI57 [Source:PGSC_GENE;Acc:PGSC0003DMG400004549]	Ando
PGSC0003DMG400023970	-0.588561	0.000775043	0.0056124	Ribonuclease [Source:PGSC_GENE;Acc:PGSC0003DMG400023970]	Ando
PGSC0003DMG400028884	-0.537246	0.00336132	0.0177249	Ribonuclease [Source:PGSC_GENE;Acc:PGSC0003DMG400028884]	Ando
PGSC0003DMG400001545	-1.15325	1.11e-09	5.23e-08	Ribonuclease E [Source:PGSC_GENE;Acc:PGSC0003DMG400001545]	Ando
PGSC0003DMG400027361	-1.04628	0.00142032	0.00905138	Ribonuclease P [Source:PGSC_GENE;Acc:PGSC0003DMG400027361]	Ando
PGSC0003DMG400023384	-1.38707	1.62e-06	3.24e-05	Ribonuclease z, chloroplast [Source:PGSC_GENE;Acc:PGSC0003DMG400023384]	Ando
PGSC0003DMG401016888	-2.38565	0.0089393	0.0374952	SCUTL2 [Source:PGSC_GENE;Acc:PGSC0003DMG401016888]	Ando
PGSC0003DMG400029006	0.683332	0.000593499	0.0045622	Ribonuclease	Ando
PGSC0003DMG400016387	-0.737471	0.00117063	0.00775214	Thioredoxin peroxidase [Source:PGSC_GENE;Acc:PGSC0003DMG400016387]	Ando
PGSC0003DMG400028238	-2.09204	2.73e-09	1.16e-07	Thioredoxin peroxidase [Source:PGSC_GENE;Acc:PGSC0003DMG400028238]	Ando
PGSC0003DMG400012089	-2.76149	0.00213828	0.0124891	Type I serine protease inhibitor [Source:PGSC_GENE;Acc:PGSC0003DMG400012089]	Ando
PGSC0003DMG400003571	-2.87519	2.13e-06	4.08e-05	Zeamatin [Source:PGSC_GENE;Acc:PGSC0003DMG400003571]	Ando
PGSC0003DMG400016216	-1.42093	0.000328643	0.00281457	1,3-beta glucanase	Ando
PGSC0003DMG400008727	1.22956	0.0061189	0.0281492	1,3-beta glucanase	Ando
PGSC0003DMG400008368	2.86642	6.26e-10	3.12e-08	1,3-beta glucanase	Ando
PGSC0003DMG401012862	3.0535	0.000712026	0.00526334	1,3-beta glucanase	Ando
PGSC0003DMG402012862	3.40348	0.000470501	0.00378051	1,3-beta glucanase	Ando
PGSC0003DMG400012702	1.95469	0.00159582	0.00995787	glucan endo-1, 3- β-glucosidase	Ando
PGSC0003DMG400029830	-1.20676	0.00243232	0.013768	glucan endo-1, 3- β-glucosidase	Ando
PGSC0003DMG400000354	-2.15631	7.09e-05	0.000789003	glucan endo-1, 3- β-glucosidase	Ando
PGSC0003DMG400005021	-1.80989	6.41e-06	0.000105552	glucan endo-1, 3- β-glucosidase	Ando
PGSC0003DMG400005138	0.76503	0.00230219	0.0131824	glucan endo-1, 3- β-glucosidase	Ando
PGSC0003DMG400026359	3.21018	1.77e-05	0.000249428	glucan endo-1, 3- β-glucosidase	Ando
PGSC0003DMG400029476	-1.28428	0.00088828	0.00623964	glucan endo-1, 3- β-glucosidase	Ando
PGSC0003DMG400024642	-1.59613	0.00482967	0.0234251	glucan endo-1, 3- β-glucosidase	Ando
PGSC0003DMG400011907	2.04239	7.18e-08	1.48e-05	NBS-coding resistance gene analog [Source:PGSC_GENE;Acc:PGSC0003DMG400011907]	Arielle
PGSC0003DMG400001756	2.7048	3.57e-07	5.59e-05	TIR/NBS/LRR protein [Source:PGSC_GENE;Acc:PGSC0003DMG400001756]	Arielle
PGSC0003DMG400025259	-0.609537	0.000575827	0.0170634	NBS-LRR type disease resistance protein [Source:PGSC_GENE;Acc:PGSC0003DMG400025259]	Arielle
PGSC0003DMG400007385	-2.30962	0.00259783	0.0488086	CC-NB-LRR protein [Source:PGSC_GENE;Acc:PGSC0003DMG400007385]	Arielle
PGSC0003DMG400040260	2.96093	0.000511003	0.0155035	Glucan endo-1,3-beta-glucosidase, basic isoform 1 [Source:PGSC_GENE;Acc:PGSC0003DMG400040260]	Arielle
PGSC0003DMG400009514	1.64613	2.05e-05	0.00140584	Kunitz-type protease inhibitor [Source:PGSC_GENE;Acc:PGSC0003DMG400009514]	Arielle
PGSC0003DMG400009511	-3.63775	0.00116318	0.0279889	Aspartic protease inhibitor 8 [Source:PGSC_GENE;Acc:PGSC0003DMG400009511]	Arielle
PGSC0003DMG400012589	1.79926	0.000238372	0.00896778	Cationic peroxidase [Source:PGSC_GENE;Acc:PGSC0003DMG400012589]	Arielle
PGSC0003DMG400027614	3.04436	0.000266282	0.00971305	Cell wall peroxidase [Source:PGSC_GENE;Acc:PGSC0003DMG400027614]	Arielle
PGSC0003DMG400015548	6.67234	3.19e-07	5.12e-05	Peroxidase 15 [Source:PGSC_GENE;Acc:PGSC0003DMG400015548]	Arielle
PGSC0003DMG400015106	4.32083	1.41e-05	0.00106156	Cell wall peroxidase [Source:PGSC_GENE;Acc:PGSC0003DMG400015106]	Arielle
PGSC0003DMG401025083	2.53527	7.03e-05	0.00355154	Peroxidase 12 [Source:PGSC_GENE;Acc:PGSC0003DMG401025083]	Arielle
PGSC0003DMG400020799	5.48644	0.000409718	0.0131754	Cationic peroxidase 1 [Source:PGSC_GENE;Acc:PGSC0003DMG400020799]	Arielle
