# Supplementary material for: Comparative transcriptome profiling of potato cultivars infected by late blight pathogen Phytophthora infestans: Diversity of quantitative and qualitative responses
Source: Genomics. 2023 Sep;115(5):110678. doi: 10.1016/j.ygeno.2023.110678 (PMC10548088; doi:10.1016/j.ygeno.2023.110678)
Supplement: Supplementary file 10 — Supplementary material 10 [file mmc10.xlsx]

## Sheet: GO_upregulated_Ando
					Table S9. GO classification of upregulated differentially expressed genes in Ando
GO classification of annotated upregulated DEGs for Ando_D3vsAndo_D0
Category	GOID	Description	GeneRatio	BgRatio	pvalue	padj	geneID	Count
BP	GO:0016192	vesicle-mediated transport	47|1272	208|11097	3.15613e-06	0.00214713	PGSC0003DMG402028512/PGSC0003DMG400022298/PGSC0003DMG400022899/PGSC0003DMG400012328/PGSC0003DMG400002778/PGSC0003DMG400002086/PGSC0003DMG400024059/PGSC0003DMG400012380/PGSC0003DMG400008590/PGSC0003DMG400028179/PGSC0003DMG400009038/PGSC0003DMG400005647/PGSC0003DMG400014799/PGSC0003DMG400006110/PGSC0003DMG400028128/PGSC0003DMG401016772/PGSC0003DMG400001454/PGSC0003DMG400039752/PGSC0003DMG400004893/…	47
BP	GO:0016567	protein ubiquitination	41|1272	173|11097	3.80022e-06	0.00214713	PGSC0003DMG400000396/PGSC0003DMG400011093/PGSC0003DMG400022347/PGSC0003DMG400024491/PGSC0003DMG400002411/PGSC0003DMG400027759/PGSC0003DMG400030762/PGSC0003DMG400019526/PGSC0003DMG400045432/PGSC0003DMG400027750/PGSC0003DMG400018060/PGSC0003DMG400006814/PGSC0003DMG400030059/PGSC0003DMG400025884/PGSC0003DMG402028242/PGSC0003DMG400022734/PGSC0003DMG400027373/PGSC0003DMG400005928/PGSC0003DMG400024044/…	41
BP	GO:0009628	response to abiotic stimulus	73|1272	389|11097	1.19287e-05	0.00449313	PGSC0003DMG400002161/PGSC0003DMG400011891/PGSC0003DMG400018791/PGSC0003DMG400022885/PGSC0003DMG400029872/PGSC0003DMG400009968/PGSC0003DMG400047327/PGSC0003DMG400021589/PGSC0003DMG400010663/PGSC0003DMG400011093/PGSC0003DMG400000513/PGSC0003DMG400027194/PGSC0003DMG400022347/PGSC0003DMG400001549/PGSC0003DMG400001985/PGSC0003DMG400019267/PGSC0003DMG400006672/PGSC0003DMG400033072/PGSC0003DMG400026036/…	73
BP	GO:0032446	protein modification by small protein conjugation	41|1272	185|11097	2.1588e-05	0.0060986	PGSC0003DMG400000396/PGSC0003DMG400011093/PGSC0003DMG400022347/PGSC0003DMG400024491/PGSC0003DMG400002411/PGSC0003DMG400027759/PGSC0003DMG400030762/PGSC0003DMG400019526/PGSC0003DMG400045432/PGSC0003DMG400027750/PGSC0003DMG400018060/PGSC0003DMG400006814/PGSC0003DMG400030059/PGSC0003DMG400025884/PGSC0003DMG402028242/PGSC0003DMG400022734/PGSC0003DMG400027373/PGSC0003DMG400005928/PGSC0003DMG400024044/…	41
BP	GO:0023052	signaling	82|1272	464|11097	3.49758e-05	0.00719855	PGSC0003DMG400014339/PGSC0003DMG400013392/PGSC0003DMG400016643/PGSC0003DMG400000396/PGSC0003DMG400033048/PGSC0003DMG400015424/PGSC0003DMG400002608/PGSC0003DMG400011093/PGSC0003DMG400028440/PGSC0003DMG402002635/PGSC0003DMG400027130/PGSC0003DMG400021740/PGSC0003DMG400021248/PGSC0003DMG400021406/PGSC0003DMG400032101/PGSC0003DMG400006622/PGSC0003DMG400024547/PGSC0003DMG401000722/PGSC0003DMG400011607/…	82
BP	GO:0007165	signal transduction	81|1272	459|11097	4.11028e-05	0.00719855	PGSC0003DMG400013392/PGSC0003DMG400016643/PGSC0003DMG400000396/PGSC0003DMG400033048/PGSC0003DMG400015424/PGSC0003DMG400002608/PGSC0003DMG400011093/PGSC0003DMG400028440/PGSC0003DMG402002635/PGSC0003DMG400027130/PGSC0003DMG400021740/PGSC0003DMG400021248/PGSC0003DMG400021406/PGSC0003DMG400032101/PGSC0003DMG400006622/PGSC0003DMG400024547/PGSC0003DMG401000722/PGSC0003DMG400011607/PGSC0003DMG400003000/…	81
BP	GO:0071705	nitrogen compound transport	75|1272	421|11097	5.7343e-05	0.00719855	PGSC0003DMG400030568/PGSC0003DMG401013464/PGSC0003DMG400005688/PGSC0003DMG400022899/PGSC0003DMG400012328/PGSC0003DMG401015894/PGSC0003DMG400025578/PGSC0003DMG400002778/PGSC0003DMG400002086/PGSC0003DMG400002759/PGSC0003DMG400024059/PGSC0003DMG400011665/PGSC0003DMG400012380/PGSC0003DMG400008590/PGSC0003DMG400028179/PGSC0003DMG402027501/PGSC0003DMG400013259/PGSC0003DMG400009038/PGSC0003DMG400008386/…	75
BP	GO:0015833	peptide transport	64|1272	345|11097	5.86361e-05	0.00719855	PGSC0003DMG400005688/PGSC0003DMG400022899/PGSC0003DMG400012328/PGSC0003DMG400025578/PGSC0003DMG400002778/PGSC0003DMG400002086/PGSC0003DMG400002759/PGSC0003DMG400024059/PGSC0003DMG400011665/PGSC0003DMG400012380/PGSC0003DMG400008590/PGSC0003DMG400028179/PGSC0003DMG402027501/PGSC0003DMG400013259/PGSC0003DMG400009038/PGSC0003DMG400008386/PGSC0003DMG400021594/PGSC0003DMG400007339/PGSC0003DMG400005647/…	64
BP	GO:0001101	response to acid chemical	43|1272	206|11097	6.25948e-05	0.00719855	PGSC0003DMG400011891/PGSC0003DMG400022885/PGSC0003DMG400029872/PGSC0003DMG400009968/PGSC0003DMG400014293/PGSC0003DMG400011093/PGSC0003DMG400000513/PGSC0003DMG400021103/PGSC0003DMG400001549/PGSC0003DMG400006672/PGSC0003DMG400009340/PGSC0003DMG400003531/PGSC0003DMG400011265/PGSC0003DMG400001733/PGSC0003DMG400016727/PGSC0003DMG400000066/PGSC0003DMG400015197/PGSC0003DMG400029107/PGSC0003DMG400027174/…	43
BP	GO:0009415	response to water	22|1272	80|11097	6.39428e-05	0.00719855	PGSC0003DMG400022885/PGSC0003DMG400029872/PGSC0003DMG400009968/PGSC0003DMG400000513/PGSC0003DMG400001549/PGSC0003DMG400006672/PGSC0003DMG400003531/PGSC0003DMG400011265/PGSC0003DMG400001733/PGSC0003DMG400016727/PGSC0003DMG400000066/PGSC0003DMG400029107/PGSC0003DMG400025880/PGSC0003DMG400006814/PGSC0003DMG400025456/PGSC0003DMG400000067/PGSC0003DMG400024785/PGSC0003DMG400005216/PGSC0003DMG400026473/…	22
BP	GO:0042886	amide transport	64|1272	347|11097	7.00744e-05	0.00719855	PGSC0003DMG400005688/PGSC0003DMG400022899/PGSC0003DMG400012328/PGSC0003DMG400025578/PGSC0003DMG400002778/PGSC0003DMG400002086/PGSC0003DMG400002759/PGSC0003DMG400024059/PGSC0003DMG400011665/PGSC0003DMG400012380/PGSC0003DMG400008590/PGSC0003DMG400028179/PGSC0003DMG402027501/PGSC0003DMG400013259/PGSC0003DMG400009038/PGSC0003DMG400008386/PGSC0003DMG400021594/PGSC0003DMG400007339/PGSC0003DMG400005647/…	64
BP	GO:0016050	vesicle organization	8|1272	15|11097	8.93221e-05	0.00841116	PGSC0003DMG400012328/PGSC0003DMG400005647/PGSC0003DMG400028944/PGSC0003DMG400012505/PGSC0003DMG400019489/PGSC0003DMG400000328/PGSC0003DMG400030558/PGSC0003DMG400001808	8
BP	GO:1901700	response to oxygen-containing compound	54|1272	288|11097	0.00016374	0.0142328	PGSC0003DMG400011891/PGSC0003DMG400018791/PGSC0003DMG400022885/PGSC0003DMG400029872/PGSC0003DMG400009968/PGSC0003DMG400014293/PGSC0003DMG400004170/PGSC0003DMG400015424/PGSC0003DMG400011093/PGSC0003DMG400000513/PGSC0003DMG400021103/PGSC0003DMG400001549/PGSC0003DMG400006672/PGSC0003DMG400027759/PGSC0003DMG400009340/PGSC0003DMG400003531/PGSC0003DMG400003000/PGSC0003DMG400011265/PGSC0003DMG400001733/…	54
BP	GO:0007034	vacuolar transport	13|1272	38|11097	0.000190332	0.0153625	PGSC0003DMG400022298/PGSC0003DMG400002086/PGSC0003DMG400024059/PGSC0003DMG400005760/PGSC0003DMG400011723/PGSC0003DMG400008862/PGSC0003DMG400028944/PGSC0003DMG400026426/PGSC0003DMG400004839/PGSC0003DMG400028344/PGSC0003DMG400007136/PGSC0003DMG400002596/PGSC0003DMG400000328	13
BP	GO:0009266	response to temperature stimulus	25|1272	104|11097	0.000225047	0.0162293	PGSC0003DMG400018791/PGSC0003DMG400029872/PGSC0003DMG400027194/PGSC0003DMG400001985/PGSC0003DMG400019267/PGSC0003DMG400026036/PGSC0003DMG400024644/PGSC0003DMG400030891/PGSC0003DMG400027750/PGSC0003DMG400021726/PGSC0003DMG400004701/PGSC0003DMG400015197/PGSC0003DMG400002987/PGSC0003DMG400035643/PGSC0003DMG400011274/PGSC0003DMG400025425/PGSC0003DMG400020175/PGSC0003DMG400007026/PGSC0003DMG400005216/…	25
BP	GO:0061025	membrane fusion	10|1272	25|11097	0.000243765	0.0162293	PGSC0003DMG400012328/PGSC0003DMG400014799/PGSC0003DMG400028128/PGSC0003DMG401016772/PGSC0003DMG400019502/PGSC0003DMG400021331/PGSC0003DMG400004602/PGSC0003DMG400001501/PGSC0003DMG400028344/PGSC0003DMG400006127	10
BP	GO:0015031	protein transport	58|1272	320|11097	0.000244158	0.0162293	PGSC0003DMG400005688/PGSC0003DMG400022899/PGSC0003DMG400012328/PGSC0003DMG400025578/PGSC0003DMG400002778/PGSC0003DMG400002086/PGSC0003DMG400002759/PGSC0003DMG400024059/PGSC0003DMG400011665/PGSC0003DMG400012380/PGSC0003DMG400008590/PGSC0003DMG400028179/PGSC0003DMG400013259/PGSC0003DMG400009038/PGSC0003DMG400008386/PGSC0003DMG400021594/PGSC0003DMG400007339/PGSC0003DMG400005647/PGSC0003DMG400013903/…	58
BP	GO:0009311	oligosaccharide metabolic process	13|1272	40|11097	0.000339747	0.0213286	PGSC0003DMG400023995/PGSC0003DMG400027449/PGSC0003DMG400013546/PGSC0003DMG400006672/PGSC0003DMG400016730/PGSC0003DMG400028467/PGSC0003DMG400004114/PGSC0003DMG400004792/PGSC0003DMG400009477/PGSC0003DMG400017397/PGSC0003DMG400013809/PGSC0003DMG400022778/PGSC0003DMG400022313	13
BP	GO:0070647	protein modification by small protein conjugation or removal	43|1272	223|11097	0.000397994	0.0236702	PGSC0003DMG400000396/PGSC0003DMG400011093/PGSC0003DMG400022347/PGSC0003DMG400024491/PGSC0003DMG400002411/PGSC0003DMG400027759/PGSC0003DMG400030762/PGSC0003DMG400019526/PGSC0003DMG400045432/PGSC0003DMG400027750/PGSC0003DMG400018060/PGSC0003DMG400006814/PGSC0003DMG400030059/PGSC0003DMG400025884/PGSC0003DMG402028242/PGSC0003DMG400022734/PGSC0003DMG400027373/PGSC0003DMG400005928/PGSC0003DMG400024044/…	43
BP	GO:0005992	trehalose biosynthetic process	8|1272	18|11097	0.00044254	0.0246001	PGSC0003DMG400023995/PGSC0003DMG400027449/PGSC0003DMG400028467/PGSC0003DMG400004114/PGSC0003DMG400004792/PGSC0003DMG400009477/PGSC0003DMG400013809/PGSC0003DMG400022778	8
BP	GO:0009312	oligosaccharide biosynthetic process	10|1272	27|11097	0.000507479	0.0246001	PGSC0003DMG400023995/PGSC0003DMG400027449/PGSC0003DMG400028467/PGSC0003DMG400004114/PGSC0003DMG400004792/PGSC0003DMG400009477/PGSC0003DMG400017397/PGSC0003DMG400013809/PGSC0003DMG400022778/PGSC0003DMG400022313	10
BP	GO:0009414	response to water deprivation	19|1272	74|11097	0.000515359	0.0246001	PGSC0003DMG400022885/PGSC0003DMG400029872/PGSC0003DMG400000513/PGSC0003DMG400001549/PGSC0003DMG400006672/PGSC0003DMG400011265/PGSC0003DMG400001733/PGSC0003DMG400016727/PGSC0003DMG400000066/PGSC0003DMG400029107/PGSC0003DMG400025880/PGSC0003DMG400006814/PGSC0003DMG400025456/PGSC0003DMG400000067/PGSC0003DMG400024785/PGSC0003DMG400005216/PGSC0003DMG400026473/PGSC0003DMG400030058/PGSC0003DMG400032205	19
BP	GO:0016054	organic acid catabolic process	15|1272	52|11097	0.000522481	0.0246001	PGSC0003DMG400015330/PGSC0003DMG400029872/PGSC0003DMG400020620/PGSC0003DMG400008113/PGSC0003DMG400033072/PGSC0003DMG400025888/PGSC0003DMG400029326/PGSC0003DMG400003906/PGSC0003DMG400000496/PGSC0003DMG400019386/PGSC0003DMG400001662/PGSC0003DMG400031457/PGSC0003DMG402021564/PGSC0003DMG402018585/PGSC0003DMG400005347	15
BP	GO:0046395	carboxylic acid catabolic process	15|1272	52|11097	0.000522481	0.0246001	PGSC0003DMG400015330/PGSC0003DMG400029872/PGSC0003DMG400020620/PGSC0003DMG400008113/PGSC0003DMG400033072/PGSC0003DMG400025888/PGSC0003DMG400029326/PGSC0003DMG400003906/PGSC0003DMG400000496/PGSC0003DMG400019386/PGSC0003DMG400001662/PGSC0003DMG400031457/PGSC0003DMG402021564/PGSC0003DMG402018585/PGSC0003DMG400005347	15
BP	GO:0006470	protein dephosphorylation	33|1272	161|11097	0.000603789	0.0272912	PGSC0003DMG400019604/PGSC0003DMG400018004/PGSC0003DMG401008494/PGSC0003DMG400029275/PGSC0003DMG400002022/PGSC0003DMG400012408/PGSC0003DMG401008055/PGSC0003DMG400009112/PGSC0003DMG400003000/PGSC0003DMG402024761/PGSC0003DMG400027174/PGSC0003DMG400028284/PGSC0003DMG401025870/PGSC0003DMG400006741/PGSC0003DMG400012581/PGSC0003DMG402008055/PGSC0003DMG400020228/PGSC0003DMG400020541/PGSC0003DMG400005213/…	33
BP	GO:0045184	establishment of protein localization	58|1272	332|11097	0.000643298	0.0279587	PGSC0003DMG400005688/PGSC0003DMG400022899/PGSC0003DMG400012328/PGSC0003DMG400025578/PGSC0003DMG400002778/PGSC0003DMG400002086/PGSC0003DMG400002759/PGSC0003DMG400024059/PGSC0003DMG400011665/PGSC0003DMG400012380/PGSC0003DMG400008590/PGSC0003DMG400028179/PGSC0003DMG400013259/PGSC0003DMG400009038/PGSC0003DMG400008386/PGSC0003DMG400021594/PGSC0003DMG400007339/PGSC0003DMG400005647/PGSC0003DMG400013903/…	58
BP	GO:0005991	trehalose metabolic process	8|1272	19|11097	0.000688061	0.0287966	PGSC0003DMG400023995/PGSC0003DMG400027449/PGSC0003DMG400028467/PGSC0003DMG400004114/PGSC0003DMG400004792/PGSC0003DMG400009477/PGSC0003DMG400013809/PGSC0003DMG400022778	8
BP	GO:0009617	response to bacterium	16|1272	59|11097	0.000732628	0.0295668	PGSC0003DMG400029872/PGSC0003DMG400022298/PGSC0003DMG400021103/PGSC0003DMG400021248/PGSC0003DMG400027750/PGSC0003DMG400011274/PGSC0003DMG400025456/PGSC0003DMG400018184/PGSC0003DMG401000859/PGSC0003DMG402015209/PGSC0003DMG400003527/PGSC0003DMG400024785/PGSC0003DMG400018343/PGSC0003DMG400021547/PGSC0003DMG400030058/PGSC0003DMG400028666	16
BP	GO:0006012	galactose metabolic process	6|1272	12|11097	0.00112229	0.0437306	PGSC0003DMG400003522/PGSC0003DMG400003054/PGSC0003DMG400012274/PGSC0003DMG400046135/PGSC0003DMG400017095/PGSC0003DMG400005216	6
BP	GO:0006914	autophagy	9|1272	25|11097	0.0012254	0.0446679	PGSC0003DMG400000571/PGSC0003DMG400026927/PGSC0003DMG400021594/PGSC0003DMG400032144/PGSC0003DMG400004802/PGSC0003DMG400009991/PGSC0003DMG400031378/PGSC0003DMG400011153/PGSC0003DMG400014422	9
BP	GO:0061919	process utilizing autophagic mechanism	9|1272	25|11097	0.0012254	0.0446679	PGSC0003DMG400000571/PGSC0003DMG400026927/PGSC0003DMG400021594/PGSC0003DMG400032144/PGSC0003DMG400004802/PGSC0003DMG400009991/PGSC0003DMG400031378/PGSC0003DMG400011153/PGSC0003DMG400014422	9
BP	GO:0005984	disaccharide metabolic process	11|1272	35|11097	0.00131728	0.0465165	PGSC0003DMG400023995/PGSC0003DMG400027449/PGSC0003DMG400013546/PGSC0003DMG400006672/PGSC0003DMG400016730/PGSC0003DMG400028467/PGSC0003DMG400004114/PGSC0003DMG400004792/PGSC0003DMG400009477/PGSC0003DMG400013809/PGSC0003DMG400022778	11
CC	GO:0010008	endosome membrane	9|1131	17|9931	3.23832e-05	0.0054449	PGSC0003DMG400019267/PGSC0003DMG400002086/PGSC0003DMG400024059/PGSC0003DMG400008590/PGSC0003DMG400009067/PGSC0003DMG400028179/PGSC0003DMG400028944/PGSC0003DMG400028901/PGSC0003DMG400023589	9
CC	GO:0044440	endosomal part	9|1131	18|9931	5.82343e-05	0.0054449	PGSC0003DMG400019267/PGSC0003DMG400002086/PGSC0003DMG400024059/PGSC0003DMG400008590/PGSC0003DMG400009067/PGSC0003DMG400028179/PGSC0003DMG400028944/PGSC0003DMG400028901/PGSC0003DMG400023589	9
CC	GO:0036452	ESCRT complex	6|1131	10|9931	0.00030129	0.0187804	PGSC0003DMG400002086/PGSC0003DMG400024059/PGSC0003DMG400008590/PGSC0003DMG400009067/PGSC0003DMG400028179/PGSC0003DMG400028901	6
CC	GO:0005768	endosome	23|1131	101|9931	0.000808033	0.0308622	PGSC0003DMG400022298/PGSC0003DMG400019267/PGSC0003DMG400034312/PGSC0003DMG400002086/PGSC0003DMG400024059/PGSC0003DMG400008590/PGSC0003DMG400009067/PGSC0003DMG400028179/PGSC0003DMG400016530/PGSC0003DMG400009066/PGSC0003DMG400030687/PGSC0003DMG400008862/PGSC0003DMG400028944/PGSC0003DMG400026426/PGSC0003DMG400024800/PGSC0003DMG400019489/PGSC0003DMG400028344/PGSC0003DMG400022852/PGSC0003DMG400028901/…	23
CC	GO:0005770	late endosome	6|1131	12|9931	0.00108293	0.0308622	PGSC0003DMG400022298/PGSC0003DMG400008862/PGSC0003DMG400019489/PGSC0003DMG400000328/PGSC0003DMG400030558/PGSC0003DMG400013653	6
CC	GO:0031982	vesicle	32|1131	161|9931	0.00110898	0.0308622	PGSC0003DMG400022298/PGSC0003DMG400019267/PGSC0003DMG400034312/PGSC0003DMG400002086/PGSC0003DMG400024059/PGSC0003DMG400008590/PGSC0003DMG400009067/PGSC0003DMG400028179/PGSC0003DMG400016530/PGSC0003DMG400020947/PGSC0003DMG400009066/PGSC0003DMG400025456/PGSC0003DMG400030687/PGSC0003DMG400008862/PGSC0003DMG400031378/PGSC0003DMG400028944/PGSC0003DMG400026426/PGSC0003DMG400024800/PGSC0003DMG400019489/…	32
CC	GO:0031410	cytoplasmic vesicle	31|1131	156|9931	0.00132031	0.0308622	PGSC0003DMG400022298/PGSC0003DMG400019267/PGSC0003DMG400034312/PGSC0003DMG400002086/PGSC0003DMG400024059/PGSC0003DMG400008590/PGSC0003DMG400009067/PGSC0003DMG400028179/PGSC0003DMG400016530/PGSC0003DMG400020947/PGSC0003DMG400009066/PGSC0003DMG400030687/PGSC0003DMG400008862/PGSC0003DMG400031378/PGSC0003DMG400028944/PGSC0003DMG400026426/PGSC0003DMG400024800/PGSC0003DMG400019489/PGSC0003DMG400028344/…	31
CC	GO:0097708	intracellular vesicle	31|1131	156|9931	0.00132031	0.0308622	PGSC0003DMG400022298/PGSC0003DMG400019267/PGSC0003DMG400034312/PGSC0003DMG400002086/PGSC0003DMG400024059/PGSC0003DMG400008590/PGSC0003DMG400009067/PGSC0003DMG400028179/PGSC0003DMG400016530/PGSC0003DMG400020947/PGSC0003DMG400009066/PGSC0003DMG400030687/PGSC0003DMG400008862/PGSC0003DMG400031378/PGSC0003DMG400028944/PGSC0003DMG400026426/PGSC0003DMG400024800/PGSC0003DMG400019489/PGSC0003DMG400028344/…	31
MF	GO:0004722	protein serine/threonine phosphatase activity	23|1643	77|14409	9.40424e-06	0.00252368	PGSC0003DMG400019604/PGSC0003DMG400018004/PGSC0003DMG401008494/PGSC0003DMG400029275/PGSC0003DMG400002022/PGSC0003DMG400012408/PGSC0003DMG400009112/PGSC0003DMG400003000/PGSC0003DMG400027174/PGSC0003DMG400012581/PGSC0003DMG400020541/PGSC0003DMG400005213/PGSC0003DMG400030364/PGSC0003DMG400025756/PGSC0003DMG400008998/PGSC0003DMG400008021/PGSC0003DMG400005456/PGSC0003DMG400017678/PGSC0003DMG400032820/…	23
MF	GO:0043565	sequence-specific DNA binding	61|1643	310|14409	1.28759e-05	0.00252368	PGSC0003DMG400021423/PGSC0003DMG400012512/PGSC0003DMG400009703/PGSC0003DMG400004081/PGSC0003DMG400019824/PGSC0003DMG400028335/PGSC0003DMG400027167/PGSC0003DMG400002627/PGSC0003DMG400016769/PGSC0003DMG401008167/PGSC0003DMG400000498/PGSC0003DMG400001733/PGSC0003DMG400004701/PGSC0003DMG400011457/PGSC0003DMG400017640/PGSC0003DMG400027139/PGSC0003DMG402023696/PGSC0003DMG400017484/PGSC0003DMG400002047/…	61
MF	GO:0005509	calcium ion binding	43|1643	208|14409	7.29454e-05	0.00634705	PGSC0003DMG400002993/PGSC0003DMG400005909/PGSC0003DMG400005745/PGSC0003DMG400028797/PGSC0003DMG400020261/PGSC0003DMG400010631/PGSC0003DMG400001977/PGSC0003DMG400045603/PGSC0003DMG400009891/PGSC0003DMG400019173/PGSC0003DMG400008482/PGSC0003DMG400022340/PGSC0003DMG400028985/PGSC0003DMG400023125/PGSC0003DMG400025668/PGSC0003DMG400016820/PGSC0003DMG400027692/PGSC0003DMG400020493/PGSC0003DMG400029828/…	43
MF	GO:0005516	calmodulin binding	14|1643	40|14409	7.77309e-05	0.00634705	PGSC0003DMG400019267/PGSC0003DMG400028478/PGSC0003DMG400004701/PGSC0003DMG400014589/PGSC0003DMG400013022/PGSC0003DMG400005649/PGSC0003DMG400024475/PGSC0003DMG400022413/PGSC0003DMG400021506/PGSC0003DMG400001352/PGSC0003DMG400013667/PGSC0003DMG401010824/PGSC0003DMG400024785/PGSC0003DMG400007947	14
MF	GO:0004842	ubiquitin-protein transferase activity	34|1643	152|14409	8.09573e-05	0.00634705	PGSC0003DMG400000396/PGSC0003DMG400011093/PGSC0003DMG400023801/PGSC0003DMG400022347/PGSC0003DMG400024491/PGSC0003DMG400002411/PGSC0003DMG403016183/PGSC0003DMG400027759/PGSC0003DMG400019526/PGSC0003DMG400045432/PGSC0003DMG400018060/PGSC0003DMG400006814/PGSC0003DMG400030059/PGSC0003DMG400025884/PGSC0003DMG402028242/PGSC0003DMG400027373/PGSC0003DMG400005928/PGSC0003DMG400031865/PGSC0003DMG400006640/…	34
MF	GO:0019787	ubiquitin-like protein transferase activity	34|1643	161|14409	0.00026191	0.0171115	PGSC0003DMG400000396/PGSC0003DMG400011093/PGSC0003DMG400023801/PGSC0003DMG400022347/PGSC0003DMG400024491/PGSC0003DMG400002411/PGSC0003DMG403016183/PGSC0003DMG400027759/PGSC0003DMG400019526/PGSC0003DMG400045432/PGSC0003DMG400018060/PGSC0003DMG400006814/PGSC0003DMG400030059/PGSC0003DMG400025884/PGSC0003DMG402028242/PGSC0003DMG400027373/PGSC0003DMG400005928/PGSC0003DMG400031865/PGSC0003DMG400006640/…	34
MF	GO:0004674	protein serine/threonine kinase activity	77|1643	461|14409	0.000349733	0.0172438	PGSC0003DMG400013392/PGSC0003DMG401009323/PGSC0003DMG400003813/PGSC0003DMG400030463/PGSC0003DMG400005103/PGSC0003DMG400004036/PGSC0003DMG400025365/PGSC0003DMG400024561/PGSC0003DMG400028440/PGSC0003DMG400022950/PGSC0003DMG400018191/PGSC0003DMG400019267/PGSC0003DMG400006610/PGSC0003DMG400000305/PGSC0003DMG400002870/PGSC0003DMG400020909/PGSC0003DMG400012821/PGSC0003DMG400002693/PGSC0003DMG400031389/…	77
MF	GO:0004721	phosphoprotein phosphatase activity	29|1643	132|14409	0.000361657	0.0172438	PGSC0003DMG400019604/PGSC0003DMG400018004/PGSC0003DMG401008494/PGSC0003DMG400029275/PGSC0003DMG400002022/PGSC0003DMG400012408/PGSC0003DMG400009112/PGSC0003DMG400003000/PGSC0003DMG402024761/PGSC0003DMG400027174/PGSC0003DMG401025870/PGSC0003DMG400012581/PGSC0003DMG400020541/PGSC0003DMG400005213/PGSC0003DMG400030364/PGSC0003DMG400025756/PGSC0003DMG400008998/PGSC0003DMG400008021/PGSC0003DMG400005456/…	29
MF	GO:0005484	SNAP receptor activity	9|1643	22|14409	0.000395903	0.0172438	PGSC0003DMG400014799/PGSC0003DMG400028128/PGSC0003DMG401016772/PGSC0003DMG400019502/PGSC0003DMG400021331/PGSC0003DMG400004602/PGSC0003DMG400001501/PGSC0003DMG400028344/PGSC0003DMG400006127	9
MF	GO:0005388	calcium-transporting ATPase activity	6|1643	11|14409	0.000604814	0.0237087	PGSC0003DMG400043507/PGSC0003DMG400018942/PGSC0003DMG400013022/PGSC0003DMG400038907/PGSC0003DMG400021506/PGSC0003DMG400046353	6

## Sheet: GO_upregulated_Arielle
				Table S9. GO classification of upregulated differentially expressed genes in Arielle
GO classification of annotated upregulated DEGs for Arielle_D3vsArielle_D0
Category	GOID	Description	GeneRatio	BgRatio	pvalue	padj	geneID	Count
MF	GO:0016705	oxidoreductase activity, acting on paired donors, with incorporation or reduction of molecular oxygen	40|408	477|14378	8.24963e-10	1.15662e-07	PGSC0003DMG400007639/PGSC0003DMG400014272/PGSC0003DMG400014274/PGSC0003DMG400007643/PGSC0003DMG400007640/PGSC0003DMG400009621/PGSC0003DMG400009762/PGSC0003DMG400013696/PGSC0003DMG400010525/PGSC0003DMG400014013/PGSC0003DMG400001915/PGSC0003DMG400012947/PGSC0003DMG402016617/PGSC0003DMG400028652/PGSC0003DMG400006354/PGSC0003DMG400022744/PGSC0003DMG401019771/PGSC0003DMG400007179/PGSC0003DMG400007180/…	40
MF	GO:0005506	iron ion binding	40|408	479|14378	9.32756e-10	1.15662e-07	PGSC0003DMG400007639/PGSC0003DMG400014272/PGSC0003DMG400014274/PGSC0003DMG400007643/PGSC0003DMG400007640/PGSC0003DMG400009621/PGSC0003DMG400009762/PGSC0003DMG400013696/PGSC0003DMG400010525/PGSC0003DMG400014013/PGSC0003DMG400001915/PGSC0003DMG400012947/PGSC0003DMG400019257/PGSC0003DMG402016617/PGSC0003DMG400028652/PGSC0003DMG400006354/PGSC0003DMG400022744/PGSC0003DMG401019771/PGSC0003DMG400007179/…	40
MF	GO:0004497	monooxygenase activity	33|408	362|14378	3.42422e-09	2.83069e-07	PGSC0003DMG400007639/PGSC0003DMG400014272/PGSC0003DMG400014274/PGSC0003DMG400009621/PGSC0003DMG400009762/PGSC0003DMG400013696/PGSC0003DMG400010525/PGSC0003DMG400014013/PGSC0003DMG400001915/PGSC0003DMG400012947/PGSC0003DMG402016617/PGSC0003DMG400028652/PGSC0003DMG400006354/PGSC0003DMG400022744/PGSC0003DMG401019771/PGSC0003DMG400007179/PGSC0003DMG400022743/PGSC0003DMG400031519/PGSC0003DMG400001144/…	33

## Sheet: GO_downregulated_Ando
					Table S9. GO classification of downregulated differentially expressed genes in Ando
GO classification of annotated downregulated DEGs for Ando_D3vsAndo_D0
Category	GOID	Description	GeneRatio	BgRatio	pvalue	padj	geneID	Count
BP	GO:0015979	photosynthesis	75|1571	167|11097	3.7807e-22	4.37805e-19	PGSC0003DMG400026409/PGSC0003DMG400008639/PGSC0003DMG400020363/PGSC0003DMG400018434/PGSC0003DMG400026667/PGSC0003DMG400008585/PGSC0003DMG400016482/PGSC0003DMG400004458/PGSC0003DMG400022088/PGSC0003DMG400014402/PGSC0003DMG400019584/PGSC0003DMG400014268/PGSC0003DMG400024182/PGSC0003DMG400013751/PGSC0003DMG400019823/PGSC0003DMG400021933/PGSC0003DMG400008404/PGSC0003DMG400011295/PGSC0003DMG400002901/…	75
BP	GO:0009657	plastid organization	48|1571	83|11097	1.81165e-20	1.04895e-17	PGSC0003DMG401012965/PGSC0003DMG400027129/PGSC0003DMG400005500/PGSC0003DMG400024310/PGSC0003DMG400013362/PGSC0003DMG401007333/PGSC0003DMG400023133/PGSC0003DMG402015244/PGSC0003DMG400031111/PGSC0003DMG400000944/PGSC0003DMG400001545/PGSC0003DMG400001306/PGSC0003DMG400005407/PGSC0003DMG400028311/PGSC0003DMG400010518/PGSC0003DMG400020361/PGSC0003DMG400014391/PGSC0003DMG400013943/PGSC0003DMG401032143/…	48
BP	GO:0009658	chloroplast organization	39|1571	63|11097	2.47186e-18	9.54137e-16	PGSC0003DMG400005500/PGSC0003DMG400024310/PGSC0003DMG400013362/PGSC0003DMG401007333/PGSC0003DMG400023133/PGSC0003DMG402015244/PGSC0003DMG400031111/PGSC0003DMG400000944/PGSC0003DMG400001545/PGSC0003DMG400001306/PGSC0003DMG400028311/PGSC0003DMG400010518/PGSC0003DMG400020361/PGSC0003DMG400014391/PGSC0003DMG400013943/PGSC0003DMG400036477/PGSC0003DMG401029813/PGSC0003DMG400026078/PGSC0003DMG402009291/…	39
BP	GO:0009451	RNA modification	53|1571	124|11097	6.52359e-15	1.88858e-12	PGSC0003DMG400005869/PGSC0003DMG400038162/PGSC0003DMG400017691/PGSC0003DMG400002087/PGSC0003DMG401007021/PGSC0003DMG400012609/PGSC0003DMG402009242/PGSC0003DMG400014699/PGSC0003DMG400016815/PGSC0003DMG400019468/PGSC0003DMG400003779/PGSC0003DMG400024585/PGSC0003DMG400024934/PGSC0003DMG400031195/PGSC0003DMG400008817/PGSC0003DMG400007315/PGSC0003DMG400017050/PGSC0003DMG400003614/PGSC0003DMG400027203/…	53
BP	GO:0034660	ncRNA metabolic process	70|1571	214|11097	2.81375e-12	6.51665e-10	PGSC0003DMG400017691/PGSC0003DMG400023422/PGSC0003DMG400022992/PGSC0003DMG400031111/PGSC0003DMG400022346/PGSC0003DMG400006139/PGSC0003DMG400001545/PGSC0003DMG401007021/PGSC0003DMG402004079/PGSC0003DMG400015215/PGSC0003DMG400030166/PGSC0003DMG400032166/PGSC0003DMG400003779/PGSC0003DMG400023334/PGSC0003DMG400001555/PGSC0003DMG400024585/PGSC0003DMG400023384/PGSC0003DMG400024934/PGSC0003DMG400031195/…	70
BP	GO:0042254	ribosome biogenesis	43|1571	102|11097	4.13871e-12	7.98771e-10	PGSC0003DMG400022346/PGSC0003DMG400000944/PGSC0003DMG400001545/PGSC0003DMG400032570/PGSC0003DMG400024585/PGSC0003DMG400031195/PGSC0003DMG400017050/PGSC0003DMG400003614/PGSC0003DMG400008366/PGSC0003DMG400006459/PGSC0003DMG400017379/PGSC0003DMG400018096/PGSC0003DMG400027051/PGSC0003DMG400020813/PGSC0003DMG400028364/PGSC0003DMG400030992/PGSC0003DMG400018364/PGSC0003DMG400005691/PGSC0003DMG403019442/…	43
BP	GO:0006364	rRNA processing	34|1571	70|11097	5.91619e-12	8.56369e-10	PGSC0003DMG400022346/PGSC0003DMG400001545/PGSC0003DMG400024585/PGSC0003DMG400031195/PGSC0003DMG400017050/PGSC0003DMG400003614/PGSC0003DMG400008366/PGSC0003DMG400006459/PGSC0003DMG400017379/PGSC0003DMG400018096/PGSC0003DMG400027051/PGSC0003DMG400020813/PGSC0003DMG400030992/PGSC0003DMG400005691/PGSC0003DMG400001452/PGSC0003DMG400006784/PGSC0003DMG400015575/PGSC0003DMG400010119/PGSC0003DMG400027361/…	34
BP	GO:0016072	rRNA metabolic process	34|1571	70|11097	5.91619e-12	8.56369e-10	PGSC0003DMG400022346/PGSC0003DMG400001545/PGSC0003DMG400024585/PGSC0003DMG400031195/PGSC0003DMG400017050/PGSC0003DMG400003614/PGSC0003DMG400008366/PGSC0003DMG400006459/PGSC0003DMG400017379/PGSC0003DMG400018096/PGSC0003DMG400027051/PGSC0003DMG400020813/PGSC0003DMG400030992/PGSC0003DMG400005691/PGSC0003DMG400001452/PGSC0003DMG400006784/PGSC0003DMG400015575/PGSC0003DMG400010119/PGSC0003DMG400027361/…	34
BP	GO:0044283	small molecule biosynthetic process	105|1571	387|11097	7.73783e-12	9.956e-10	PGSC0003DMG400012012/PGSC0003DMG400016477/PGSC0003DMG400014379/PGSC0003DMG400024063/PGSC0003DMG400014268/PGSC0003DMG400014253/PGSC0003DMG400004355/PGSC0003DMG400016721/PGSC0003DMG400015538/PGSC0003DMG400022118/PGSC0003DMG400022263/PGSC0003DMG400011044/PGSC0003DMG400011436/PGSC0003DMG400030158/PGSC0003DMG400000048/PGSC0003DMG400008852/PGSC0003DMG400021188/PGSC0003DMG400003123/PGSC0003DMG400018130/…	105
BP	GO:0051188	cofactor biosynthetic process	56|1571	157|11097	9.22667e-12	1.06845e-09	PGSC0003DMG400012012/PGSC0003DMG400025254/PGSC0003DMG400014243/PGSC0003DMG402021263/PGSC0003DMG400022118/PGSC0003DMG400022263/PGSC0003DMG400011044/PGSC0003DMG400021188/PGSC0003DMG400023975/PGSC0003DMG400023469/PGSC0003DMG400003123/PGSC0003DMG400001917/PGSC0003DMG400027745/PGSC0003DMG400026627/PGSC0003DMG400031122/PGSC0003DMG400026904/PGSC0003DMG400031163/PGSC0003DMG400009162/PGSC0003DMG402028313/…	56
BP	GO:0033014	tetrapyrrole biosynthetic process	22|1571	37|11097	2.01226e-10	2.11836e-08	PGSC0003DMG400025254/PGSC0003DMG400014243/PGSC0003DMG402021263/PGSC0003DMG400023975/PGSC0003DMG400026627/PGSC0003DMG400032546/PGSC0003DMG400031163/PGSC0003DMG400009162/PGSC0003DMG400007989/PGSC0003DMG401009429/PGSC0003DMG400008481/PGSC0003DMG400025007/PGSC0003DMG400022126/PGSC0003DMG400007188/PGSC0003DMG401022694/PGSC0003DMG400003792/PGSC0003DMG401007628/PGSC0003DMG400032193/PGSC0003DMG400013429/…	22
BP	GO:0016554	cytidine to uridine editing	12|1571	13|11097	7.07119e-10	6.8237e-08	PGSC0003DMG400014699/PGSC0003DMG400016815/PGSC0003DMG400019468/PGSC0003DMG400008817/PGSC0003DMG400022353/PGSC0003DMG400021708/PGSC0003DMG400011199/PGSC0003DMG400044092/PGSC0003DMG400023502/PGSC0003DMG400015383/PGSC0003DMG400020583/PGSC0003DMG400021272	12
BP	GO:0034470	ncRNA processing	53|1571	162|11097	1.2622e-09	1.12433e-07	PGSC0003DMG400017691/PGSC0003DMG400022346/PGSC0003DMG400001545/PGSC0003DMG401007021/PGSC0003DMG400003779/PGSC0003DMG400024585/PGSC0003DMG400023384/PGSC0003DMG400024934/PGSC0003DMG400031195/PGSC0003DMG400017050/PGSC0003DMG400003614/PGSC0003DMG400027203/PGSC0003DMG400003535/PGSC0003DMG400008366/PGSC0003DMG400006459/PGSC0003DMG400017379/PGSC0003DMG400018096/PGSC0003DMG400009470/PGSC0003DMG400027051/…	53
BP	GO:0051186	cofactor metabolic process	82|1571	309|11097	5.01517e-09	4.14826e-07	PGSC0003DMG400012012/PGSC0003DMG400025254/PGSC0003DMG400001570/PGSC0003DMG400014243/PGSC0003DMG402021263/PGSC0003DMG400022118/PGSC0003DMG400022263/PGSC0003DMG400021135/PGSC0003DMG400011044/PGSC0003DMG400019448/PGSC0003DMG400021188/PGSC0003DMG400023975/PGSC0003DMG400023469/PGSC0003DMG400003123/PGSC0003DMG400021288/PGSC0003DMG400010518/PGSC0003DMG400030612/PGSC0003DMG400001917/PGSC0003DMG400027745/…	82
BP	GO:0022613	ribonucleoprotein complex biogenesis	47|1571	142|11097	7.13441e-09	4.88817e-07	PGSC0003DMG400022346/PGSC0003DMG400000944/PGSC0003DMG400001545/PGSC0003DMG400032570/PGSC0003DMG400024585/PGSC0003DMG400023392/PGSC0003DMG400031195/PGSC0003DMG400017050/PGSC0003DMG400003614/PGSC0003DMG400008366/PGSC0003DMG400006459/PGSC0003DMG400017379/PGSC0003DMG400018096/PGSC0003DMG400027051/PGSC0003DMG400020813/PGSC0003DMG400028364/PGSC0003DMG400019936/PGSC0003DMG400030992/PGSC0003DMG400018364/…	47
BP	GO:0016053	organic acid biosynthetic process	80|1571	301|11097	7.17607e-09	4.88817e-07	PGSC0003DMG400012012/PGSC0003DMG400016477/PGSC0003DMG400014379/PGSC0003DMG400014268/PGSC0003DMG400014253/PGSC0003DMG400004355/PGSC0003DMG400022118/PGSC0003DMG400022263/PGSC0003DMG400011044/PGSC0003DMG400011436/PGSC0003DMG400030158/PGSC0003DMG400000048/PGSC0003DMG400008852/PGSC0003DMG400003123/PGSC0003DMG400018130/PGSC0003DMG400030612/PGSC0003DMG400001048/PGSC0003DMG400022211/PGSC0003DMG400027745/…	80
BP	GO:0046394	carboxylic acid biosynthetic process	80|1571	301|11097	7.17607e-09	4.88817e-07	PGSC0003DMG400012012/PGSC0003DMG400016477/PGSC0003DMG400014379/PGSC0003DMG400014268/PGSC0003DMG400014253/PGSC0003DMG400004355/PGSC0003DMG400022118/PGSC0003DMG400022263/PGSC0003DMG400011044/PGSC0003DMG400011436/PGSC0003DMG400030158/PGSC0003DMG400000048/PGSC0003DMG400008852/PGSC0003DMG400003123/PGSC0003DMG400018130/PGSC0003DMG400030612/PGSC0003DMG400001048/PGSC0003DMG400022211/PGSC0003DMG400027745/…	80
BP	GO:0019684	photosynthesis, light reaction	37|1571	101|11097	1.35471e-08	8.7153e-07	PGSC0003DMG400008639/PGSC0003DMG400020363/PGSC0003DMG400016482/PGSC0003DMG400004458/PGSC0003DMG400014402/PGSC0003DMG400014268/PGSC0003DMG400019823/PGSC0003DMG400021933/PGSC0003DMG400008404/PGSC0003DMG400011295/PGSC0003DMG400002901/PGSC0003DMG400030078/PGSC0003DMG400016959/PGSC0003DMG402028574/PGSC0003DMG402011260/PGSC0003DMG400022731/PGSC0003DMG401032143/PGSC0003DMG400010682/PGSC0003DMG400009162/…	37
BP	GO:0016553	base conversion or substitution editing	12|1571	15|11097	1.87471e-08	1.14259e-06	PGSC0003DMG400014699/PGSC0003DMG400016815/PGSC0003DMG400019468/PGSC0003DMG400008817/PGSC0003DMG400022353/PGSC0003DMG400021708/PGSC0003DMG400011199/PGSC0003DMG400044092/PGSC0003DMG400023502/PGSC0003DMG400015383/PGSC0003DMG400020583/PGSC0003DMG400021272	12
BP	GO:0006732	coenzyme metabolic process	53|1571	175|11097	2.55921e-08	1.48178e-06	PGSC0003DMG400012012/PGSC0003DMG400022118/PGSC0003DMG400022263/PGSC0003DMG400021135/PGSC0003DMG400011044/PGSC0003DMG400019448/PGSC0003DMG400021188/PGSC0003DMG400003123/PGSC0003DMG400010518/PGSC0003DMG400030612/PGSC0003DMG400001917/PGSC0003DMG400027745/PGSC0003DMG400031122/PGSC0003DMG400026904/PGSC0003DMG400023416/PGSC0003DMG401024871/PGSC0003DMG402028313/PGSC0003DMG400004436/PGSC0003DMG401024581/…	53
BP	GO:0033013	tetrapyrrole metabolic process	22|1571	46|11097	4.68524e-08	2.58358e-06	PGSC0003DMG400025254/PGSC0003DMG400014243/PGSC0003DMG402021263/PGSC0003DMG400023975/PGSC0003DMG400026627/PGSC0003DMG400032546/PGSC0003DMG400031163/PGSC0003DMG400009162/PGSC0003DMG400007989/PGSC0003DMG401009429/PGSC0003DMG400008481/PGSC0003DMG400025007/PGSC0003DMG400022126/PGSC0003DMG400007188/PGSC0003DMG401022694/PGSC0003DMG400003792/PGSC0003DMG401007628/PGSC0003DMG400032193/PGSC0003DMG400013429/…	22
BP	GO:0006520	cellular amino acid metabolic process	71|1571	272|11097	1.10326e-07	5.80716e-06	PGSC0003DMG400020515/PGSC0003DMG400002103/PGSC0003DMG400016477/PGSC0003DMG400014379/PGSC0003DMG400016444/PGSC0003DMG400014268/PGSC0003DMG400004355/PGSC0003DMG400029938/PGSC0003DMG400023422/PGSC0003DMG400022992/PGSC0003DMG400006139/PGSC0003DMG400000048/PGSC0003DMG402004079/PGSC0003DMG400008852/PGSC0003DMG400018130/PGSC0003DMG400000337/PGSC0003DMG400015215/PGSC0003DMG400032166/PGSC0003DMG400030612/…	71
BP	GO:0006457	protein folding	36|1571	105|11097	1.49901e-07	7.54718e-06	PGSC0003DMG400002585/PGSC0003DMG401007138/PGSC0003DMG400019647/PGSC0003DMG400022300/PGSC0003DMG400002537/PGSC0003DMG401006147/PGSC0003DMG400005232/PGSC0003DMG400002929/PGSC0003DMG400028115/PGSC0003DMG400001718/PGSC0003DMG400028744/PGSC0003DMG400002389/PGSC0003DMG400025122/PGSC0003DMG400024180/PGSC0003DMG401028340/PGSC0003DMG402007138/PGSC0003DMG400001148/PGSC0003DMG400006829/PGSC0003DMG400023453/…	36
BP	GO:0006779	porphyrin-containing compound biosynthetic process	17|1571	32|11097	2.31185e-07	1.11547e-05	PGSC0003DMG400025254/PGSC0003DMG400014243/PGSC0003DMG402021263/PGSC0003DMG400023975/PGSC0003DMG400026627/PGSC0003DMG400031163/PGSC0003DMG400009162/PGSC0003DMG400008481/PGSC0003DMG400025007/PGSC0003DMG400007188/PGSC0003DMG400003792/PGSC0003DMG401007628/PGSC0003DMG400032193/PGSC0003DMG400013429/PGSC0003DMG400027602/PGSC0003DMG400019510/PGSC0003DMG400011264	17
BP	GO:0009773	photosynthetic electron transport in photosystem I	9|1571	11|11097	9.39434e-07	4.20656e-05	PGSC0003DMG400008639/PGSC0003DMG400020363/PGSC0003DMG400019823/PGSC0003DMG400021933/PGSC0003DMG400011295/PGSC0003DMG400016959/PGSC0003DMG400022731/PGSC0003DMG400015899/PGSC0003DMG400012494	9
BP	GO:0046148	pigment biosynthetic process	21|1571	49|11097	9.44479e-07	4.20656e-05	PGSC0003DMG400025254/PGSC0003DMG400014243/PGSC0003DMG402021263/PGSC0003DMG400023975/PGSC0003DMG400026627/PGSC0003DMG400031163/PGSC0003DMG400009162/PGSC0003DMG400008481/PGSC0003DMG400025007/PGSC0003DMG400007188/PGSC0003DMG400022473/PGSC0003DMG400029575/PGSC0003DMG400003792/PGSC0003DMG401007628/PGSC0003DMG400032193/PGSC0003DMG400013429/PGSC0003DMG400027602/PGSC0003DMG400009156/PGSC0003DMG400019510/…	21
BP	GO:0009767	photosynthetic electron transport chain	15|1571	28|11097	1.04441e-06	4.47935e-05	PGSC0003DMG400008639/PGSC0003DMG400020363/PGSC0003DMG400016482/PGSC0003DMG400014402/PGSC0003DMG400019823/PGSC0003DMG400021933/PGSC0003DMG400011295/PGSC0003DMG400016959/PGSC0003DMG400022731/PGSC0003DMG400009162/PGSC0003DMG400018545/PGSC0003DMG400011135/PGSC0003DMG400015899/PGSC0003DMG400012494/PGSC0003DMG400012575	15
BP	GO:0010109	regulation of photosynthesis	9|1571	12|11097	3.28265e-06	0.000131079	PGSC0003DMG400008404/PGSC0003DMG400018598/PGSC0003DMG400027526/PGSC0003DMG400001123/PGSC0003DMG400017809/PGSC0003DMG400018545/PGSC0003DMG400002782/PGSC0003DMG400011135/PGSC0003DMG400010035	9
BP	GO:0016556	mRNA modification	9|1571	12|11097	3.28265e-06	0.000131079	PGSC0003DMG400005869/PGSC0003DMG402009242/PGSC0003DMG400008817/PGSC0003DMG400004359/PGSC0003DMG400011199/PGSC0003DMG400044092/PGSC0003DMG400030962/PGSC0003DMG400026421/PGSC0003DMG400031152	9
BP	GO:0055086	nucleobase-containing small molecule metabolic process	67|1571	276|11097	4.07186e-06	0.000157001	PGSC0003DMG400012012/PGSC0003DMG400016482/PGSC0003DMG400017691/PGSC0003DMG400022118/PGSC0003DMG400022263/PGSC0003DMG400021135/PGSC0003DMG400016959/PGSC0003DMG400011044/PGSC0003DMG400019448/PGSC0003DMG400013288/PGSC0003DMG400003123/PGSC0003DMG400000337/PGSC0003DMG400010518/PGSC0003DMG400001802/PGSC0003DMG400027745/PGSC0003DMG401011882/PGSC0003DMG400029615/PGSC0003DMG400004436/PGSC0003DMG401024581/…	67
BP	GO:0042440	pigment metabolic process	23|1571	61|11097	4.20296e-06	0.000157001	PGSC0003DMG400025254/PGSC0003DMG400014243/PGSC0003DMG402021263/PGSC0003DMG400023975/PGSC0003DMG400026627/PGSC0003DMG400031163/PGSC0003DMG400009162/PGSC0003DMG400007989/PGSC0003DMG400008481/PGSC0003DMG400025007/PGSC0003DMG400007188/PGSC0003DMG400022473/PGSC0003DMG400029575/PGSC0003DMG400003792/PGSC0003DMG400016186/PGSC0003DMG401007628/PGSC0003DMG400032193/PGSC0003DMG400013429/PGSC0003DMG400027602/…	23
BP	GO:0006091	generation of precursor metabolites and energy	83|1571	366|11097	5.49142e-06	0.000198091	PGSC0003DMG400008639/PGSC0003DMG400020363/PGSC0003DMG400012012/PGSC0003DMG400005120/PGSC0003DMG400016482/PGSC0003DMG400004458/PGSC0003DMG400014402/PGSC0003DMG400014268/PGSC0003DMG400013751/PGSC0003DMG400019823/PGSC0003DMG400027156/PGSC0003DMG400021933/PGSC0003DMG400008404/PGSC0003DMG400011295/PGSC0003DMG400020422/PGSC0003DMG400022118/PGSC0003DMG400022263/PGSC0003DMG400002901/PGSC0003DMG400030078/…	83
BP	GO:0006778	porphyrin-containing compound metabolic process	18|1571	42|11097	5.64509e-06	0.000198091	PGSC0003DMG400025254/PGSC0003DMG400014243/PGSC0003DMG402021263/PGSC0003DMG400023975/PGSC0003DMG400026627/PGSC0003DMG400031163/PGSC0003DMG400009162/PGSC0003DMG400007989/PGSC0003DMG400008481/PGSC0003DMG400025007/PGSC0003DMG400007188/PGSC0003DMG400003792/PGSC0003DMG401007628/PGSC0003DMG400032193/PGSC0003DMG400013429/PGSC0003DMG400027602/PGSC0003DMG400019510/PGSC0003DMG400011264	18
BP	GO:1901605	alpha-amino acid metabolic process	46|1571	170|11097	6.75193e-06	0.000229963	PGSC0003DMG400020515/PGSC0003DMG400002103/PGSC0003DMG400016477/PGSC0003DMG400014379/PGSC0003DMG400016444/PGSC0003DMG400014268/PGSC0003DMG400004355/PGSC0003DMG400029938/PGSC0003DMG400000048/PGSC0003DMG402004079/PGSC0003DMG400008852/PGSC0003DMG400018130/PGSC0003DMG400000337/PGSC0003DMG400030612/PGSC0003DMG400022764/PGSC0003DMG400001048/PGSC0003DMG400022211/PGSC0003DMG400000737/PGSC0003DMG400009061/…	46
BP	GO:0009853	photorespiration	9|1571	13|11097	9.32172e-06	0.000308416	PGSC0003DMG400026409/PGSC0003DMG400005120/PGSC0003DMG400019584/PGSC0003DMG400024182/PGSC0003DMG400012666/PGSC0003DMG400002559/PGSC0003DMG400007572/PGSC0003DMG402009291/PGSC0003DMG400012002	9
BP	GO:0009108	coenzyme biosynthetic process	35|1571	118|11097	9.7759e-06	0.000314458	PGSC0003DMG400012012/PGSC0003DMG400022118/PGSC0003DMG400022263/PGSC0003DMG400011044/PGSC0003DMG400021188/PGSC0003DMG400003123/PGSC0003DMG400001917/PGSC0003DMG400027745/PGSC0003DMG400031122/PGSC0003DMG400026904/PGSC0003DMG402028313/PGSC0003DMG400004436/PGSC0003DMG401024581/PGSC0003DMG400029309/PGSC0003DMG400005246/PGSC0003DMG400027193/PGSC0003DMG400007488/PGSC0003DMG400003548/PGSC0003DMG400020105/…	35
BP	GO:0044085	cellular component biogenesis	94|1571	435|11097	1.12227e-05	0.00035124	PGSC0003DMG400011277/PGSC0003DMG400001435/PGSC0003DMG402006783/PGSC0003DMG400030078/PGSC0003DMG400031111/PGSC0003DMG400022346/PGSC0003DMG400005232/PGSC0003DMG400000944/PGSC0003DMG400001545/PGSC0003DMG400024750/PGSC0003DMG400021288/PGSC0003DMG402011260/PGSC0003DMG401032143/PGSC0003DMG400032570/PGSC0003DMG400010682/PGSC0003DMG400024585/PGSC0003DMG400019515/PGSC0003DMG400023392/PGSC0003DMG400031195/…	94
BP	GO:0009416	response to light stimulus	42|1571	156|11097	1.91118e-05	0.000582407	PGSC0003DMG400004458/PGSC0003DMG400014253/PGSC0003DMG400013751/PGSC0003DMG400002901/PGSC0003DMG402006783/PGSC0003DMG401007333/PGSC0003DMG400019647/PGSC0003DMG402015244/PGSC0003DMG400031111/PGSC0003DMG400016687/PGSC0003DMG400000944/PGSC0003DMG400001299/PGSC0003DMG400010518/PGSC0003DMG400021553/PGSC0003DMG400014391/PGSC0003DMG400026363/PGSC0003DMG400011531/PGSC0003DMG400007729/PGSC0003DMG402021097/…	42
BP	GO:0006396	RNA processing	86|1571	396|11097	2.17617e-05	0.000646154	PGSC0003DMG400038162/PGSC0003DMG400000516/PGSC0003DMG400017691/PGSC0003DMG400013362/PGSC0003DMG400022346/PGSC0003DMG400000944/PGSC0003DMG400001545/PGSC0003DMG401007021/PGSC0003DMG400001306/PGSC0003DMG400012609/PGSC0003DMG400005565/PGSC0003DMG400003779/PGSC0003DMG400019856/PGSC0003DMG400023692/PGSC0003DMG400011531/PGSC0003DMG400024585/PGSC0003DMG400023384/PGSC0003DMG400023392/PGSC0003DMG400024934/…	86
BP	GO:0015995	chlorophyll biosynthetic process	9|1571	14|11097	2.28106e-05	0.000660367	PGSC0003DMG400014243/PGSC0003DMG400026627/PGSC0003DMG400008481/PGSC0003DMG400025007/PGSC0003DMG400007188/PGSC0003DMG400003792/PGSC0003DMG401007628/PGSC0003DMG400032193/PGSC0003DMG400019510	9
BP	GO:0000413	protein peptidyl-prolyl isomerization	19|1571	50|11097	2.50529e-05	0.000707592	PGSC0003DMG400007177/PGSC0003DMG400022039/PGSC0003DMG400014371/PGSC0003DMG401028027/PGSC0003DMG400026290/PGSC0003DMG400005232/PGSC0003DMG400009916/PGSC0003DMG400005701/PGSC0003DMG401000527/PGSC0003DMG400008569/PGSC0003DMG400015011/PGSC0003DMG400005734/PGSC0003DMG400004328/PGSC0003DMG400031007/PGSC0003DMG401004716/PGSC0003DMG400012775/PGSC0003DMG400008860/PGSC0003DMG400008723/PGSC0003DMG400010060	19
BP	GO:0006753	nucleoside phosphate metabolic process	55|1571	229|11097	4.00217e-05	0.00108065	PGSC0003DMG400012012/PGSC0003DMG400016482/PGSC0003DMG400022118/PGSC0003DMG400022263/PGSC0003DMG400021135/PGSC0003DMG400016959/PGSC0003DMG400011044/PGSC0003DMG400019448/PGSC0003DMG400013288/PGSC0003DMG400003123/PGSC0003DMG400010518/PGSC0003DMG400001802/PGSC0003DMG400027745/PGSC0003DMG401011882/PGSC0003DMG400029615/PGSC0003DMG400004436/PGSC0003DMG401024581/PGSC0003DMG400029309/PGSC0003DMG400012276/…	55
BP	GO:1901607	alpha-amino acid biosynthetic process	30|1571	101|11097	4.01279e-05	0.00108065	PGSC0003DMG400016477/PGSC0003DMG400014379/PGSC0003DMG400014268/PGSC0003DMG400004355/PGSC0003DMG400000048/PGSC0003DMG400008852/PGSC0003DMG400018130/PGSC0003DMG400030612/PGSC0003DMG400001048/PGSC0003DMG400022211/PGSC0003DMG400000737/PGSC0003DMG400009061/PGSC0003DMG400009698/PGSC0003DMG400028317/PGSC0003DMG400007859/PGSC0003DMG400016242/PGSC0003DMG400028566/PGSC0003DMG400028592/PGSC0003DMG400034102/…	30
BP	GO:0006164	purine nucleotide biosynthetic process	33|1571	116|11097	4.44534e-05	0.00113614	PGSC0003DMG400012012/PGSC0003DMG400016482/PGSC0003DMG400022118/PGSC0003DMG400022263/PGSC0003DMG400016959/PGSC0003DMG400011044/PGSC0003DMG400003123/PGSC0003DMG400001802/PGSC0003DMG400027745/PGSC0003DMG401011882/PGSC0003DMG400004436/PGSC0003DMG400029309/PGSC0003DMG400012276/PGSC0003DMG400012663/PGSC0003DMG400020484/PGSC0003DMG400000995/PGSC0003DMG400027451/PGSC0003DMG400003548/PGSC0003DMG400026976/…	33
BP	GO:0045036	protein targeting to chloroplast	8|1571	12|11097	4.61126e-05	0.00113614	PGSC0003DMG400019647/PGSC0003DMG400011395/PGSC0003DMG400010161/PGSC0003DMG400001299/PGSC0003DMG400029192/PGSC0003DMG400030710/PGSC0003DMG400012269/PGSC0003DMG400023281	8
BP	GO:0072596	establishment of protein localization to chloroplast	8|1571	12|11097	4.61126e-05	0.00113614	PGSC0003DMG400019647/PGSC0003DMG400011395/PGSC0003DMG400010161/PGSC0003DMG400001299/PGSC0003DMG400029192/PGSC0003DMG400030710/PGSC0003DMG400012269/PGSC0003DMG400023281	8
BP	GO:0072598	protein localization to chloroplast	8|1571	12|11097	4.61126e-05	0.00113614	PGSC0003DMG400019647/PGSC0003DMG400011395/PGSC0003DMG400010161/PGSC0003DMG400001299/PGSC0003DMG400029192/PGSC0003DMG400030710/PGSC0003DMG400012269/PGSC0003DMG400023281	8
BP	GO:0009117	nucleotide metabolic process	54|1571	226|11097	5.44368e-05	0.00131329	PGSC0003DMG400012012/PGSC0003DMG400016482/PGSC0003DMG400022118/PGSC0003DMG400022263/PGSC0003DMG400021135/PGSC0003DMG400016959/PGSC0003DMG400011044/PGSC0003DMG400019448/PGSC0003DMG400003123/PGSC0003DMG400010518/PGSC0003DMG400001802/PGSC0003DMG400027745/PGSC0003DMG401011882/PGSC0003DMG400029615/PGSC0003DMG400004436/PGSC0003DMG401024581/PGSC0003DMG400029309/PGSC0003DMG400012276/PGSC0003DMG400018511/…	54
BP	GO:0009314	response to radiation	42|1571	163|11097	5.87303e-05	0.00138795	PGSC0003DMG400004458/PGSC0003DMG400014253/PGSC0003DMG400013751/PGSC0003DMG400002901/PGSC0003DMG402006783/PGSC0003DMG401007333/PGSC0003DMG400019647/PGSC0003DMG402015244/PGSC0003DMG400031111/PGSC0003DMG400016687/PGSC0003DMG400000944/PGSC0003DMG400001299/PGSC0003DMG400010518/PGSC0003DMG400021553/PGSC0003DMG400014391/PGSC0003DMG400026363/PGSC0003DMG400011531/PGSC0003DMG400007729/PGSC0003DMG402021097/…	42
BP	GO:0006733	oxidoreduction coenzyme metabolic process	27|1571	89|11097	6.40884e-05	0.00139538	PGSC0003DMG400012012/PGSC0003DMG400022118/PGSC0003DMG400022263/PGSC0003DMG400021135/PGSC0003DMG400011044/PGSC0003DMG400019448/PGSC0003DMG400003123/PGSC0003DMG400027745/PGSC0003DMG400031122/PGSC0003DMG402028313/PGSC0003DMG400004436/PGSC0003DMG401024581/PGSC0003DMG400029309/PGSC0003DMG400018511/PGSC0003DMG400003548/PGSC0003DMG400017394/PGSC0003DMG402026150/PGSC0003DMG400018194/PGSC0003DMG400001595/…	27
BP	GO:0018208	peptidyl-proline modification	19|1571	53|11097	6.42726e-05	0.00139538	PGSC0003DMG400007177/PGSC0003DMG400022039/PGSC0003DMG400014371/PGSC0003DMG401028027/PGSC0003DMG400026290/PGSC0003DMG400005232/PGSC0003DMG400009916/PGSC0003DMG400005701/PGSC0003DMG401000527/PGSC0003DMG400008569/PGSC0003DMG400015011/PGSC0003DMG400005734/PGSC0003DMG400004328/PGSC0003DMG400031007/PGSC0003DMG401004716/PGSC0003DMG400012775/PGSC0003DMG400008860/PGSC0003DMG400008723/PGSC0003DMG400010060	19
BP	GO:0006399	tRNA metabolic process	37|1571	138|11097	6.45581e-05	0.00139538	PGSC0003DMG400017691/PGSC0003DMG400023422/PGSC0003DMG400022992/PGSC0003DMG400031111/PGSC0003DMG400006139/PGSC0003DMG401007021/PGSC0003DMG402004079/PGSC0003DMG400015215/PGSC0003DMG400032166/PGSC0003DMG400003779/PGSC0003DMG400023334/PGSC0003DMG400001555/PGSC0003DMG400023384/PGSC0003DMG400024934/PGSC0003DMG400031195/PGSC0003DMG400009358/PGSC0003DMG400027203/PGSC0003DMG400003535/PGSC0003DMG400009470/…	37
BP	GO:0008652	cellular amino acid biosynthetic process	34|1571	123|11097	6.50697e-05	0.00139538	PGSC0003DMG400016477/PGSC0003DMG400014379/PGSC0003DMG400014268/PGSC0003DMG400004355/PGSC0003DMG400000048/PGSC0003DMG400008852/PGSC0003DMG400018130/PGSC0003DMG400030612/PGSC0003DMG400001048/PGSC0003DMG400022211/PGSC0003DMG400000737/PGSC0003DMG400009061/PGSC0003DMG400009698/PGSC0003DMG400028317/PGSC0003DMG400007018/PGSC0003DMG400007859/PGSC0003DMG400016242/PGSC0003DMG400028566/PGSC0003DMG400028592/…	34
BP	GO:0072522	purine-containing compound biosynthetic process	34|1571	123|11097	6.50697e-05	0.00139538	PGSC0003DMG400012012/PGSC0003DMG400016482/PGSC0003DMG400022118/PGSC0003DMG400022263/PGSC0003DMG400016959/PGSC0003DMG400011044/PGSC0003DMG400003123/PGSC0003DMG400001802/PGSC0003DMG400027745/PGSC0003DMG401011882/PGSC0003DMG400004436/PGSC0003DMG400029309/PGSC0003DMG400012276/PGSC0003DMG400012663/PGSC0003DMG400020484/PGSC0003DMG400000995/PGSC0003DMG400027451/PGSC0003DMG400003548/PGSC0003DMG400026976/…	34
BP	GO:0043648	dicarboxylic acid metabolic process	16|1571	41|11097	7.45301e-05	0.00155649	PGSC0003DMG400014268/PGSC0003DMG400019511/PGSC0003DMG400022764/PGSC0003DMG400000737/PGSC0003DMG400031063/PGSC0003DMG400012395/PGSC0003DMG400009698/PGSC0003DMG400007018/PGSC0003DMG400007359/PGSC0003DMG400028592/PGSC0003DMG400022796/PGSC0003DMG400018194/PGSC0003DMG400002352/PGSC0003DMG400028240/PGSC0003DMG400019758/PGSC0003DMG400015379	16
BP	GO:0009156	ribonucleoside monophosphate biosynthetic process	31|1571	109|11097	7.52707e-05	0.00155649	PGSC0003DMG400012012/PGSC0003DMG400016482/PGSC0003DMG400022118/PGSC0003DMG400022263/PGSC0003DMG400016959/PGSC0003DMG400011044/PGSC0003DMG400003123/PGSC0003DMG400027745/PGSC0003DMG401011882/PGSC0003DMG400004436/PGSC0003DMG400029309/PGSC0003DMG400012663/PGSC0003DMG400020484/PGSC0003DMG400000995/PGSC0003DMG401016396/PGSC0003DMG400024226/PGSC0003DMG400027451/PGSC0003DMG400003548/PGSC0003DMG400026596/…	31
BP	GO:0019637	organophosphate metabolic process	79|1571	370|11097	8.54708e-05	0.00173641	PGSC0003DMG400020363/PGSC0003DMG400012012/PGSC0003DMG400016482/PGSC0003DMG400030370/PGSC0003DMG400022118/PGSC0003DMG400022263/PGSC0003DMG400021135/PGSC0003DMG400016959/PGSC0003DMG400011044/PGSC0003DMG400019448/PGSC0003DMG400013288/PGSC0003DMG400003123/PGSC0003DMG400010518/PGSC0003DMG400001802/PGSC0003DMG400027745/PGSC0003DMG401011882/PGSC0003DMG400029615/PGSC0003DMG400004436/PGSC0003DMG401024581/…	79
BP	GO:0042026	protein refolding	7|1571	10|11097	9.11566e-05	0.00174552	PGSC0003DMG400002585/PGSC0003DMG400002537/PGSC0003DMG400025122/PGSC0003DMG400001148/PGSC0003DMG400011997/PGSC0003DMG400011575/PGSC0003DMG401027165	7
BP	GO:0048564	photosystem I assembly	7|1571	10|11097	9.11566e-05	0.00174552	PGSC0003DMG402011260/PGSC0003DMG401032143/PGSC0003DMG400010682/PGSC0003DMG401000526/PGSC0003DMG402000526/PGSC0003DMG400026525/PGSC0003DMG400006635	7
BP	GO:1900864	mitochondrial RNA modification	7|1571	10|11097	9.11566e-05	0.00174552	PGSC0003DMG402009242/PGSC0003DMG400004359/PGSC0003DMG400011199/PGSC0003DMG400044092/PGSC0003DMG400030962/PGSC0003DMG400026421/PGSC0003DMG400031152	7
BP	GO:0009124	nucleoside monophosphate biosynthetic process	32|1571	115|11097	9.1949e-05	0.00174552	PGSC0003DMG400012012/PGSC0003DMG400016482/PGSC0003DMG400022118/PGSC0003DMG400022263/PGSC0003DMG400016959/PGSC0003DMG400011044/PGSC0003DMG400013288/PGSC0003DMG400003123/PGSC0003DMG400027745/PGSC0003DMG401011882/PGSC0003DMG400004436/PGSC0003DMG400029309/PGSC0003DMG400012663/PGSC0003DMG400020484/PGSC0003DMG400000995/PGSC0003DMG401016396/PGSC0003DMG400024226/PGSC0003DMG400027451/PGSC0003DMG400003548/…	32
BP	GO:0032259	methylation	61|1571	271|11097	0.000117698	0.0021983	PGSC0003DMG400025254/PGSC0003DMG400014275/PGSC0003DMG400038162/PGSC0003DMG400016444/PGSC0003DMG400014243/PGSC0003DMG400012615/PGSC0003DMG400020151/PGSC0003DMG400017691/PGSC0003DMG400030636/PGSC0003DMG400002387/PGSC0003DMG400020063/PGSC0003DMG400003679/PGSC0003DMG400022346/PGSC0003DMG400028394/PGSC0003DMG400001411/PGSC0003DMG400003779/PGSC0003DMG400019308/PGSC0003DMG401003285/PGSC0003DMG400031122/…	61
BP	GO:0046496	nicotinamide nucleotide metabolic process	25|1571	83|11097	0.000134253	0.00246771	PGSC0003DMG400012012/PGSC0003DMG400022118/PGSC0003DMG400022263/PGSC0003DMG400021135/PGSC0003DMG400011044/PGSC0003DMG400019448/PGSC0003DMG400003123/PGSC0003DMG400027745/PGSC0003DMG400004436/PGSC0003DMG401024581/PGSC0003DMG400029309/PGSC0003DMG400018511/PGSC0003DMG400003548/PGSC0003DMG400017394/PGSC0003DMG402026150/PGSC0003DMG400018194/PGSC0003DMG400001595/PGSC0003DMG400016726/PGSC0003DMG400043373/…	25
BP	GO:0072521	purine-containing compound metabolic process	42|1571	170|11097	0.00016288	0.00294712	PGSC0003DMG400012012/PGSC0003DMG400016482/PGSC0003DMG400017691/PGSC0003DMG400022118/PGSC0003DMG400022263/PGSC0003DMG400016959/PGSC0003DMG400011044/PGSC0003DMG400003123/PGSC0003DMG400001802/PGSC0003DMG400027745/PGSC0003DMG401011882/PGSC0003DMG400004436/PGSC0003DMG400029309/PGSC0003DMG400012276/PGSC0003DMG400012663/PGSC0003DMG400020484/PGSC0003DMG400000995/PGSC0003DMG400031817/PGSC0003DMG400026243/…	42
BP	GO:0019362	pyridine nucleotide metabolic process	25|1571	84|11097	0.000165838	0.00295447	PGSC0003DMG400012012/PGSC0003DMG400022118/PGSC0003DMG400022263/PGSC0003DMG400021135/PGSC0003DMG400011044/PGSC0003DMG400019448/PGSC0003DMG400003123/PGSC0003DMG400027745/PGSC0003DMG400004436/PGSC0003DMG401024581/PGSC0003DMG400029309/PGSC0003DMG400018511/PGSC0003DMG400003548/PGSC0003DMG400017394/PGSC0003DMG402026150/PGSC0003DMG400018194/PGSC0003DMG400001595/PGSC0003DMG400016726/PGSC0003DMG400043373/…	25
BP	GO:0019693	ribose phosphate metabolic process	43|1571	176|11097	0.000178861	0.00313819	PGSC0003DMG400012012/PGSC0003DMG400016482/PGSC0003DMG400022118/PGSC0003DMG400022263/PGSC0003DMG400021135/PGSC0003DMG400016959/PGSC0003DMG400011044/PGSC0003DMG400019448/PGSC0003DMG400003123/PGSC0003DMG400027745/PGSC0003DMG401011882/PGSC0003DMG400004436/PGSC0003DMG400029309/PGSC0003DMG400012276/PGSC0003DMG400018511/PGSC0003DMG400012663/PGSC0003DMG400020484/PGSC0003DMG400000995/PGSC0003DMG400031817/…	43
BP	GO:0009152	purine ribonucleotide biosynthetic process	31|1571	114|11097	0.000186196	0.00318401	PGSC0003DMG400012012/PGSC0003DMG400016482/PGSC0003DMG400022118/PGSC0003DMG400022263/PGSC0003DMG400016959/PGSC0003DMG400011044/PGSC0003DMG400003123/PGSC0003DMG400027745/PGSC0003DMG401011882/PGSC0003DMG400004436/PGSC0003DMG400029309/PGSC0003DMG400012276/PGSC0003DMG400012663/PGSC0003DMG400020484/PGSC0003DMG400000995/PGSC0003DMG400027451/PGSC0003DMG400003548/PGSC0003DMG400026976/PGSC0003DMG400021550/…	31
BP	GO:0072330	monocarboxylic acid biosynthetic process	42|1571	171|11097	0.000186971	0.00318401	PGSC0003DMG400012012/PGSC0003DMG400014253/PGSC0003DMG400022118/PGSC0003DMG400022263/PGSC0003DMG400011044/PGSC0003DMG400011436/PGSC0003DMG400030158/PGSC0003DMG400003123/PGSC0003DMG400027745/PGSC0003DMG400012564/PGSC0003DMG400026904/PGSC0003DMG400000639/PGSC0003DMG400023955/PGSC0003DMG400004436/PGSC0003DMG400029309/PGSC0003DMG400013345/PGSC0003DMG400016331/PGSC0003DMG400008311/PGSC0003DMG401015537/…	42
BP	GO:0009735	response to cytokinin	12|1571	28|11097	0.00020881	0.00349399	PGSC0003DMG400020363/PGSC0003DMG400005120/PGSC0003DMG400018446/PGSC0003DMG400014253/PGSC0003DMG400004355/PGSC0003DMG400016959/PGSC0003DMG400019631/PGSC0003DMG400014544/PGSC0003DMG400000508/PGSC0003DMG400001748/PGSC0003DMG400013010/PGSC0003DMG400006175	12
BP	GO:0072524	pyridine-containing compound metabolic process	26|1571	90|11097	0.000211209	0.00349399	PGSC0003DMG400012012/PGSC0003DMG400022118/PGSC0003DMG400022263/PGSC0003DMG400021135/PGSC0003DMG400011044/PGSC0003DMG400019448/PGSC0003DMG400003123/PGSC0003DMG400027745/PGSC0003DMG400004436/PGSC0003DMG401024581/PGSC0003DMG400029309/PGSC0003DMG400018511/PGSC0003DMG400003548/PGSC0003DMG400017394/PGSC0003DMG402026150/PGSC0003DMG400018194/PGSC0003DMG400001595/PGSC0003DMG400016726/PGSC0003DMG400043373/…	26
BP	GO:0009127	purine nucleoside monophosphate biosynthetic process	28|1571	101|11097	0.000263997	0.00424595	PGSC0003DMG400012012/PGSC0003DMG400016482/PGSC0003DMG400022118/PGSC0003DMG400022263/PGSC0003DMG400016959/PGSC0003DMG400011044/PGSC0003DMG400003123/PGSC0003DMG400027745/PGSC0003DMG401011882/PGSC0003DMG400004436/PGSC0003DMG400029309/PGSC0003DMG400012663/PGSC0003DMG400020484/PGSC0003DMG400000995/PGSC0003DMG400027451/PGSC0003DMG400003548/PGSC0003DMG400021550/PGSC0003DMG401004821/PGSC0003DMG400020466/…	28
BP	GO:0009168	purine ribonucleoside monophosphate biosynthetic process	28|1571	101|11097	0.000263997	0.00424595	PGSC0003DMG400012012/PGSC0003DMG400016482/PGSC0003DMG400022118/PGSC0003DMG400022263/PGSC0003DMG400016959/PGSC0003DMG400011044/PGSC0003DMG400003123/PGSC0003DMG400027745/PGSC0003DMG401011882/PGSC0003DMG400004436/PGSC0003DMG400029309/PGSC0003DMG400012663/PGSC0003DMG400020484/PGSC0003DMG400000995/PGSC0003DMG400027451/PGSC0003DMG400003548/PGSC0003DMG400021550/PGSC0003DMG401004821/PGSC0003DMG400020466/…	28
BP	GO:0001510	RNA methylation	15|1571	41|11097	0.000289008	0.00458454	PGSC0003DMG400038162/PGSC0003DMG400003779/PGSC0003DMG400024585/PGSC0003DMG400017050/PGSC0003DMG400003614/PGSC0003DMG400027051/PGSC0003DMG400001350/PGSC0003DMG400030992/PGSC0003DMG400006881/PGSC0003DMG401007649/PGSC0003DMG402007649/PGSC0003DMG400005331/PGSC0003DMG400013424/PGSC0003DMG400021815/PGSC0003DMG400002773	15
BP	GO:0009260	ribonucleotide biosynthetic process	32|1571	122|11097	0.00030292	0.00467709	PGSC0003DMG400012012/PGSC0003DMG400016482/PGSC0003DMG400022118/PGSC0003DMG400022263/PGSC0003DMG400016959/PGSC0003DMG400011044/PGSC0003DMG400003123/PGSC0003DMG400027745/PGSC0003DMG401011882/PGSC0003DMG400004436/PGSC0003DMG400029309/PGSC0003DMG400012276/PGSC0003DMG400012663/PGSC0003DMG400020484/PGSC0003DMG400000995/PGSC0003DMG401016396/PGSC0003DMG400027451/PGSC0003DMG400003548/PGSC0003DMG400026976/…	32
BP	GO:0046390	ribose phosphate biosynthetic process	32|1571	122|11097	0.00030292	0.00467709	PGSC0003DMG400012012/PGSC0003DMG400016482/PGSC0003DMG400022118/PGSC0003DMG400022263/PGSC0003DMG400016959/PGSC0003DMG400011044/PGSC0003DMG400003123/PGSC0003DMG400027745/PGSC0003DMG401011882/PGSC0003DMG400004436/PGSC0003DMG400029309/PGSC0003DMG400012276/PGSC0003DMG400012663/PGSC0003DMG400020484/PGSC0003DMG400000995/PGSC0003DMG401016396/PGSC0003DMG400027451/PGSC0003DMG400003548/PGSC0003DMG400026976/…	32
BP	GO:0019682	glyceraldehyde-3-phosphate metabolic process	10|1571	22|11097	0.000399081	0.00603253	PGSC0003DMG400021135/PGSC0003DMG400019448/PGSC0003DMG400018511/PGSC0003DMG400017394/PGSC0003DMG400019006/PGSC0003DMG402026150/PGSC0003DMG401007628/PGSC0003DMG400043373/PGSC0003DMG400019521/PGSC0003DMG400030509	10
BP	GO:1901293	nucleoside phosphate biosynthetic process	40|1571	166|11097	0.000401127	0.00603253	PGSC0003DMG400012012/PGSC0003DMG400016482/PGSC0003DMG400022118/PGSC0003DMG400022263/PGSC0003DMG400016959/PGSC0003DMG400011044/PGSC0003DMG400013288/PGSC0003DMG400003123/PGSC0003DMG400001802/PGSC0003DMG400027745/PGSC0003DMG401011882/PGSC0003DMG400004436/PGSC0003DMG400029309/PGSC0003DMG400012276/PGSC0003DMG400012663/PGSC0003DMG400020484/PGSC0003DMG400000995/PGSC0003DMG401016396/PGSC0003DMG400024226/…	40
BP	GO:0000154	rRNA modification	7|1571	12|11097	0.000463327	0.00679155	PGSC0003DMG400024585/PGSC0003DMG400031195/PGSC0003DMG400017050/PGSC0003DMG400003614/PGSC0003DMG400027051/PGSC0003DMG400030992/PGSC0003DMG400002773	7
BP	GO:0010207	photosystem II assembly	7|1571	12|11097	0.000463327	0.00679155	PGSC0003DMG400030078/PGSC0003DMG401011368/PGSC0003DMG400018657/PGSC0003DMG400017809/PGSC0003DMG400002782/PGSC0003DMG400010035/PGSC0003DMG400018360	7
BP	GO:0009165	nucleotide biosynthetic process	39|1571	163|11097	0.00054717	0.00792029	PGSC0003DMG400012012/PGSC0003DMG400016482/PGSC0003DMG400022118/PGSC0003DMG400022263/PGSC0003DMG400016959/PGSC0003DMG400011044/PGSC0003DMG400003123/PGSC0003DMG400001802/PGSC0003DMG400027745/PGSC0003DMG401011882/PGSC0003DMG400004436/PGSC0003DMG400029309/PGSC0003DMG400012276/PGSC0003DMG400012663/PGSC0003DMG400020484/PGSC0003DMG400000995/PGSC0003DMG401016396/PGSC0003DMG400024226/PGSC0003DMG400027451/…	39
BP	GO:0032787	monocarboxylic acid metabolic process	52|1571	235|11097	0.000558727	0.00798772	PGSC0003DMG400012012/PGSC0003DMG400005120/PGSC0003DMG400014253/PGSC0003DMG400022118/PGSC0003DMG400022263/PGSC0003DMG400011044/PGSC0003DMG400011436/PGSC0003DMG400030158/PGSC0003DMG400003123/PGSC0003DMG400027745/PGSC0003DMG400012564/PGSC0003DMG400026904/PGSC0003DMG400000639/PGSC0003DMG400023955/PGSC0003DMG400011501/PGSC0003DMG400000302/PGSC0003DMG400004436/PGSC0003DMG400029309/PGSC0003DMG400013345/…	52
BP	GO:0000959	mitochondrial RNA metabolic process	8|1571	16|11097	0.000705872	0.00996829	PGSC0003DMG402009242/PGSC0003DMG400004359/PGSC0003DMG400011199/PGSC0003DMG400044092/PGSC0003DMG400030962/PGSC0003DMG400026421/PGSC0003DMG400000632/PGSC0003DMG400031152	8
BP	GO:0090407	organophosphate biosynthetic process	53|1571	245|11097	0.000869204	0.0120078	PGSC0003DMG400012012/PGSC0003DMG400016482/PGSC0003DMG400022118/PGSC0003DMG400022263/PGSC0003DMG400016959/PGSC0003DMG400011044/PGSC0003DMG400013288/PGSC0003DMG400003123/PGSC0003DMG400001802/PGSC0003DMG400027745/PGSC0003DMG401011882/PGSC0003DMG400004436/PGSC0003DMG401024581/PGSC0003DMG400029309/PGSC0003DMG400012276/PGSC0003DMG400012663/PGSC0003DMG400014369/PGSC0003DMG400020484/PGSC0003DMG400000995/…	53
BP	GO:0015977	carbon fixation	7|1571	13|11097	0.0008814	0.0120078	PGSC0003DMG400026409/PGSC0003DMG400022088/PGSC0003DMG400019584/PGSC0003DMG400024182/PGSC0003DMG400020422/PGSC0003DMG400012666/PGSC0003DMG400019521	7
BP	GO:0019252	starch biosynthetic process	7|1571	13|11097	0.0008814	0.0120078	PGSC0003DMG400027125/PGSC0003DMG400009026/PGSC0003DMG400000735/PGSC0003DMG400031084/PGSC0003DMG400008322/PGSC0003DMG400004306/PGSC0003DMG402018552	7
BP	GO:0006163	purine nucleotide metabolic process	36|1571	151|11097	0.000940356	0.012662	PGSC0003DMG400012012/PGSC0003DMG400016482/PGSC0003DMG400022118/PGSC0003DMG400022263/PGSC0003DMG400016959/PGSC0003DMG400011044/PGSC0003DMG400003123/PGSC0003DMG400001802/PGSC0003DMG400027745/PGSC0003DMG401011882/PGSC0003DMG400004436/PGSC0003DMG400029309/PGSC0003DMG400012276/PGSC0003DMG400012663/PGSC0003DMG400020484/PGSC0003DMG400000995/PGSC0003DMG400031817/PGSC0003DMG400027451/PGSC0003DMG400003548/…	36
BP	GO:0008610	lipid biosynthetic process	58|1571	275|11097	0.000980895	0.0127709	PGSC0003DMG400024063/PGSC0003DMG400014253/PGSC0003DMG400016721/PGSC0003DMG400007309/PGSC0003DMG400011436/PGSC0003DMG400030158/PGSC0003DMG400010092/PGSC0003DMG400012564/PGSC0003DMG400000639/PGSC0003DMG400023955/PGSC0003DMG400013345/PGSC0003DMG400016331/PGSC0003DMG400008311/PGSC0003DMG400014369/PGSC0003DMG400016915/PGSC0003DMG400023978/PGSC0003DMG401018218/PGSC0003DMG401015537/PGSC0003DMG400032788/…	58
BP	GO:0000741	karyogamy	6|1571	10|11097	0.00100359	0.0127709	PGSC0003DMG400029327/PGSC0003DMG400009358/PGSC0003DMG400031762/PGSC0003DMG400022808/PGSC0003DMG400012829/PGSC0003DMG400025245	6
BP	GO:0042181	ketone biosynthetic process	6|1571	10|11097	0.00100359	0.0127709	PGSC0003DMG400021188/PGSC0003DMG400001917/PGSC0003DMG400031122/PGSC0003DMG402028313/PGSC0003DMG400013515/PGSC0003DMG400012575	6
BP	GO:1901661	quinone metabolic process	6|1571	10|11097	0.00100359	0.0127709	PGSC0003DMG400021188/PGSC0003DMG400001917/PGSC0003DMG400031122/PGSC0003DMG402028313/PGSC0003DMG400013515/PGSC0003DMG400012575	6
BP	GO:1901663	quinone biosynthetic process	6|1571	10|11097	0.00100359	0.0127709	PGSC0003DMG400021188/PGSC0003DMG400001917/PGSC0003DMG400031122/PGSC0003DMG402028313/PGSC0003DMG400013515/PGSC0003DMG400012575	6
BP	GO:0009145	purine nucleoside triphosphate biosynthetic process	24|1571	89|11097	0.00108212	0.0134741	PGSC0003DMG400012012/PGSC0003DMG400016482/PGSC0003DMG400022118/PGSC0003DMG400022263/PGSC0003DMG400016959/PGSC0003DMG400011044/PGSC0003DMG400003123/PGSC0003DMG400027745/PGSC0003DMG400004436/PGSC0003DMG400029309/PGSC0003DMG400012276/PGSC0003DMG400020484/PGSC0003DMG400003548/PGSC0003DMG400026976/PGSC0003DMG400020466/PGSC0003DMG400001595/PGSC0003DMG400016726/PGSC0003DMG400007007/PGSC0003DMG400013187/…	24
BP	GO:0009206	purine ribonucleoside triphosphate biosynthetic process	24|1571	89|11097	0.00108212	0.0134741	PGSC0003DMG400012012/PGSC0003DMG400016482/PGSC0003DMG400022118/PGSC0003DMG400022263/PGSC0003DMG400016959/PGSC0003DMG400011044/PGSC0003DMG400003123/PGSC0003DMG400027745/PGSC0003DMG400004436/PGSC0003DMG400029309/PGSC0003DMG400012276/PGSC0003DMG400020484/PGSC0003DMG400003548/PGSC0003DMG400026976/PGSC0003DMG400020466/PGSC0003DMG400001595/PGSC0003DMG400016726/PGSC0003DMG400007007/PGSC0003DMG400013187/…	24
BP	GO:0006575	cellular modified amino acid metabolic process	13|1571	37|11097	0.0011281	0.0138973	PGSC0003DMG400030612/PGSC0003DMG400023416/PGSC0003DMG401024871/PGSC0003DMG400023361/PGSC0003DMG400027193/PGSC0003DMG400020105/PGSC0003DMG400029373/PGSC0003DMG400004572/PGSC0003DMG400002352/PGSC0003DMG400002011/PGSC0003DMG400028362/PGSC0003DMG400000886/PGSC0003DMG400028599	13
BP	GO:0042168	heme metabolic process	8|1571	17|11097	0.00116875	0.0142464	PGSC0003DMG400025254/PGSC0003DMG402021263/PGSC0003DMG400023975/PGSC0003DMG400031163/PGSC0003DMG400009162/PGSC0003DMG400007989/PGSC0003DMG400013429/PGSC0003DMG400027602	8
BP	GO:0006997	nucleus organization	7|1571	14|11097	0.00154827	0.0184834	PGSC0003DMG400029327/PGSC0003DMG400009358/PGSC0003DMG400031762/PGSC0003DMG400022808/PGSC0003DMG400012829/PGSC0003DMG400021400/PGSC0003DMG400025245	7
BP	GO:0016125	sterol metabolic process	7|1571	14|11097	0.00154827	0.0184834	PGSC0003DMG400024063/PGSC0003DMG400016721/PGSC0003DMG400023978/PGSC0003DMG400019006/PGSC0003DMG400005105/PGSC0003DMG400022750/PGSC0003DMG400012522	7
BP	GO:0043038	amino acid activation	14|1571	43|11097	0.00171696	0.0200832	PGSC0003DMG400023422/PGSC0003DMG400022992/PGSC0003DMG400006139/PGSC0003DMG400015215/PGSC0003DMG400032166/PGSC0003DMG400023334/PGSC0003DMG400001555/PGSC0003DMG400009358/PGSC0003DMG400027526/PGSC0003DMG402005133/PGSC0003DMG401030816/PGSC0003DMG400006289/PGSC0003DMG402030816/PGSC0003DMG400022055	14
BP	GO:0043039	tRNA aminoacylation	14|1571	43|11097	0.00171696	0.0200832	PGSC0003DMG400023422/PGSC0003DMG400022992/PGSC0003DMG400006139/PGSC0003DMG400015215/PGSC0003DMG400032166/PGSC0003DMG400023334/PGSC0003DMG400001555/PGSC0003DMG400009358/PGSC0003DMG400027526/PGSC0003DMG402005133/PGSC0003DMG401030816/PGSC0003DMG400006289/PGSC0003DMG402030816/PGSC0003DMG400022055	14
BP	GO:0009628	response to abiotic stimulus	76|1571	389|11097	0.00180509	0.0209029	PGSC0003DMG400020363/PGSC0003DMG400009105/PGSC0003DMG400004458/PGSC0003DMG400014253/PGSC0003DMG400004355/PGSC0003DMG400013751/PGSC0003DMG400002901/PGSC0003DMG402006783/PGSC0003DMG401007333/PGSC0003DMG400019647/PGSC0003DMG402015244/PGSC0003DMG400031111/PGSC0003DMG400016959/PGSC0003DMG400016687/PGSC0003DMG400000944/PGSC0003DMG400010161/PGSC0003DMG400001299/PGSC0003DMG400000721/PGSC0003DMG400010518/…	76
BP	GO:0031167	rRNA methylation	6|1571	11|11097	0.00194395	0.0216551	PGSC0003DMG400024585/PGSC0003DMG400017050/PGSC0003DMG400003614/PGSC0003DMG400027051/PGSC0003DMG400030992/PGSC0003DMG400002773	6
BP	GO:0042398	cellular modified amino acid biosynthetic process	6|1571	11|11097	0.00194395	0.0216551	PGSC0003DMG400027193/PGSC0003DMG400020105/PGSC0003DMG400002352/PGSC0003DMG400002011/PGSC0003DMG400028362/PGSC0003DMG400028599	6
BP	GO:0001522	pseudouridine synthesis	9|1571	22|11097	0.00194484	0.0216551	PGSC0003DMG400002087/PGSC0003DMG400012609/PGSC0003DMG400007315/PGSC0003DMG400027203/PGSC0003DMG400008366/PGSC0003DMG400018364/PGSC0003DMG400007434/PGSC0003DMG400010293/PGSC0003DMG400009964	9
BP	GO:0015994	chlorophyll metabolic process	9|1571	22|11097	0.00194484	0.0216551	PGSC0003DMG400014243/PGSC0003DMG400026627/PGSC0003DMG400008481/PGSC0003DMG400025007/PGSC0003DMG400007188/PGSC0003DMG400003792/PGSC0003DMG401007628/PGSC0003DMG400032193/PGSC0003DMG400019510	9
BP	GO:0006165	nucleoside diphosphate phosphorylation	17|1571	58|11097	0.00212157	0.0231771	PGSC0003DMG400012012/PGSC0003DMG400022118/PGSC0003DMG400022263/PGSC0003DMG400011044/PGSC0003DMG400003123/PGSC0003DMG400027745/PGSC0003DMG400004436/PGSC0003DMG400029309/PGSC0003DMG400012276/PGSC0003DMG400003548/PGSC0003DMG400026976/PGSC0003DMG400001595/PGSC0003DMG400016726/PGSC0003DMG400013187/PGSC0003DMG400015254/PGSC0003DMG402002721/PGSC0003DMG400012910	17
BP	GO:0046939	nucleotide phosphorylation	17|1571	58|11097	0.00212157	0.0231771	PGSC0003DMG400012012/PGSC0003DMG400022118/PGSC0003DMG400022263/PGSC0003DMG400011044/PGSC0003DMG400003123/PGSC0003DMG400027745/PGSC0003DMG400004436/PGSC0003DMG400029309/PGSC0003DMG400012276/PGSC0003DMG400003548/PGSC0003DMG400026976/PGSC0003DMG400001595/PGSC0003DMG400016726/PGSC0003DMG400013187/PGSC0003DMG400015254/PGSC0003DMG402002721/PGSC0003DMG400012910	17
BP	GO:0006090	pyruvate metabolic process	18|1571	63|11097	0.00218214	0.0235408	PGSC0003DMG400012012/PGSC0003DMG400022118/PGSC0003DMG400022263/PGSC0003DMG400011044/PGSC0003DMG400003123/PGSC0003DMG400027745/PGSC0003DMG400004436/PGSC0003DMG400029309/PGSC0003DMG400007488/PGSC0003DMG400003548/PGSC0003DMG400019006/PGSC0003DMG400001595/PGSC0003DMG401007628/PGSC0003DMG400016726/PGSC0003DMG400013187/PGSC0003DMG402002721/PGSC0003DMG400031370/PGSC0003DMG400012910	18
BP	GO:0006081	cellular aldehyde metabolic process	14|1571	44|11097	0.00219552	0.0235408	PGSC0003DMG400021135/PGSC0003DMG400019448/PGSC0003DMG400000302/PGSC0003DMG401024581/PGSC0003DMG400018511/PGSC0003DMG400004698/PGSC0003DMG400017394/PGSC0003DMG400019006/PGSC0003DMG402026150/PGSC0003DMG401007628/PGSC0003DMG400043373/PGSC0003DMG400019521/PGSC0003DMG400030509/PGSC0003DMG400018510	14
BP	GO:0009161	ribonucleoside monophosphate metabolic process	31|1571	131|11097	0.00232658	0.0247173	PGSC0003DMG400012012/PGSC0003DMG400016482/PGSC0003DMG400022118/PGSC0003DMG400022263/PGSC0003DMG400016959/PGSC0003DMG400011044/PGSC0003DMG400003123/PGSC0003DMG400027745/PGSC0003DMG401011882/PGSC0003DMG400004436/PGSC0003DMG400029309/PGSC0003DMG400012663/PGSC0003DMG400020484/PGSC0003DMG400000995/PGSC0003DMG401016396/PGSC0003DMG400024226/PGSC0003DMG400027451/PGSC0003DMG400003548/PGSC0003DMG400026596/…	31
BP	GO:0009142	nucleoside triphosphate biosynthetic process	24|1571	94|11097	0.00242596	0.0253087	PGSC0003DMG400012012/PGSC0003DMG400016482/PGSC0003DMG400022118/PGSC0003DMG400022263/PGSC0003DMG400016959/PGSC0003DMG400011044/PGSC0003DMG400003123/PGSC0003DMG400027745/PGSC0003DMG400004436/PGSC0003DMG400029309/PGSC0003DMG400012276/PGSC0003DMG400020484/PGSC0003DMG400003548/PGSC0003DMG400026976/PGSC0003DMG400020466/PGSC0003DMG400001595/PGSC0003DMG400016726/PGSC0003DMG400007007/PGSC0003DMG400013187/…	24
BP	GO:0009201	ribonucleoside triphosphate biosynthetic process	24|1571	94|11097	0.00242596	0.0253087	PGSC0003DMG400012012/PGSC0003DMG400016482/PGSC0003DMG400022118/PGSC0003DMG400022263/PGSC0003DMG400016959/PGSC0003DMG400011044/PGSC0003DMG400003123/PGSC0003DMG400027745/PGSC0003DMG400004436/PGSC0003DMG400029309/PGSC0003DMG400012276/PGSC0003DMG400020484/PGSC0003DMG400003548/PGSC0003DMG400026976/PGSC0003DMG400020466/PGSC0003DMG400001595/PGSC0003DMG400016726/PGSC0003DMG400007007/PGSC0003DMG400013187/…	24
BP	GO:0008202	steroid metabolic process	11|1571	31|11097	0.00244933	0.0253243	PGSC0003DMG400024063/PGSC0003DMG400016721/PGSC0003DMG400007309/PGSC0003DMG400010092/PGSC0003DMG400023978/PGSC0003DMG400019006/PGSC0003DMG400009923/PGSC0003DMG400005105/PGSC0003DMG400023819/PGSC0003DMG400022750/PGSC0003DMG400012522	11
BP	GO:0006783	heme biosynthetic process	7|1571	15|11097	0.00255059	0.026138	PGSC0003DMG400025254/PGSC0003DMG402021263/PGSC0003DMG400023975/PGSC0003DMG400031163/PGSC0003DMG400009162/PGSC0003DMG400013429/PGSC0003DMG400027602	7
BP	GO:0006694	steroid biosynthetic process	10|1571	27|11097	0.00266093	0.0270295	PGSC0003DMG400024063/PGSC0003DMG400016721/PGSC0003DMG400007309/PGSC0003DMG400010092/PGSC0003DMG400023978/PGSC0003DMG400009923/PGSC0003DMG400005105/PGSC0003DMG400023819/PGSC0003DMG400022750/PGSC0003DMG400012522	10
BP	GO:0006098	pentose-phosphate shunt	8|1571	19|11097	0.00279461	0.0274879	PGSC0003DMG400021135/PGSC0003DMG400019448/PGSC0003DMG400018511/PGSC0003DMG400017394/PGSC0003DMG402026150/PGSC0003DMG400043373/PGSC0003DMG400019521/PGSC0003DMG400030509	8
BP	GO:0051156	glucose 6-phosphate metabolic process	8|1571	19|11097	0.00279461	0.0274879	PGSC0003DMG400021135/PGSC0003DMG400019448/PGSC0003DMG400018511/PGSC0003DMG400017394/PGSC0003DMG402026150/PGSC0003DMG400043373/PGSC0003DMG400019521/PGSC0003DMG400030509	8
BP	GO:0006739	NADP metabolic process	9|1571	23|11097	0.00279839	0.0274879	PGSC0003DMG400021135/PGSC0003DMG400019448/PGSC0003DMG401024581/PGSC0003DMG400018511/PGSC0003DMG400017394/PGSC0003DMG402026150/PGSC0003DMG400043373/PGSC0003DMG400019521/PGSC0003DMG400030509	9
BP	GO:0009150	purine ribonucleotide metabolic process	34|1571	149|11097	0.00280101	0.0274879	PGSC0003DMG400012012/PGSC0003DMG400016482/PGSC0003DMG400022118/PGSC0003DMG400022263/PGSC0003DMG400016959/PGSC0003DMG400011044/PGSC0003DMG400003123/PGSC0003DMG400027745/PGSC0003DMG401011882/PGSC0003DMG400004436/PGSC0003DMG400029309/PGSC0003DMG400012276/PGSC0003DMG400012663/PGSC0003DMG400020484/PGSC0003DMG400000995/PGSC0003DMG400031817/PGSC0003DMG400027451/PGSC0003DMG400003548/PGSC0003DMG400026976/…	34
BP	GO:0043094	cellular metabolic compound salvage	12|1571	36|11097	0.00288959	0.0281189	PGSC0003DMG400026409/PGSC0003DMG400005120/PGSC0003DMG400019584/PGSC0003DMG400024182/PGSC0003DMG400012666/PGSC0003DMG400002559/PGSC0003DMG400007572/PGSC0003DMG402009291/PGSC0003DMG400008888/PGSC0003DMG400021550/PGSC0003DMG400012002/PGSC0003DMG400018510	12
BP	GO:0006418	tRNA aminoacylation for protein translation	13|1571	41|11097	0.00323232	0.0311918	PGSC0003DMG400023422/PGSC0003DMG400022992/PGSC0003DMG400006139/PGSC0003DMG400015215/PGSC0003DMG400032166/PGSC0003DMG400023334/PGSC0003DMG400009358/PGSC0003DMG400027526/PGSC0003DMG402005133/PGSC0003DMG401030816/PGSC0003DMG400006289/PGSC0003DMG402030816/PGSC0003DMG400022055	13
BP	GO:0071482	cellular response to light stimulus	11|1571	32|11097	0.00326217	0.0312198	PGSC0003DMG402006783/PGSC0003DMG400031111/PGSC0003DMG400016687/PGSC0003DMG400000944/PGSC0003DMG400021553/PGSC0003DMG400026363/PGSC0003DMG402021097/PGSC0003DMG400025866/PGSC0003DMG400018360/PGSC0003DMG400024017/PGSC0003DMG400015766	11
BP	GO:0006633	fatty acid biosynthetic process	23|1571	91|11097	0.00339357	0.0319811	PGSC0003DMG400014253/PGSC0003DMG400011436/PGSC0003DMG400030158/PGSC0003DMG400012564/PGSC0003DMG400000639/PGSC0003DMG400023955/PGSC0003DMG400013345/PGSC0003DMG400016331/PGSC0003DMG400008311/PGSC0003DMG401015537/PGSC0003DMG400032152/PGSC0003DMG400002927/PGSC0003DMG400003792/PGSC0003DMG400006426/PGSC0003DMG400016395/PGSC0003DMG400013443/PGSC0003DMG400012002/PGSC0003DMG401026981/PGSC0003DMG400032155/…	23
BP	GO:0016126	sterol biosynthetic process	6|1571	12|11097	0.00342457	0.0319811	PGSC0003DMG400024063/PGSC0003DMG400016721/PGSC0003DMG400023978/PGSC0003DMG400005105/PGSC0003DMG400022750/PGSC0003DMG400012522	6
BP	GO:0048284	organelle fusion	6|1571	12|11097	0.00342457	0.0319811	PGSC0003DMG400029327/PGSC0003DMG400009358/PGSC0003DMG400031762/PGSC0003DMG400022808/PGSC0003DMG400012829/PGSC0003DMG400025245	6
BP	GO:0009259	ribonucleotide metabolic process	35|1571	157|11097	0.00367608	0.0340552	PGSC0003DMG400012012/PGSC0003DMG400016482/PGSC0003DMG400022118/PGSC0003DMG400022263/PGSC0003DMG400016959/PGSC0003DMG400011044/PGSC0003DMG400003123/PGSC0003DMG400027745/PGSC0003DMG401011882/PGSC0003DMG400004436/PGSC0003DMG400029309/PGSC0003DMG400012276/PGSC0003DMG400012663/PGSC0003DMG400020484/PGSC0003DMG400000995/PGSC0003DMG400031817/PGSC0003DMG401016396/PGSC0003DMG400027451/PGSC0003DMG400003548/…	35
BP	GO:0006400	tRNA modification	16|1571	56|11097	0.00375929	0.0345497	PGSC0003DMG400017691/PGSC0003DMG401007021/PGSC0003DMG400003779/PGSC0003DMG400024934/PGSC0003DMG400031195/PGSC0003DMG400003535/PGSC0003DMG400009470/PGSC0003DMG400001350/PGSC0003DMG400030992/PGSC0003DMG401007649/PGSC0003DMG402007649/PGSC0003DMG400013365/PGSC0003DMG400016186/PGSC0003DMG400005331/PGSC0003DMG400006795/PGSC0003DMG400021815	16
BP	GO:0005982	starch metabolic process	9|1571	24|11097	0.00392257	0.0355005	PGSC0003DMG400027125/PGSC0003DMG400009026/PGSC0003DMG400000735/PGSC0003DMG400031084/PGSC0003DMG400008322/PGSC0003DMG400016314/PGSC0003DMG400012910/PGSC0003DMG400004306/PGSC0003DMG402018552	9
BP	GO:0000079	regulation of cyclin-dependent protein serine/threonine kinase activity	7|1571	16|11097	0.00398538	0.0355005	PGSC0003DMG400026170/PGSC0003DMG402000458/PGSC0003DMG400003451/PGSC0003DMG400026023/PGSC0003DMG400024111/PGSC0003DMG400018989/PGSC0003DMG400025821	7
BP	GO:0009084	glutamine family amino acid biosynthetic process	7|1571	16|11097	0.00398538	0.0355005	PGSC0003DMG400004355/PGSC0003DMG400008852/PGSC0003DMG400009061/PGSC0003DMG400009698/PGSC0003DMG400028317/PGSC0003DMG400009343/PGSC0003DMG400010441	7
BP	GO:1904029	regulation of cyclin-dependent protein kinase activity	7|1571	16|11097	0.00398538	0.0355005	PGSC0003DMG400026170/PGSC0003DMG402000458/PGSC0003DMG400003451/PGSC0003DMG400026023/PGSC0003DMG400024111/PGSC0003DMG400018989/PGSC0003DMG400025821	7
BP	GO:0042558	pteridine-containing compound metabolic process	8|1571	20|11097	0.00408651	0.0358498	PGSC0003DMG400030612/PGSC0003DMG401024871/PGSC0003DMG400023361/PGSC0003DMG400005246/PGSC0003DMG400027193/PGSC0003DMG400020105/PGSC0003DMG400002352/PGSC0003DMG400028362	8
BP	GO:0071900	regulation of protein serine/threonine kinase activity	8|1571	20|11097	0.00408651	0.0358498	PGSC0003DMG400026170/PGSC0003DMG402000458/PGSC0003DMG400008997/PGSC0003DMG400003451/PGSC0003DMG400026023/PGSC0003DMG400024111/PGSC0003DMG400018989/PGSC0003DMG400025821	8
BP	GO:0046434	organophosphate catabolic process	18|1571	67|11097	0.00453174	0.0394568	PGSC0003DMG400012012/PGSC0003DMG400022118/PGSC0003DMG400022263/PGSC0003DMG400011044/PGSC0003DMG400003123/PGSC0003DMG400027745/PGSC0003DMG400029615/PGSC0003DMG400004436/PGSC0003DMG400029309/PGSC0003DMG400003548/PGSC0003DMG400016644/PGSC0003DMG400013285/PGSC0003DMG401023603/PGSC0003DMG400001595/PGSC0003DMG400016726/PGSC0003DMG400013187/PGSC0003DMG402002721/PGSC0003DMG400012910	18
BP	GO:0009132	nucleoside diphosphate metabolic process	17|1571	62|11097	0.00456739	0.0394704	PGSC0003DMG400012012/PGSC0003DMG400022118/PGSC0003DMG400022263/PGSC0003DMG400011044/PGSC0003DMG400003123/PGSC0003DMG400027745/PGSC0003DMG400004436/PGSC0003DMG400029309/PGSC0003DMG400012276/PGSC0003DMG400003548/PGSC0003DMG400026976/PGSC0003DMG400001595/PGSC0003DMG400016726/PGSC0003DMG400013187/PGSC0003DMG400015254/PGSC0003DMG402002721/PGSC0003DMG400012910	17
BP	GO:0006766	vitamin metabolic process	12|1571	38|11097	0.00476873	0.0403079	PGSC0003DMG400015538/PGSC0003DMG400021188/PGSC0003DMG400010518/PGSC0003DMG400026904/PGSC0003DMG400023416/PGSC0003DMG401024581/PGSC0003DMG400016219/PGSC0003DMG400018350/PGSC0003DMG400002011/PGSC0003DMG400011512/PGSC0003DMG400012575/PGSC0003DMG400018510	12
BP	GO:0009069	serine family amino acid metabolic process	12|1571	38|11097	0.00476873	0.0403079	PGSC0003DMG400020515/PGSC0003DMG400002103/PGSC0003DMG400016477/PGSC0003DMG400014379/PGSC0003DMG400016444/PGSC0003DMG400029938/PGSC0003DMG400000048/PGSC0003DMG400018130/PGSC0003DMG400030612/PGSC0003DMG400008477/PGSC0003DMG400023171/PGSC0003DMG401010423	12
BP	GO:0042180	cellular ketone metabolic process	12|1571	38|11097	0.00476873	0.0403079	PGSC0003DMG400005120/PGSC0003DMG400021188/PGSC0003DMG400001917/PGSC0003DMG400031122/PGSC0003DMG400023955/PGSC0003DMG402028313/PGSC0003DMG400000302/PGSC0003DMG400030642/PGSC0003DMG400013515/PGSC0003DMG401007628/PGSC0003DMG400025303/PGSC0003DMG400012575	12
BP	GO:0006754	ATP biosynthetic process	21|1571	83|11097	0.00492309	0.0413111	PGSC0003DMG400012012/PGSC0003DMG400016482/PGSC0003DMG400022118/PGSC0003DMG400022263/PGSC0003DMG400016959/PGSC0003DMG400011044/PGSC0003DMG400003123/PGSC0003DMG400027745/PGSC0003DMG400004436/PGSC0003DMG400029309/PGSC0003DMG400020484/PGSC0003DMG400003548/PGSC0003DMG400020466/PGSC0003DMG400001595/PGSC0003DMG400016726/PGSC0003DMG400007007/PGSC0003DMG400013187/PGSC0003DMG400030594/PGSC0003DMG402002721/…	21
BP	GO:0016052	carbohydrate catabolic process	32|1571	143|11097	0.00501231	0.0417573	PGSC0003DMG400012012/PGSC0003DMG400022118/PGSC0003DMG400022263/PGSC0003DMG402020509/PGSC0003DMG400011044/PGSC0003DMG400031065/PGSC0003DMG400003123/PGSC0003DMG400027745/PGSC0003DMG400026199/PGSC0003DMG400019611/PGSC0003DMG400004436/PGSC0003DMG400029309/PGSC0003DMG400012288/PGSC0003DMG400003548/PGSC0003DMG400001595/PGSC0003DMG400016726/PGSC0003DMG400009081/PGSC0003DMG400031792/PGSC0003DMG402017626/…	32
BP	GO:0032508	DNA duplex unwinding	9|1571	25|11097	0.00537096	0.0443252	PGSC0003DMG400011837/PGSC0003DMG400017364/PGSC0003DMG400016505/PGSC0003DMG400030968/PGSC0003DMG402016772/PGSC0003DMG400046044/PGSC0003DMG400012761/PGSC0003DMG400013633/PGSC0003DMG400008308	9
BP	GO:0043414	macromolecule methylation	25|1571	105|11097	0.00539711	0.0443252	PGSC0003DMG400038162/PGSC0003DMG400020151/PGSC0003DMG400003779/PGSC0003DMG401003285/PGSC0003DMG400024585/PGSC0003DMG400017050/PGSC0003DMG400010721/PGSC0003DMG400003614/PGSC0003DMG400027051/PGSC0003DMG400005687/PGSC0003DMG400001350/PGSC0003DMG400030992/PGSC0003DMG400006881/PGSC0003DMG401007649/PGSC0003DMG402007649/PGSC0003DMG400005331/PGSC0003DMG400007182/PGSC0003DMG400008452/PGSC0003DMG400022243/…	25
BP	GO:0071478	cellular response to radiation	11|1571	34|11097	0.00552954	0.045093	PGSC0003DMG402006783/PGSC0003DMG400031111/PGSC0003DMG400016687/PGSC0003DMG400000944/PGSC0003DMG400021553/PGSC0003DMG400026363/PGSC0003DMG402021097/PGSC0003DMG400025866/PGSC0003DMG400018360/PGSC0003DMG400024017/PGSC0003DMG400015766	11
BP	GO:0006544	glycine metabolic process	6|1571	13|11097	0.00560443	0.0453841	PGSC0003DMG400020515/PGSC0003DMG400002103/PGSC0003DMG400016444/PGSC0003DMG400029938/PGSC0003DMG400030612/PGSC0003DMG401010423	6
BP	GO:0001505	regulation of neurotransmitter levels	7|1571	17|11097	0.00595702	0.0472481	PGSC0003DMG400020515/PGSC0003DMG400002103/PGSC0003DMG400016444/PGSC0003DMG400029938/PGSC0003DMG400030212/PGSC0003DMG400030612/PGSC0003DMG401010423	7
BP	GO:0006006	glucose metabolic process	7|1571	17|11097	0.00595702	0.0472481	PGSC0003DMG400029406/PGSC0003DMG400009992/PGSC0003DMG400011530/PGSC0003DMG400026978/PGSC0003DMG400011246/PGSC0003DMG400017394/PGSC0003DMG400012910	7
BP	GO:0042133	neurotransmitter metabolic process	7|1571	17|11097	0.00595702	0.0472481	PGSC0003DMG400020515/PGSC0003DMG400002103/PGSC0003DMG400016444/PGSC0003DMG400029938/PGSC0003DMG400030212/PGSC0003DMG400030612/PGSC0003DMG401010423	7
CC	GO:0044435	plastid part	217|1377	434|9931	1.53666e-76	3.16552e-74	PGSC0003DMG400008639/PGSC0003DMG400020363/PGSC0003DMG400009105/PGSC0003DMG400011277/PGSC0003DMG400005120/PGSC0003DMG400006085/PGSC0003DMG400026667/PGSC0003DMG400008585/PGSC0003DMG401012965/PGSC0003DMG400016482/PGSC0003DMG400004458/PGSC0003DMG400022088/PGSC0003DMG400014402/PGSC0003DMG400014268/PGSC0003DMG400014253/PGSC0003DMG400004355/PGSC0003DMG400027129/PGSC0003DMG400013751/PGSC0003DMG400019823/…	217
CC	GO:0044434	chloroplast part	212|1377	424|9931	1.06227e-74	1.09413e-72	PGSC0003DMG400008639/PGSC0003DMG400020363/PGSC0003DMG400009105/PGSC0003DMG400011277/PGSC0003DMG400005120/PGSC0003DMG400006085/PGSC0003DMG400026667/PGSC0003DMG400008585/PGSC0003DMG401012965/PGSC0003DMG400016482/PGSC0003DMG400004458/PGSC0003DMG400022088/PGSC0003DMG400014402/PGSC0003DMG400014268/PGSC0003DMG400014253/PGSC0003DMG400004355/PGSC0003DMG400027129/PGSC0003DMG400013751/PGSC0003DMG400019823/…	212
CC	GO:0009532	plastid stroma	115|1377	199|9931	1.2571e-48	8.63212e-47	PGSC0003DMG400020363/PGSC0003DMG400011277/PGSC0003DMG400008585/PGSC0003DMG401012965/PGSC0003DMG400014268/PGSC0003DMG400014253/PGSC0003DMG400004355/PGSC0003DMG400027129/PGSC0003DMG400003513/PGSC0003DMG400016162/PGSC0003DMG400011295/PGSC0003DMG400030840/PGSC0003DMG402021263/PGSC0003DMG400014158/PGSC0003DMG400026121/PGSC0003DMG400013362/PGSC0003DMG400022992/PGSC0003DMG401007333/PGSC0003DMG400000587/…	115
CC	GO:0009570	chloroplast stroma	111|1377	195|9931	4.83781e-46	2.49147e-44	PGSC0003DMG400020363/PGSC0003DMG400011277/PGSC0003DMG400008585/PGSC0003DMG401012965/PGSC0003DMG400014268/PGSC0003DMG400014253/PGSC0003DMG400004355/PGSC0003DMG400027129/PGSC0003DMG400003513/PGSC0003DMG400016162/PGSC0003DMG400011295/PGSC0003DMG400030840/PGSC0003DMG402021263/PGSC0003DMG400014158/PGSC0003DMG400026121/PGSC0003DMG400013362/PGSC0003DMG400022992/PGSC0003DMG400000587/PGSC0003DMG400019647/…	111
CC	GO:0009579	thylakoid	124|1377	254|9931	7.67811e-42	3.16338e-40	PGSC0003DMG400008639/PGSC0003DMG400018434/PGSC0003DMG400006085/PGSC0003DMG400026667/PGSC0003DMG400008585/PGSC0003DMG401012965/PGSC0003DMG400016482/PGSC0003DMG400004458/PGSC0003DMG400022088/PGSC0003DMG400014402/PGSC0003DMG400004355/PGSC0003DMG400013751/PGSC0003DMG400019823/PGSC0003DMG400021933/PGSC0003DMG400008404/PGSC0003DMG400011295/PGSC0003DMG400002901/PGSC0003DMG400026121/PGSC0003DMG400030078/…	124
CC	GO:0009526	plastid envelope	95|1377	165|9931	4.67201e-40	1.60406e-38	PGSC0003DMG400020363/PGSC0003DMG400009105/PGSC0003DMG400005120/PGSC0003DMG400016482/PGSC0003DMG400014253/PGSC0003DMG400004355/PGSC0003DMG400027129/PGSC0003DMG400013751/PGSC0003DMG400016162/PGSC0003DMG400005500/PGSC0003DMG400011295/PGSC0003DMG400014158/PGSC0003DMG400010174/PGSC0003DMG400019647/PGSC0003DMG400028283/PGSC0003DMG400022300/PGSC0003DMG400003696/PGSC0003DMG400016959/PGSC0003DMG400031088/…	95
CC	GO:0009941	chloroplast envelope	92|1377	158|9931	2.25068e-39	6.62342e-38	PGSC0003DMG400009105/PGSC0003DMG400005120/PGSC0003DMG400016482/PGSC0003DMG400014253/PGSC0003DMG400004355/PGSC0003DMG400027129/PGSC0003DMG400013751/PGSC0003DMG400016162/PGSC0003DMG400005500/PGSC0003DMG400011295/PGSC0003DMG400014158/PGSC0003DMG400010174/PGSC0003DMG400019647/PGSC0003DMG400028283/PGSC0003DMG400022300/PGSC0003DMG400003696/PGSC0003DMG400016959/PGSC0003DMG400031088/PGSC0003DMG400011395/…	92
CC	GO:0044436	thylakoid part	98|1377	210|9931	3.97902e-31	1.0246e-29	PGSC0003DMG400008639/PGSC0003DMG400018434/PGSC0003DMG400006085/PGSC0003DMG400026667/PGSC0003DMG400008585/PGSC0003DMG401012965/PGSC0003DMG400016482/PGSC0003DMG400004458/PGSC0003DMG400022088/PGSC0003DMG400014402/PGSC0003DMG400004355/PGSC0003DMG400013751/PGSC0003DMG400019823/PGSC0003DMG400021933/PGSC0003DMG400011295/PGSC0003DMG400002901/PGSC0003DMG400026121/PGSC0003DMG400030078/PGSC0003DMG400027448/…	98
CC	GO:0009534	chloroplast thylakoid	87|1377	188|9931	2.12904e-27	4.38582e-26	PGSC0003DMG400008639/PGSC0003DMG400006085/PGSC0003DMG400026667/PGSC0003DMG400008585/PGSC0003DMG401012965/PGSC0003DMG400016482/PGSC0003DMG400004458/PGSC0003DMG400022088/PGSC0003DMG400014402/PGSC0003DMG400004355/PGSC0003DMG400013751/PGSC0003DMG400019823/PGSC0003DMG400021933/PGSC0003DMG400011295/PGSC0003DMG400002901/PGSC0003DMG400026121/PGSC0003DMG400030078/PGSC0003DMG401007333/PGSC0003DMG400027448/…	87
CC	GO:0031976	plastid thylakoid	87|1377	188|9931	2.12904e-27	4.38582e-26	PGSC0003DMG400008639/PGSC0003DMG400006085/PGSC0003DMG400026667/PGSC0003DMG400008585/PGSC0003DMG401012965/PGSC0003DMG400016482/PGSC0003DMG400004458/PGSC0003DMG400022088/PGSC0003DMG400014402/PGSC0003DMG400004355/PGSC0003DMG400013751/PGSC0003DMG400019823/PGSC0003DMG400021933/PGSC0003DMG400011295/PGSC0003DMG400002901/PGSC0003DMG400026121/PGSC0003DMG400030078/PGSC0003DMG401007333/PGSC0003DMG400027448/…	87
CC	GO:0034357	photosynthetic membrane	89|1377	198|9931	7.43084e-27	1.39159e-25	PGSC0003DMG400008639/PGSC0003DMG400018434/PGSC0003DMG400006085/PGSC0003DMG400026667/PGSC0003DMG400008585/PGSC0003DMG401012965/PGSC0003DMG400016482/PGSC0003DMG400004458/PGSC0003DMG400022088/PGSC0003DMG400014402/PGSC0003DMG400004355/PGSC0003DMG400013751/PGSC0003DMG400019823/PGSC0003DMG400021933/PGSC0003DMG400011295/PGSC0003DMG400002901/PGSC0003DMG400026121/PGSC0003DMG400027448/PGSC0003DMG400022039/…	89
CC	GO:0042651	thylakoid membrane	82|1377	178|9931	1.03193e-25	1.77149e-24	PGSC0003DMG400008639/PGSC0003DMG400018434/PGSC0003DMG400006085/PGSC0003DMG400026667/PGSC0003DMG400008585/PGSC0003DMG401012965/PGSC0003DMG400016482/PGSC0003DMG400004458/PGSC0003DMG400022088/PGSC0003DMG400014402/PGSC0003DMG400004355/PGSC0003DMG400013751/PGSC0003DMG400019823/PGSC0003DMG400021933/PGSC0003DMG400011295/PGSC0003DMG400002901/PGSC0003DMG400026121/PGSC0003DMG400027448/PGSC0003DMG400022039/…	82
CC	GO:0031967	organelle envelope	116|1377	334|9931	7.7879e-23	1.14593e-21	PGSC0003DMG400020363/PGSC0003DMG400009105/PGSC0003DMG400005120/PGSC0003DMG400016482/PGSC0003DMG400014253/PGSC0003DMG400004355/PGSC0003DMG400027129/PGSC0003DMG400013751/PGSC0003DMG400016162/PGSC0003DMG400005500/PGSC0003DMG400011295/PGSC0003DMG400014158/PGSC0003DMG400010174/PGSC0003DMG400019647/PGSC0003DMG400028283/PGSC0003DMG400022300/PGSC0003DMG400003696/PGSC0003DMG400016959/PGSC0003DMG400031088/…	116
CC	GO:0031975	envelope	116|1377	334|9931	7.7879e-23	1.14593e-21	PGSC0003DMG400020363/PGSC0003DMG400009105/PGSC0003DMG400005120/PGSC0003DMG400016482/PGSC0003DMG400014253/PGSC0003DMG400004355/PGSC0003DMG400027129/PGSC0003DMG400013751/PGSC0003DMG400016162/PGSC0003DMG400005500/PGSC0003DMG400011295/PGSC0003DMG400014158/PGSC0003DMG400010174/PGSC0003DMG400019647/PGSC0003DMG400028283/PGSC0003DMG400022300/PGSC0003DMG400003696/PGSC0003DMG400016959/PGSC0003DMG400031088/…	116
CC	GO:0009535	chloroplast thylakoid membrane	70|1377	157|9931	4.23325e-21	5.81367e-20	PGSC0003DMG400008639/PGSC0003DMG400006085/PGSC0003DMG400026667/PGSC0003DMG400008585/PGSC0003DMG401012965/PGSC0003DMG400016482/PGSC0003DMG400004458/PGSC0003DMG400022088/PGSC0003DMG400014402/PGSC0003DMG400004355/PGSC0003DMG400013751/PGSC0003DMG400019823/PGSC0003DMG400021933/PGSC0003DMG400011295/PGSC0003DMG400002901/PGSC0003DMG400027448/PGSC0003DMG400022039/PGSC0003DMG400022700/PGSC0003DMG400016959/…	70
CC	GO:0055035	plastid thylakoid membrane	70|1377	158|9931	6.60191e-21	8.49996e-20	PGSC0003DMG400008639/PGSC0003DMG400006085/PGSC0003DMG400026667/PGSC0003DMG400008585/PGSC0003DMG401012965/PGSC0003DMG400016482/PGSC0003DMG400004458/PGSC0003DMG400022088/PGSC0003DMG400014402/PGSC0003DMG400004355/PGSC0003DMG400013751/PGSC0003DMG400019823/PGSC0003DMG400021933/PGSC0003DMG400011295/PGSC0003DMG400002901/PGSC0003DMG400027448/PGSC0003DMG400022039/PGSC0003DMG400022700/PGSC0003DMG400016959/…	70
CC	GO:0005840	ribosome	109|1377	375|9931	4.34262e-15	5.26224e-14	PGSC0003DMG401012965/PGSC0003DMG400004355/PGSC0003DMG400027129/PGSC0003DMG400000487/PGSC0003DMG400004936/PGSC0003DMG400003696/PGSC0003DMG400015257/PGSC0003DMG400027675/PGSC0003DMG400024037/PGSC0003DMG400000488/PGSC0003DMG400026946/PGSC0003DMG400033691/PGSC0003DMG400011211/PGSC0003DMG400000893/PGSC0003DMG400026253/PGSC0003DMG400013829/PGSC0003DMG400019631/PGSC0003DMG400014544/PGSC0003DMG400017161/…	109
CC	GO:0005739	mitochondrion	112|1377	410|9931	1.94594e-13	2.22702e-12	PGSC0003DMG400009105/PGSC0003DMG400020515/PGSC0003DMG400002103/PGSC0003DMG400003138/PGSC0003DMG400011152/PGSC0003DMG400016444/PGSC0003DMG400004355/PGSC0003DMG400004028/PGSC0003DMG400002585/PGSC0003DMG400029938/PGSC0003DMG400022992/PGSC0003DMG400019647/PGSC0003DMG401006147/PGSC0003DMG400014192/PGSC0003DMG400026478/PGSC0003DMG400016687/PGSC0003DMG400000048/PGSC0003DMG401007021/PGSC0003DMG402009242/…	112
CC	GO:1990904	ribonucleoprotein complex	126|1377	494|9931	1.23422e-12	1.33815e-11	PGSC0003DMG401012965/PGSC0003DMG400004355/PGSC0003DMG400027129/PGSC0003DMG400000487/PGSC0003DMG400004936/PGSC0003DMG400003696/PGSC0003DMG400015257/PGSC0003DMG400027675/PGSC0003DMG400024037/PGSC0003DMG400000488/PGSC0003DMG400026946/PGSC0003DMG400033691/PGSC0003DMG400011211/PGSC0003DMG400001299/PGSC0003DMG400000893/PGSC0003DMG400026253/PGSC0003DMG400013829/PGSC0003DMG400019631/PGSC0003DMG400014544/…	126
CC	GO:0009295	nucleoid	16|1377	20|9931	4.82462e-11	4.73273e-10	PGSC0003DMG400011295/PGSC0003DMG401007333/PGSC0003DMG400000587/PGSC0003DMG400020362/PGSC0003DMG400000944/PGSC0003DMG400005407/PGSC0003DMG400028311/PGSC0003DMG400000721/PGSC0003DMG400020361/PGSC0003DMG400013943/PGSC0003DMG402021097/PGSC0003DMG400028061/PGSC0003DMG400015599/PGSC0003DMG400006459/PGSC0003DMG402012338/PGSC0003DMG400013881	16
CC	GO:0042646	plastid nucleoid	16|1377	20|9931	4.82462e-11	4.73273e-10	PGSC0003DMG400011295/PGSC0003DMG401007333/PGSC0003DMG400000587/PGSC0003DMG400020362/PGSC0003DMG400000944/PGSC0003DMG400005407/PGSC0003DMG400028311/PGSC0003DMG400000721/PGSC0003DMG400020361/PGSC0003DMG400013943/PGSC0003DMG402021097/PGSC0003DMG400028061/PGSC0003DMG400015599/PGSC0003DMG400006459/PGSC0003DMG402012338/PGSC0003DMG400013881	16
CC	GO:0031977	thylakoid lumen	17|1377	23|9931	1.04418e-10	9.77733e-10	PGSC0003DMG400026121/PGSC0003DMG400030078/PGSC0003DMG401028027/PGSC0003DMG400026290/PGSC0003DMG400005232/PGSC0003DMG400015264/PGSC0003DMG402028574/PGSC0003DMG400008622/PGSC0003DMG400008569/PGSC0003DMG400015011/PGSC0003DMG400024531/PGSC0003DMG400010682/PGSC0003DMG400000302/PGSC0003DMG400029575/PGSC0003DMG400018360/PGSC0003DMG400034939/PGSC0003DMG400029873	17
CC	GO:0009654	photosystem II oxygen evolving complex	16|1377	21|9931	1.76501e-10	1.58083e-09	PGSC0003DMG400018434/PGSC0003DMG400026667/PGSC0003DMG400008585/PGSC0003DMG400014402/PGSC0003DMG400026121/PGSC0003DMG400029399/PGSC0003DMG400024531/PGSC0003DMG400010682/PGSC0003DMG400032538/PGSC0003DMG400007427/PGSC0003DMG400006872/PGSC0003DMG400021762/PGSC0003DMG400002782/PGSC0003DMG400000926/PGSC0003DMG400010035/PGSC0003DMG400024679	16
CC	GO:0019898	extrinsic component of membrane	16|1377	25|9931	1.0207e-08	8.76102e-08	PGSC0003DMG400018434/PGSC0003DMG400026667/PGSC0003DMG400014402/PGSC0003DMG400026121/PGSC0003DMG400029399/PGSC0003DMG400031122/PGSC0003DMG400024531/PGSC0003DMG400010682/PGSC0003DMG400032538/PGSC0003DMG402028313/PGSC0003DMG400007427/PGSC0003DMG400006872/PGSC0003DMG400021762/PGSC0003DMG400031213/PGSC0003DMG400000926/PGSC0003DMG400024679	16
CC	GO:0042644	chloroplast nucleoid	12|1377	16|9931	5.12475e-08	4.2228e-07	PGSC0003DMG400011295/PGSC0003DMG400000587/PGSC0003DMG400020362/PGSC0003DMG400000944/PGSC0003DMG400005407/PGSC0003DMG400028311/PGSC0003DMG400020361/PGSC0003DMG400013943/PGSC0003DMG402021097/PGSC0003DMG400028061/PGSC0003DMG402012338/PGSC0003DMG400013881	12
CC	GO:1990204	oxidoreductase complex	21|1377	53|9931	3.08323e-06	2.44287e-05	PGSC0003DMG400020515/PGSC0003DMG400018434/PGSC0003DMG400002103/PGSC0003DMG400026667/PGSC0003DMG400008585/PGSC0003DMG400014402/PGSC0003DMG400026121/PGSC0003DMG400029399/PGSC0003DMG400024531/PGSC0003DMG400010682/PGSC0003DMG400032538/PGSC0003DMG400007427/PGSC0003DMG400006872/PGSC0003DMG400021762/PGSC0003DMG400016644/PGSC0003DMG400002782/PGSC0003DMG400000926/PGSC0003DMG400010035/PGSC0003DMG400024679/…	21
CC	GO:0009521	photosystem	29|1377	88|9931	3.8168e-06	2.91208e-05	PGSC0003DMG400018434/PGSC0003DMG400026667/PGSC0003DMG400008585/PGSC0003DMG400004458/PGSC0003DMG400014402/PGSC0003DMG400011295/PGSC0003DMG400002901/PGSC0003DMG400026121/PGSC0003DMG400029399/PGSC0003DMG400007571/PGSC0003DMG400020141/PGSC0003DMG400024531/PGSC0003DMG400010682/PGSC0003DMG400032538/PGSC0003DMG400000327/PGSC0003DMG400007427/PGSC0003DMG400042093/PGSC0003DMG400006872/PGSC0003DMG400007201/…	29
CC	GO:0031984	organelle subcompartment	99|1377	467|9931	5.92012e-06	4.35552e-05	PGSC0003DMG400008639/PGSC0003DMG400006085/PGSC0003DMG400026667/PGSC0003DMG400008585/PGSC0003DMG401012965/PGSC0003DMG400016482/PGSC0003DMG400004458/PGSC0003DMG400022088/PGSC0003DMG400014402/PGSC0003DMG400004355/PGSC0003DMG400013751/PGSC0003DMG400019823/PGSC0003DMG400021933/PGSC0003DMG400011295/PGSC0003DMG400002901/PGSC0003DMG400026121/PGSC0003DMG400030078/PGSC0003DMG401007333/PGSC0003DMG400027448/…	99
CC	GO:0009523	photosystem II	24|1377	69|9931	9.1155e-06	6.47515e-05	PGSC0003DMG400018434/PGSC0003DMG400026667/PGSC0003DMG400008585/PGSC0003DMG400004458/PGSC0003DMG400014402/PGSC0003DMG400002901/PGSC0003DMG400026121/PGSC0003DMG400029399/PGSC0003DMG400020141/PGSC0003DMG400024531/PGSC0003DMG400010682/PGSC0003DMG400032538/PGSC0003DMG400000327/PGSC0003DMG400007427/PGSC0003DMG400042093/PGSC0003DMG400006872/PGSC0003DMG400007201/PGSC0003DMG400021762/PGSC0003DMG400002782/…	24
CC	GO:0042170	plastid membrane	18|1377	45|9931	1.33297e-05	9.15303e-05	PGSC0003DMG400005500/PGSC0003DMG400011395/PGSC0003DMG400002985/PGSC0003DMG400029192/PGSC0003DMG400000125/PGSC0003DMG400011531/PGSC0003DMG400011501/PGSC0003DMG402009291/PGSC0003DMG400027414/PGSC0003DMG400012269/PGSC0003DMG400007188/PGSC0003DMG400028009/PGSC0003DMG400023281/PGSC0003DMG400029438/PGSC0003DMG400011590/PGSC0003DMG400005258/PGSC0003DMG400010151/PGSC0003DMG400032528	18
CC	GO:0031969	chloroplast membrane	17|1377	42|9931	1.921e-05	0.000127653	PGSC0003DMG400005500/PGSC0003DMG400011395/PGSC0003DMG400002985/PGSC0003DMG400029192/PGSC0003DMG400000125/PGSC0003DMG400011531/PGSC0003DMG400011501/PGSC0003DMG402009291/PGSC0003DMG400027414/PGSC0003DMG400012269/PGSC0003DMG400007188/PGSC0003DMG400028009/PGSC0003DMG400023281/PGSC0003DMG400029438/PGSC0003DMG400011590/PGSC0003DMG400005258/PGSC0003DMG400032528	17
CC	GO:0005759	mitochondrial matrix	14|1377	33|9931	5.6183e-05	0.000361678	PGSC0003DMG400014192/PGSC0003DMG400028115/PGSC0003DMG400008075/PGSC0003DMG400004168/PGSC0003DMG400032556/PGSC0003DMG400021701/PGSC0003DMG400027268/PGSC0003DMG400002352/PGSC0003DMG400024483/PGSC0003DMG400000991/PGSC0003DMG400013068/PGSC0003DMG400026135/PGSC0003DMG400021815/PGSC0003DMG400006539	14
CC	GO:0009528	plastid inner membrane	11|1377	23|9931	9.51116e-05	0.000593727	PGSC0003DMG400029192/PGSC0003DMG400000125/PGSC0003DMG402009291/PGSC0003DMG400027414/PGSC0003DMG400012269/PGSC0003DMG400007188/PGSC0003DMG400023281/PGSC0003DMG400029438/PGSC0003DMG400011590/PGSC0003DMG400010151/PGSC0003DMG400032528	11
CC	GO:0009706	chloroplast inner membrane	10|1377	21|9931	0.000208573	0.00126371	PGSC0003DMG400029192/PGSC0003DMG400000125/PGSC0003DMG402009291/PGSC0003DMG400027414/PGSC0003DMG400012269/PGSC0003DMG400007188/PGSC0003DMG400023281/PGSC0003DMG400029438/PGSC0003DMG400011590/PGSC0003DMG400032528	10
CC	GO:0009501	amyloplast	8|1377	15|9931	0.000347472	0.00204512	PGSC0003DMG400000944/PGSC0003DMG400009026/PGSC0003DMG400000735/PGSC0003DMG400031084/PGSC0003DMG400008322/PGSC0003DMG400028382/PGSC0003DMG402018552/PGSC0003DMG400003495	8
CC	GO:0005730	nucleolus	22|1377	85|9931	0.00229903	0.0131556	PGSC0003DMG400018107/PGSC0003DMG400031195/PGSC0003DMG400007315/PGSC0003DMG400022038/PGSC0003DMG400008366/PGSC0003DMG400018096/PGSC0003DMG400027051/PGSC0003DMG400018545/PGSC0003DMG400005691/PGSC0003DMG400000654/PGSC0003DMG400001452/PGSC0003DMG400001190/PGSC0003DMG400027361/PGSC0003DMG400003807/PGSC0003DMG400027213/PGSC0003DMG400022420/PGSC0003DMG400028174/PGSC0003DMG400010836/PGSC0003DMG400008834/…	22
MF	GO:0003735	structural constituent of ribosome	105|2026	366|14409	1.4045e-13	5.92701e-11	PGSC0003DMG401012965/PGSC0003DMG400000487/PGSC0003DMG400004936/PGSC0003DMG400003696/PGSC0003DMG400015257/PGSC0003DMG400027675/PGSC0003DMG400024037/PGSC0003DMG400000488/PGSC0003DMG400026946/PGSC0003DMG400033691/PGSC0003DMG400011211/PGSC0003DMG400000893/PGSC0003DMG400026253/PGSC0003DMG400013829/PGSC0003DMG400019631/PGSC0003DMG400014544/PGSC0003DMG400017161/PGSC0003DMG400000456/PGSC0003DMG400030873/…	105
MF	GO:0005198	structural molecule activity	111|2026	414|14409	3.59472e-12	7.58486e-10	PGSC0003DMG401012965/PGSC0003DMG400000487/PGSC0003DMG400004936/PGSC0003DMG400003696/PGSC0003DMG400015257/PGSC0003DMG400027675/PGSC0003DMG400024037/PGSC0003DMG400000488/PGSC0003DMG400026946/PGSC0003DMG400033691/PGSC0003DMG400011211/PGSC0003DMG400000893/PGSC0003DMG400026253/PGSC0003DMG400013829/PGSC0003DMG400019631/PGSC0003DMG400014544/PGSC0003DMG400017161/PGSC0003DMG400000456/PGSC0003DMG400030873/…	111
MF	GO:0019843	rRNA binding	16|2026	35|14409	6.27175e-06	0.000882226	PGSC0003DMG400004936/PGSC0003DMG400000944/PGSC0003DMG400000893/PGSC0003DMG400015968/PGSC0003DMG401023851/PGSC0003DMG400002541/PGSC0003DMG400015575/PGSC0003DMG400020305/PGSC0003DMG400021190/PGSC0003DMG400012136/PGSC0003DMG400032193/PGSC0003DMG400028174/PGSC0003DMG400036067/PGSC0003DMG400021170/PGSC0003DMG400023195/PGSC0003DMG400025212	16
MF	GO:0016741	transferase activity, transferring one-carbon groups	64|2026	270|14409	1.28713e-05	0.00135792	PGSC0003DMG400025254/PGSC0003DMG400014275/PGSC0003DMG400038162/PGSC0003DMG400016444/PGSC0003DMG400014243/PGSC0003DMG400012615/PGSC0003DMG400020151/PGSC0003DMG400017691/PGSC0003DMG400030636/PGSC0003DMG400002387/PGSC0003DMG400020063/PGSC0003DMG400003679/PGSC0003DMG400022346/PGSC0003DMG400028394/PGSC0003DMG400001411/PGSC0003DMG400019308/PGSC0003DMG400030612/PGSC0003DMG401003285/PGSC0003DMG401011882/…	64
MF	GO:0008270	zinc ion binding	99|2026	474|14409	2.40144e-05	0.00193028	PGSC0003DMG400006395/PGSC0003DMG400005997/PGSC0003DMG400000493/PGSC0003DMG400018446/PGSC0003DMG400020151/PGSC0003DMG400017411/PGSC0003DMG400024310/PGSC0003DMG400007319/PGSC0003DMG400008082/PGSC0003DMG400029412/PGSC0003DMG400005614/PGSC0003DMG400022458/PGSC0003DMG400005565/PGSC0003DMG400008105/PGSC0003DMG400003611/PGSC0003DMG400019958/PGSC0003DMG400026655/PGSC0003DMG400026904/PGSC0003DMG400045090/…	99
MF	GO:0016616	oxidoreductase activity, acting on the CH-OH group of donors, NAD or NADP as acceptor	29|2026	95|14409	2.74448e-05	0.00193028	PGSC0003DMG400005120/PGSC0003DMG400018446/PGSC0003DMG400006186/PGSC0003DMG400007309/PGSC0003DMG400019511/PGSC0003DMG400018130/PGSC0003DMG400010518/PGSC0003DMG400010092/PGSC0003DMG400007572/PGSC0003DMG400031063/PGSC0003DMG401024871/PGSC0003DMG400012395/PGSC0003DMG400026456/PGSC0003DMG400007859/PGSC0003DMG400005498/PGSC0003DMG400007573/PGSC0003DMG400016644/PGSC0003DMG400017394/PGSC0003DMG400018679/…	29
MF	GO:0016830	carbon-carbon lyase activity	26|2026	84|14409	5.39972e-05	0.00293607	PGSC0003DMG400026409/PGSC0003DMG400012012/PGSC0003DMG400019584/PGSC0003DMG400024182/PGSC0003DMG400020422/PGSC0003DMG400015538/PGSC0003DMG402021263/PGSC0003DMG400022263/PGSC0003DMG400012666/PGSC0003DMG400003123/PGSC0003DMG400022764/PGSC0003DMG400022211/PGSC0003DMG400000737/PGSC0003DMG400016219/PGSC0003DMG400000995/PGSC0003DMG400023978/PGSC0003DMG400028566/PGSC0003DMG400003548/PGSC0003DMG400013515/…	26
MF	GO:0016614	oxidoreductase activity, acting on CH-OH group of donors	31|2026	108|14409	5.566e-05	0.00293607	PGSC0003DMG400005120/PGSC0003DMG400018446/PGSC0003DMG400006186/PGSC0003DMG400007309/PGSC0003DMG400019511/PGSC0003DMG400018130/PGSC0003DMG400010518/PGSC0003DMG400010092/PGSC0003DMG400007572/PGSC0003DMG400031063/PGSC0003DMG401024871/PGSC0003DMG400012395/PGSC0003DMG400008132/PGSC0003DMG400026456/PGSC0003DMG400007859/PGSC0003DMG400005498/PGSC0003DMG400007573/PGSC0003DMG400016644/PGSC0003DMG400017394/…	31
MF	GO:0003755	peptidyl-prolyl cis-trans isomerase activity	19|2026	54|14409	7.92583e-05	0.00369942	PGSC0003DMG400007177/PGSC0003DMG400022039/PGSC0003DMG400014371/PGSC0003DMG401028027/PGSC0003DMG400026290/PGSC0003DMG400005232/PGSC0003DMG400009916/PGSC0003DMG400005701/PGSC0003DMG401000527/PGSC0003DMG400008569/PGSC0003DMG400015011/PGSC0003DMG400005734/PGSC0003DMG400004328/PGSC0003DMG400031007/PGSC0003DMG401004716/PGSC0003DMG400012775/PGSC0003DMG400008860/PGSC0003DMG400008723/PGSC0003DMG400010060	19
MF	GO:0008168	methyltransferase activity	58|2026	253|14409	8.7664e-05	0.00369942	PGSC0003DMG400025254/PGSC0003DMG400014275/PGSC0003DMG400038162/PGSC0003DMG400016444/PGSC0003DMG400014243/PGSC0003DMG400012615/PGSC0003DMG400020151/PGSC0003DMG400017691/PGSC0003DMG400030636/PGSC0003DMG400002387/PGSC0003DMG400020063/PGSC0003DMG400003679/PGSC0003DMG400022346/PGSC0003DMG400028394/PGSC0003DMG400001411/PGSC0003DMG400019308/PGSC0003DMG401003285/PGSC0003DMG400031122/PGSC0003DMG400024585/…	58
MF	GO:0016859	cis-trans isomerase activity	19|2026	55|14409	0.000105283	0.00403905	PGSC0003DMG400007177/PGSC0003DMG400022039/PGSC0003DMG400014371/PGSC0003DMG401028027/PGSC0003DMG400026290/PGSC0003DMG400005232/PGSC0003DMG400009916/PGSC0003DMG400005701/PGSC0003DMG401000527/PGSC0003DMG400008569/PGSC0003DMG400015011/PGSC0003DMG400005734/PGSC0003DMG400004328/PGSC0003DMG400031007/PGSC0003DMG401004716/PGSC0003DMG400012775/PGSC0003DMG400008860/PGSC0003DMG400008723/PGSC0003DMG400010060	19
MF	GO:0016627	oxidoreductase activity, acting on the CH-CH group of donors	20|2026	61|14409	0.000159415	0.0056061	PGSC0003DMG400014268/PGSC0003DMG400011436/PGSC0003DMG401005669/PGSC0003DMG400002720/PGSC0003DMG400023975/PGSC0003DMG400030998/PGSC0003DMG400008132/PGSC0003DMG401016396/PGSC0003DMG400028592/PGSC0003DMG400000984/PGSC0003DMG400025007/PGSC0003DMG400032152/PGSC0003DMG402028784/PGSC0003DMG400022473/PGSC0003DMG401022694/PGSC0003DMG400013429/PGSC0003DMG400006795/PGSC0003DMG400009156/PGSC0003DMG400019510/…	20
MF	GO:0016853	isomerase activity	46|2026	197|14409	0.000291023	0.00944705	PGSC0003DMG400019454/PGSC0003DMG400007177/PGSC0003DMG400003513/PGSC0003DMG400021135/PGSC0003DMG400022039/PGSC0003DMG400014371/PGSC0003DMG400002087/PGSC0003DMG401028027/PGSC0003DMG400026290/PGSC0003DMG400005232/PGSC0003DMG400019448/PGSC0003DMG400012609/PGSC0003DMG400009916/PGSC0003DMG400005701/PGSC0003DMG401000527/PGSC0003DMG400008569/PGSC0003DMG400027745/PGSC0003DMG400032546/PGSC0003DMG400015011/…	46
MF	GO:0051287	NAD binding	20|2026	64|14409	0.000329623	0.00993579	PGSC0003DMG400029406/PGSC0003DMG400019454/PGSC0003DMG400009992/PGSC0003DMG400011530/PGSC0003DMG400006186/PGSC0003DMG400026978/PGSC0003DMG400018130/PGSC0003DMG400007572/PGSC0003DMG400032556/PGSC0003DMG400026456/PGSC0003DMG400011246/PGSC0003DMG400007573/PGSC0003DMG400016644/PGSC0003DMG400022796/PGSC0003DMG400022278/PGSC0003DMG400004572/PGSC0003DMG400003238/PGSC0003DMG401026981/PGSC0003DMG400026246/…	20
MF	GO:0016829	lyase activity	61|2026	284|14409	0.000390271	0.0109796	PGSC0003DMG400026409/PGSC0003DMG400012012/PGSC0003DMG400000493/PGSC0003DMG400019584/PGSC0003DMG400024182/PGSC0003DMG400020422/PGSC0003DMG400015538/PGSC0003DMG402021263/PGSC0003DMG400022263/PGSC0003DMG400011044/PGSC0003DMG400031065/PGSC0003DMG400034115/PGSC0003DMG400012666/PGSC0003DMG400000048/PGSC0003DMG400003123/PGSC0003DMG400009601/PGSC0003DMG400001917/PGSC0003DMG400022764/PGSC0003DMG400001048/…	61
MF	GO:0003697	single-stranded DNA binding	9|2026	19|14409	0.000512806	0.0135253	PGSC0003DMG400024729/PGSC0003DMG400017627/PGSC0003DMG400019333/PGSC0003DMG400001770/PGSC0003DMG400008143/PGSC0003DMG400001162/PGSC0003DMG400025355/PGSC0003DMG400022930/PGSC0003DMG400006241	9
MF	GO:0008173	RNA methyltransferase activity	13|2026	35|14409	0.000578051	0.0143493	PGSC0003DMG400038162/PGSC0003DMG400024585/PGSC0003DMG400017050/PGSC0003DMG400003614/PGSC0003DMG400027051/PGSC0003DMG400001350/PGSC0003DMG400030992/PGSC0003DMG400006881/PGSC0003DMG401007649/PGSC0003DMG402007649/PGSC0003DMG400013424/PGSC0003DMG400021815/PGSC0003DMG400002773	13
MF	GO:0050662	coenzyme binding	77|2026	384|14409	0.000677386	0.0158809	PGSC0003DMG400029406/PGSC0003DMG400012888/PGSC0003DMG400019454/PGSC0003DMG400009992/PGSC0003DMG400011530/PGSC0003DMG400027156/PGSC0003DMG400026913/PGSC0003DMG400006186/PGSC0003DMG400024281/PGSC0003DMG400018622/PGSC0003DMG400030212/PGSC0003DMG400000486/PGSC0003DMG400024037/PGSC0003DMG400026978/PGSC0003DMG400024161/PGSC0003DMG400027654/PGSC0003DMG400018130/PGSC0003DMG402031287/PGSC0003DMG400010518/…	77
MF	GO:0016879	ligase activity, forming carbon-nitrogen bonds	16|2026	49|14409	0.000742097	0.0164824	PGSC0003DMG400004355/PGSC0003DMG400000337/PGSC0003DMG400001802/PGSC0003DMG400001555/PGSC0003DMG400032146/PGSC0003DMG400028317/PGSC0003DMG400012663/PGSC0003DMG400027193/PGSC0003DMG400007504/PGSC0003DMG402012338/PGSC0003DMG400002352/PGSC0003DMG400023032/PGSC0003DMG400016395/PGSC0003DMG400028314/PGSC0003DMG400024886/PGSC0003DMG400028599	16
MF	GO:0016874	ligase activity	31|2026	124|14409	0.000817698	0.0172534	PGSC0003DMG400004355/PGSC0003DMG400023422/PGSC0003DMG400022992/PGSC0003DMG400006139/PGSC0003DMG400000337/PGSC0003DMG400015215/PGSC0003DMG400032166/PGSC0003DMG400001802/PGSC0003DMG400023334/PGSC0003DMG400001555/PGSC0003DMG400026627/PGSC0003DMG400032146/PGSC0003DMG400009358/PGSC0003DMG400028317/PGSC0003DMG400012663/PGSC0003DMG400027526/PGSC0003DMG400027193/PGSC0003DMG402005133/PGSC0003DMG400007504/…	31
MF	GO:0008757	S-adenosylmethionine-dependent methyltransferase activity	21|2026	76|14409	0.00143505	0.0288377	PGSC0003DMG400025254/PGSC0003DMG400014243/PGSC0003DMG400020151/PGSC0003DMG400022346/PGSC0003DMG400028394/PGSC0003DMG400031122/PGSC0003DMG400024585/PGSC0003DMG400028348/PGSC0003DMG400017050/PGSC0003DMG400003614/PGSC0003DMG400027051/PGSC0003DMG401007649/PGSC0003DMG402007649/PGSC0003DMG400027769/PGSC0003DMG400005749/PGSC0003DMG402022530/PGSC0003DMG400030941/PGSC0003DMG400021815/PGSC0003DMG400014459/…	21
MF	GO:0051536	iron-sulfur cluster binding	23|2026	87|14409	0.00167132	0.0306652	PGSC0003DMG400025823/PGSC0003DMG400010304/PGSC0003DMG400013751/PGSC0003DMG400011950/PGSC0003DMG400001278/PGSC0003DMG400012224/PGSC0003DMG400021288/PGSC0003DMG400006858/PGSC0003DMG400035711/PGSC0003DMG400031014/PGSC0003DMG400026904/PGSC0003DMG400003535/PGSC0003DMG400005276/PGSC0003DMG400010641/PGSC0003DMG400017809/PGSC0003DMG400030992/PGSC0003DMG400010698/PGSC0003DMG400017532/PGSC0003DMG400018194/…	23
MF	GO:0051540	metal cluster binding	23|2026	87|14409	0.00167132	0.0306652	PGSC0003DMG400025823/PGSC0003DMG400010304/PGSC0003DMG400013751/PGSC0003DMG400011950/PGSC0003DMG400001278/PGSC0003DMG400012224/PGSC0003DMG400021288/PGSC0003DMG400006858/PGSC0003DMG400035711/PGSC0003DMG400031014/PGSC0003DMG400026904/PGSC0003DMG400003535/PGSC0003DMG400005276/PGSC0003DMG400010641/PGSC0003DMG400017809/PGSC0003DMG400030992/PGSC0003DMG400010698/PGSC0003DMG400017532/PGSC0003DMG400018194/…	23
MF	GO:0016861	intramolecular oxidoreductase activity, interconverting aldoses and ketoses	8|2026	18|14409	0.00176719	0.0310732	PGSC0003DMG400021135/PGSC0003DMG400019448/PGSC0003DMG400027745/PGSC0003DMG400004436/PGSC0003DMG401008474/PGSC0003DMG400001595/PGSC0003DMG400030509/PGSC0003DMG400012910	8
MF	GO:0050308	sugar-phosphatase activity	6|2026	11|14409	0.00187712	0.0316858	PGSC0003DMG400024109/PGSC0003DMG400020363/PGSC0003DMG400030370/PGSC0003DMG400019188/PGSC0003DMG400033584/PGSC0003DMG400019189	6
MF	GO:0050661	NADP binding	15|2026	50|14409	0.0027817	0.0434832	PGSC0003DMG400029406/PGSC0003DMG400009992/PGSC0003DMG400011530/PGSC0003DMG400026978/PGSC0003DMG400010518/PGSC0003DMG400031163/PGSC0003DMG400011246/PGSC0003DMG400028592/PGSC0003DMG400017394/PGSC0003DMG400022796/PGSC0003DMG400018679/PGSC0003DMG400013663/PGSC0003DMG400033126/PGSC0003DMG400043373/PGSC0003DMG400018510	15
MF	GO:0140101	catalytic activity, acting on a tRNA	22|2026	85|14409	0.0027821	0.0434832	PGSC0003DMG400023422/PGSC0003DMG400022992/PGSC0003DMG400006139/PGSC0003DMG401026390/PGSC0003DMG402004079/PGSC0003DMG400015215/PGSC0003DMG400032166/PGSC0003DMG400023334/PGSC0003DMG400001555/PGSC0003DMG400031163/PGSC0003DMG400009358/PGSC0003DMG400027203/PGSC0003DMG400027526/PGSC0003DMG402005133/PGSC0003DMG401007649/PGSC0003DMG402007649/PGSC0003DMG401030816/PGSC0003DMG400006289/PGSC0003DMG400006795/…	22
MF	GO:0004812	aminoacyl-tRNA ligase activity	13|2026	41|14409	0.00305359	0.044435	PGSC0003DMG400023422/PGSC0003DMG400022992/PGSC0003DMG400006139/PGSC0003DMG400015215/PGSC0003DMG400032166/PGSC0003DMG400023334/PGSC0003DMG400009358/PGSC0003DMG400027526/PGSC0003DMG402005133/PGSC0003DMG401030816/PGSC0003DMG400006289/PGSC0003DMG402030816/PGSC0003DMG400022055	13
MF	GO:0016875	ligase activity, forming carbon-oxygen bonds	13|2026	41|14409	0.00305359	0.044435	PGSC0003DMG400023422/PGSC0003DMG400022992/PGSC0003DMG400006139/PGSC0003DMG400015215/PGSC0003DMG400032166/PGSC0003DMG400023334/PGSC0003DMG400009358/PGSC0003DMG400027526/PGSC0003DMG402005133/PGSC0003DMG401030816/PGSC0003DMG400006289/PGSC0003DMG402030816/PGSC0003DMG400022055	13
