# Supplementary material for: Comparative transcriptome profiling of potato cultivars infected by late blight pathogen Phytophthora infestans: Diversity of quantitative and qualitative responses
Source: Genomics. 2023 Sep;115(5):110678. doi: 10.1016/j.ygeno.2023.110678 (PMC10548088; doi:10.1016/j.ygeno.2023.110678)
Supplement: Supplementary file 11 — Supplementary material 11 [file mmc11.xlsx]

## Sheet: Ando_D3vsAndo_D0_KEGGenrich
				Table S10. KEGG Pathways of differentially expressed genes in Ando
KEGG Pathways in Ando_D3vsAndo_D0
KEGGID	Description	GeneRatio	BgRatio	pvalue	padj	geneID	keggID	Count	Regulation
sot04141	Protein processing in endoplasmic reticulum	50|518	191|4157	1.00122e-07	9.81196e-06	PGSC0003DMG400007929/PGSC0003DMG400008187/PGSC0003DMG400021737/PGSC0003DMG400007928/PGSC0003DMG400026723/PGSC0003DMG400030341/PGSC0003DMG400018104/PGSC0003DMG400019208/PGSC0003DMG400000398/PGSC0003DMG400000090/PGSC0003DMG400020341/PGSC0003DMG400030427/PGSC0003DMG400002778/PGSC0003DMG400010089/PGSC0003DMG400026036/PGSC0003DMG400014212/PGSC0003DMG400014967/PGSC0003DMG400027750/PGSC0003DMG401005570/…	sot:102579222/sot:102602952/sot:102604529/sot:102606315/sot:102592290/sot:102606436/sot:102600114/sot:102603624/sot:102593249/sot:102598215/sot:102601300/sot:102605762/sot:102577699/sot:102582225/sot:102590096/sot:102588418/sot:102596925/sot:102588449/sot:102577706/sot:102602834/sot:102598108/sot:102606249/sot:102595104/sot:102591361/sot:102583198/sot:102585474/sot:102592347/sot:102603772/sot:102…	50	upregulated
sot04144	Endocytosis	40|518	147|4157	6.90802e-07	3.38493e-05	PGSC0003DMG400016224/PGSC0003DMG400022298/PGSC0003DMG400023793/PGSC0003DMG400019208/PGSC0003DMG400000398/PGSC0003DMG400003959/PGSC0003DMG400002086/PGSC0003DMG400024059/PGSC0003DMG400014212/PGSC0003DMG400000720/PGSC0003DMG400019286/PGSC0003DMG400008590/PGSC0003DMG400028179/PGSC0003DMG400027750/PGSC0003DMG400005035/PGSC0003DMG400008386/PGSC0003DMG400004691/PGSC0003DMG400004588/PGSC0003DMG400030405/…	sot:102591246/sot:102599038/sot:102578988/sot:102603624/sot:102593249/sot:102581170/sot:102587158/sot:102591419/sot:102588418/sot:102577689/sot:102586337/sot:102601485/sot:102591836/sot:102588449/sot:102579832/sot:102593614/sot:102577483/sot:102599600/sot:102592347/sot:102577536/sot:102600546/sot:102594053/sot:102604550/sot:102588096/sot:102588422/sot:102583560/sot:102583392/sot:102588962/sot:102…	40	upregulated
sot04626	Plant-pathogen interaction	46|518	195|4157	7.78619e-06	0.000254349	PGSC0003DMG400030957/PGSC0003DMG400002993/PGSC0003DMG400005909/PGSC0003DMG400006610/PGSC0003DMG400003707/PGSC0003DMG400005745/PGSC0003DMG400016769/PGSC0003DMG400028797/PGSC0003DMG400020261/PGSC0003DMG400010631/PGSC0003DMG400001977/PGSC0003DMG400045603/PGSC0003DMG400004594/PGSC0003DMG400020884/PGSC0003DMG400016820/PGSC0003DMG400027692/PGSC0003DMG400029828/PGSC0003DMG400009183/PGSC0003DMG400012670/…	sot:102585555/sot:102603669/sot:102584226/sot:102594996/sot:102581491/sot:102599328/sot:102577688/sot:102587258/sot:102601867/sot:102594754/sot:102593849/sot:102603332/sot:102597422/sot:102599444/sot:102604043/sot:102577856/sot:102606439/sot:102577890/sot:102603922/sot:102600521/sot:102592675/sot:102598898/sot:102594874/sot:102590856/sot:102593858/sot:102585161/sot:107062867/sot:102605648/sot:102…	46	upregulated
sot00561	Glycerolipid metabolism	21|518	70|4157	7.07505e-05	0.00173339	PGSC0003DMG400008164/PGSC0003DMG400028233/PGSC0003DMG400022885/PGSC0003DMG402008890/PGSC0003DMG400024547/PGSC0003DMG400002483/PGSC0003DMG401004125/PGSC0003DMG400007127/PGSC0003DMG401008890/PGSC0003DMG401008019/PGSC0003DMG402016888/PGSC0003DMG400025299/PGSC0003DMG400003465/PGSC0003DMG402018380/PGSC0003DMG400009423/PGSC0003DMG400029832/PGSC0003DMG400000151/PGSC0003DMG400007293/PGSC0003DMG400017301/…	sot:102582532/sot:102585986/sot:102598345/sot:102593301/sot:102598468/sot:102606040/sot:102588058/sot:102597079/sot:102593628/sot:102601963/sot:102595647/sot:102601663/sot:102582623/sot:102588823/sot:102582278/sot:102603740/sot:102580118/sot:102589803/sot:102588361/sot:102583818/sot:102600419	21	upregulated
sot04120	Ubiquitin mediated proteolysis	25|518	102|4157	0.000529235	0.010373	PGSC0003DMG400014487/PGSC0003DMG400026723/PGSC0003DMG400019395/PGSC0003DMG400024857/PGSC0003DMG400000090/PGSC0003DMG400030762/PGSC0003DMG400027848/PGSC0003DMG400003897/PGSC0003DMG400022246/PGSC0003DMG400022734/PGSC0003DMG400024044/PGSC0003DMG400001321/PGSC0003DMG400020175/PGSC0003DMG401032194/PGSC0003DMG400022656/PGSC0003DMG401023527/PGSC0003DMG402022253/PGSC0003DMG400000229/PGSC0003DMG400009150/…	sot:102585180/sot:102592290/sot:102604229/sot:102579014/sot:102598215/sot:102579560/sot:102589332/sot:102582766/sot:102587932/sot:102598991/sot:102579648/sot:102586525/sot:102589792/sot:102584192/sot:102600991/sot:102579737/sot:102595854/sot:102584453/sot:102586223/sot:102591021/sot:102591070/sot:102595360/sot:102604026/sot:102596954/sot:102577800	25	upregulated
sot04136	Autophagy - other	11|518	31|4157	0.000819182	0.01338	PGSC0003DMG400000571/PGSC0003DMG400026927/PGSC0003DMG400021594/PGSC0003DMG400032144/PGSC0003DMG400004802/PGSC0003DMG400031378/PGSC0003DMG400023589/PGSC0003DMG400011153/PGSC0003DMG400011161/PGSC0003DMG400014422/PGSC0003DMG400008887	sot:102599050/sot:102578976/sot:102587849/sot:102586842/sot:102603200/sot:102586846/sot:102588012/sot:102600320/sot:102595961/sot:102593150/sot:102591726	11	upregulated
sot00071	Fatty acid degradation	14|518	49|4157	0.00191832	0.0268565	PGSC0003DMG400022885/PGSC0003DMG400020620/PGSC0003DMG400004630/PGSC0003DMG400029618/PGSC0003DMG400024685/PGSC0003DMG401004125/PGSC0003DMG400003906/PGSC0003DMG400019748/PGSC0003DMG400011023/PGSC0003DMG400016286/PGSC0003DMG400001206/PGSC0003DMG400023436/PGSC0003DMG401019176/PGSC0003DMG400003617	sot:102598345/sot:102592258/sot:102579434/sot:102578706/sot:102586909/sot:102588058/sot:102586729/sot:102597222/sot:102579351/sot:102592584/sot:102592794/sot:102587144/sot:102581426/sot:102600419	14	upregulated
sot04070	Phosphatidylinositol signaling system	15|518	56|4157	0.00270409	0.0331251	PGSC0003DMG400023793/PGSC0003DMG400027130/PGSC0003DMG400019118/PGSC0003DMG400006622/PGSC0003DMG400024547/PGSC0003DMG400006111/PGSC0003DMG401025870/PGSC0003DMG402018380/PGSC0003DMG400026126/PGSC0003DMG401028661/PGSC0003DMG400022693/PGSC0003DMG400014467/PGSC0003DMG400007293/PGSC0003DMG400027456/PGSC0003DMG400045775	sot:102578988/sot:102588383/sot:102581090/sot:102602093/sot:102598468/sot:102597765/sot:102581182/sot:102588823/sot:102599943/sot:102577605/sot:102594384/sot:102577543/sot:102589803/sot:102583818/sot:102577926	15	upregulated
sot00280	Valine, leucine and isoleucine degradation	14|518	53|4157	0.00425991	0.0437583	PGSC0003DMG401019352/PGSC0003DMG400022885/PGSC0003DMG400024860/PGSC0003DMG400008113/PGSC0003DMG400011868/PGSC0003DMG400029618/PGSC0003DMG400025888/PGSC0003DMG402023446/PGSC0003DMG400011330/PGSC0003DMG401004125/PGSC0003DMG400019748/PGSC0003DMG400001206/PGSC0003DMG400023436/PGSC0003DMG400003617	sot:102596438/sot:102598345/sot:102580777/sot:102601763/sot:102589300/sot:102578706/sot:102589983/sot:102601702/sot:102589176/sot:102588058/sot:102597222/sot:102592794/sot:102587144/sot:102600419	14	upregulated
sot04016	MAPK signaling pathway - plant	32|518	162|4157	0.00466456	0.0437583	PGSC0003DMG400019604/PGSC0003DMG400029118/PGSC0003DMG400018004/PGSC0003DMG400027507/PGSC0003DMG400005825/PGSC0003DMG400005915/PGSC0003DMG400016769/PGSC0003DMG400009112/PGSC0003DMG400012347/PGSC0003DMG400002914/PGSC0003DMG400009183/PGSC0003DMG400009436/PGSC0003DMG400014594/PGSC0003DMG400015021/PGSC0003DMG400017231/PGSC0003DMG402015209/PGSC0003DMG400014168/PGSC0003DMG400017577/PGSC0003DMG400030830/…	sot:102601437/sot:102579710/sot:102591856/sot:102595322/sot:102577619/sot:102587983/sot:102577688/sot:102582408/sot:102584814/sot:102598259/sot:102577890/sot:102603262/sot:102594619/sot:102581839/sot:102592933/sot:102603964/sot:102598898/sot:102597510/sot:102582360/sot:102593858/sot:107062867/sot:102591852/sot:102594025/sot:102589067/sot:102592852/sot:102580567/sot:102579707/sot:102598150/sot:102…	32	upregulated
sot00052	Galactose metabolism	12|518	43|4157	0.00491165	0.0437583	PGSC0003DMG400022258/PGSC0003DMG400003522/PGSC0003DMG400003054/PGSC0003DMG400000513/PGSC0003DMG400012274/PGSC0003DMG400030891/PGSC0003DMG400046135/PGSC0003DMG400023297/PGSC0003DMG400025299/PGSC0003DMG400003465/PGSC0003DMG400005216/PGSC0003DMG400025455	sot:102598709/sot:102589277/sot:102577764/sot:102600524/sot:102577748/sot:102586320/sot:102589307/sot:102600756/sot:102601663/sot:102582623/sot:102591561/sot:102595575	12	upregulated
sot00710	Carbon fixation in photosynthetic organisms	34|643	67|4157	1.10631e-11	1.16162e-09	PGSC0003DMG400029406/PGSC0003DMG400024109/PGSC0003DMG400026409/PGSC0003DMG400020363/PGSC0003DMG400012012/PGSC0003DMG400005120/PGSC0003DMG400009992/PGSC0003DMG400022088/PGSC0003DMG400019584/PGSC0003DMG400024182/PGSC0003DMG400011530/PGSC0003DMG400020422/PGSC0003DMG400022118/PGSC0003DMG400018622/PGSC0003DMG400022263/PGSC0003DMG400021135/PGSC0003DMG400026978/PGSC0003DMG400027125/PGSC0003DMG400019448/…	sot:102606161/sot:102588954/sot:102600888/sot:102577434/sot:102606020/sot:102586271/sot:102605252/sot:102591899/sot:102577450/sot:102605737/sot:102587206/sot:102599595/sot:102605730/sot:102586190/sot:102577529/sot:102580638/sot:102605742/sot:102583431/sot:102588569/sot:102577738/sot:102598930/sot:102587260/sot:102590424/sot:102601823/sot:102591470/sot:102601486/sot:102598765/sot:102589564/sot:102…	34	downregulated
sot03010	Ribosome	85|643	278|4157	3.33884e-11	1.75289e-09	PGSC0003DMG400000487/PGSC0003DMG400003696/PGSC0003DMG400027675/PGSC0003DMG400000488/PGSC0003DMG400026946/PGSC0003DMG400033691/PGSC0003DMG400011211/PGSC0003DMG400000893/PGSC0003DMG400026253/PGSC0003DMG400013829/PGSC0003DMG400019631/PGSC0003DMG400014544/PGSC0003DMG400017161/PGSC0003DMG400032570/PGSC0003DMG400000456/PGSC0003DMG400001233/PGSC0003DMG400030873/PGSC0003DMG400016394/PGSC0003DMG400026078/…	sot:102594485/sot:102598906/sot:102586592/sot:102594809/sot:102591222/sot:102599673/sot:102598919/sot:102596008/sot:102594934/sot:102603978/sot:102593316/sot:102604819/sot:102579775/sot:102606013/sot:102606429/sot:102588822/sot:102580372/sot:102581085/sot:102595243/sot:102591299/sot:102586267/sot:102596426/sot:102582481/sot:102588688/sot:102588229/sot:102602105/sot:102582361/sot:102598285/sot:102…	85	downregulated
sot01200	Carbon metabolism	75|643	245|4157	5.21498e-10	1.82524e-08	PGSC0003DMG400029406/PGSC0003DMG400024109/PGSC0003DMG400026409/PGSC0003DMG400020363/PGSC0003DMG400012012/PGSC0003DMG400016181/PGSC0003DMG400020515/PGSC0003DMG400005120/PGSC0003DMG400001570/PGSC0003DMG400002103/PGSC0003DMG400009992/PGSC0003DMG400022088/PGSC0003DMG400019584/PGSC0003DMG400014379/PGSC0003DMG400016444/PGSC0003DMG400024182/PGSC0003DMG400011530/PGSC0003DMG400027156/PGSC0003DMG400006186/…	sot:102606161/sot:102588954/sot:102600888/sot:102577434/sot:102606020/sot:102578665/sot:102598788/sot:102586271/sot:102577720/sot:102605022/sot:102605252/sot:102591899/sot:102577450/sot:102605877/sot:102602939/sot:102605737/sot:102587206/sot:102605442/sot:102601319/sot:102601213/sot:102599595/sot:102605730/sot:102586190/sot:102577529/sot:102580638/sot:102595588/sot:102605742/sot:102583431/sot:102…	75	downregulated
sot01240	Biosynthesis of cofactors	70|643	233|4157	5.13212e-09	1.34718e-07	PGSC0003DMG400025254/PGSC0003DMG400019454/PGSC0003DMG400027156/PGSC0003DMG400015538/PGSC0003DMG402021263/PGSC0003DMG400008642/PGSC0003DMG400011436/PGSC0003DMG400016687/PGSC0003DMG400030158/PGSC0003DMG400027012/PGSC0003DMG400033099/PGSC0003DMG400021188/PGSC0003DMG400023975/PGSC0003DMG400000337/PGSC0003DMG400033100/PGSC0003DMG400010518/PGSC0003DMG400019308/PGSC0003DMG400030612/PGSC0003DMG400001917/…	sot:102578636/sot:102577923/sot:102605442/sot:102586687/sot:102584336/sot:102594989/sot:102606380/sot:102581506/sot:102602484/sot:102596542/sot:102591690/sot:102599176/sot:102605026/sot:102589678/sot:102591367/sot:102578655/sot:102604412/sot:102591486/sot:102603926/sot:102584991/sot:102585835/sot:102593524/sot:102591782/sot:102587729/sot:102589658/sot:102577860/sot:102592709/sot:102577440/sot:102…	70	downregulated
sot00030	Pentose phosphate pathway	24|643	51|4157	8.49327e-08	1.78359e-06	PGSC0003DMG400024109/PGSC0003DMG400020363/PGSC0003DMG400012012/PGSC0003DMG400022088/PGSC0003DMG400022263/PGSC0003DMG400021135/PGSC0003DMG400019448/PGSC0003DMG400003123/PGSC0003DMG400019188/PGSC0003DMG400029309/PGSC0003DMG400033584/PGSC0003DMG400024226/PGSC0003DMG400017394/PGSC0003DMG402026150/PGSC0003DMG400026596/PGSC0003DMG400016726/PGSC0003DMG400007019/PGSC0003DMG400043373/PGSC0003DMG400019521/…	sot:102588954/sot:102577434/sot:102606020/sot:102591899/sot:102577529/sot:102580638/sot:102588569/sot:102577738/sot:102590424/sot:102601673/sot:102588370/sot:102597996/sot:102594145/sot:102598227/sot:102584227/sot:102577862/sot:102588555/sot:102603339/sot:102594969/sot:102603019/sot:102593215/sot:102590778/sot:102577825/sot:102585856	24	downregulated
sot00780	Biotin metabolism	12|643	17|4157	4.99461e-07	8.74056e-06	PGSC0003DMG400011436/PGSC0003DMG400030158/PGSC0003DMG400033099/PGSC0003DMG400033100/PGSC0003DMG400012564/PGSC0003DMG400026904/PGSC0003DMG400008311/PGSC0003DMG400032152/PGSC0003DMG400002927/PGSC0003DMG400006426/PGSC0003DMG401026981/PGSC0003DMG400013579	sot:102606380/sot:102602484/sot:102591690/sot:102591367/sot:102585835/sot:102591782/sot:102590505/sot:102593496/sot:102605843/sot:102585413/sot:102578766/sot:102591472	12	downregulated
sot00195	Photosynthesis	24|643	56|4157	7.43106e-07	1.11466e-05	PGSC0003DMG400018434/PGSC0003DMG400008585/PGSC0003DMG400016482/PGSC0003DMG400014402/PGSC0003DMG400017556/PGSC0003DMG400013751/PGSC0003DMG400016959/PGSC0003DMG402003567/PGSC0003DMG400007571/PGSC0003DMG400035711/PGSC0003DMG400020141/PGSC0003DMG400024531/PGSC0003DMG400020484/PGSC0003DMG400007201/PGSC0003DMG400010353/PGSC0003DMG400000926/PGSC0003DMG400027671/PGSC0003DMG400017532/PGSC0003DMG400010035/…	sot:102579009/sot:102586634/sot:102596547/sot:102584293/sot:102593103/sot:102577449/sot:102591175/sot:102591399/sot:102592282/sot:102590683/sot:102590010/sot:102585358/sot:102584964/sot:102603823/sot:102601345/sot:102603839/sot:102592564/sot:102594244/sot:102577458/sot:102584644/sot:102601299/sot:102603293/sot:102598933/sot:102585281	24	downregulated
sot01230	Biosynthesis of amino acids	54|643	188|4157	1.60972e-06	2.11276e-05	PGSC0003DMG400012012/PGSC0003DMG400022088/PGSC0003DMG400014379/PGSC0003DMG400022118/PGSC0003DMG400018622/PGSC0003DMG400022263/PGSC0003DMG400021135/PGSC0003DMG400011044/PGSC0003DMG400026978/PGSC0003DMG400019448/PGSC0003DMG400008852/PGSC0003DMG400003123/PGSC0003DMG400018130/PGSC0003DMG400030612/PGSC0003DMG400001048/PGSC0003DMG400022211/PGSC0003DMG400027745/PGSC0003DMG400000737/PGSC0003DMG400009061/…	sot:102606020/sot:102591899/sot:102605877/sot:102605730/sot:102586190/sot:102577529/sot:102580638/sot:102595588/sot:102605742/sot:102588569/sot:102586102/sot:102577738/sot:102588117/sot:102591486/sot:102578868/sot:102604045/sot:102587260/sot:102593561/sot:102598178/sot:102601486/sot:102596102/sot:102588219/sot:102601054/sot:102589564/sot:102600503/sot:102597996/sot:102597847/sot:102594064/sot:102…	54	downregulated
sot00061	Fatty acid biosynthesis	17|643	41|4157	5.29214e-05	0.000595238	PGSC0003DMG400011436/PGSC0003DMG400030158/PGSC0003DMG400033099/PGSC0003DMG400033100/PGSC0003DMG400012564/PGSC0003DMG400016331/PGSC0003DMG400008311/PGSC0003DMG400032152/PGSC0003DMG400002927/PGSC0003DMG402000216/PGSC0003DMG400006426/PGSC0003DMG400016395/PGSC0003DMG400021362/PGSC0003DMG401026981/PGSC0003DMG400020593/PGSC0003DMG400013579/PGSC0003DMG400020163	sot:102606380/sot:102602484/sot:102591690/sot:102591367/sot:102585835/sot:102599603/sot:102590505/sot:102593496/sot:102605843/sot:102578151/sot:102585413/sot:102580744/sot:102601265/sot:102578766/sot:102586347/sot:102591472/sot:102597107	17	downregulated
sot00860	Porphyrin and chlorophyll metabolism	18|643	45|4157	5.66893e-05	0.000595238	PGSC0003DMG400025254/PGSC0003DMG400014243/PGSC0003DMG400022678/PGSC0003DMG402021263/PGSC0003DMG400023975/PGSC0003DMG400026627/PGSC0003DMG400032546/PGSC0003DMG400031163/PGSC0003DMG400008481/PGSC0003DMG400002386/PGSC0003DMG400025007/PGSC0003DMG400022126/PGSC0003DMG400007188/PGSC0003DMG400013429/PGSC0003DMG400027602/PGSC0003DMG400019510/PGSC0003DMG400013040/PGSC0003DMG400011264	sot:102578636/sot:102580238/sot:102602338/sot:102584336/sot:102605026/sot:102591731/sot:102593524/sot:102589658/sot:102580726/sot:102586926/sot:102594293/sot:102580720/sot:102600334/sot:102587739/sot:102582223/sot:102598599/sot:102594861/sot:102600601	18	downregulated
sot00630	Glyoxylate and dicarboxylate metabolism	24|643	74|4157	0.000185858	0.0017741	PGSC0003DMG400026409/PGSC0003DMG400016181/PGSC0003DMG400020515/PGSC0003DMG400005120/PGSC0003DMG400001570/PGSC0003DMG400002103/PGSC0003DMG400019584/PGSC0003DMG400016444/PGSC0003DMG400024182/PGSC0003DMG400027156/PGSC0003DMG400006186/PGSC0003DMG400029938/PGSC0003DMG400018622/PGSC0003DMG400027654/PGSC0003DMG400019511/PGSC0003DMG400007556/PGSC0003DMG400002559/PGSC0003DMG400030612/PGSC0003DMG400012395/…	sot:102600888/sot:102578665/sot:102598788/sot:102586271/sot:102577720/sot:102605022/sot:102577450/sot:102602939/sot:102605737/sot:102605442/sot:102601319/sot:102601213/sot:102586190/sot:102603281/sot:102598930/sot:102603540/sot:102598451/sot:102591486/sot:102601823/sot:102600112/sot:102601957/sot:102602804/sot:102590335/sot:102592345	24	downregulated
sot00010	Glycolysis / Gluconeogenesis	31|643	111|4157	0.000486248	0.00425467	PGSC0003DMG400024109/PGSC0003DMG400020363/PGSC0003DMG400012012/PGSC0003DMG400027156/PGSC0003DMG400003513/PGSC0003DMG400022118/PGSC0003DMG400022263/PGSC0003DMG400011044/PGSC0003DMG400026978/PGSC0003DMG400029412/PGSC0003DMG400009219/PGSC0003DMG400003123/PGSC0003DMG400007556/PGSC0003DMG400027745/PGSC0003DMG400019188/PGSC0003DMG400004436/PGSC0003DMG400029309/PGSC0003DMG400011246/PGSC0003DMG400033584/…	sot:102588954/sot:102577434/sot:102606020/sot:102605442/sot:102584885/sot:102605730/sot:102577529/sot:102595588/sot:102605742/sot:102581826/sot:102589456/sot:102577738/sot:102603540/sot:102587260/sot:102590424/sot:102601486/sot:102601673/sot:102589564/sot:102588370/sot:102604284/sot:102602804/sot:102592733/sot:102583463/sot:102577862/sot:102592754/sot:102580689/sot:102593215/sot:102590778/sot:102…	31	downregulated
sot00130	Ubiquinone and other terpenoid-quinone biosynthesis	14|643	37|4157	0.000742157	0.00599434	PGSC0003DMG400008642/PGSC0003DMG400016687/PGSC0003DMG400021188/PGSC0003DMG400019308/PGSC0003DMG400001917/PGSC0003DMG400031122/PGSC0003DMG400013389/PGSC0003DMG400021866/PGSC0003DMG400013515/PGSC0003DMG401019891/PGSC0003DMG400017420/PGSC0003DMG401009291/PGSC0003DMG400009374/PGSC0003DMG400012575	sot:102594989/sot:102581506/sot:102599176/sot:102604412/sot:102603926/sot:102584991/sot:102592709/sot:102594104/sot:102586636/sot:102594991/sot:102584109/sot:102589793/sot:102584172/sot:102602396	14	downregulated
sot00051	Fructose and mannose metabolism	18|643	56|4157	0.00131299	0.00984744	PGSC0003DMG400024109/PGSC0003DMG400020363/PGSC0003DMG400012012/PGSC0003DMG400030370/PGSC0003DMG400022263/PGSC0003DMG400003123/PGSC0003DMG400027745/PGSC0003DMG400019188/PGSC0003DMG400004436/PGSC0003DMG400029309/PGSC0003DMG400033584/PGSC0003DMG400001595/PGSC0003DMG400016726/PGSC0003DMG400015098/PGSC0003DMG400013275/PGSC0003DMG400013187/PGSC0003DMG400019189/PGSC0003DMG400013702	sot:102588954/sot:102577434/sot:102606020/sot:102577932/sot:102577529/sot:102577738/sot:102587260/sot:102590424/sot:102601486/sot:102601673/sot:102588370/sot:102583463/sot:102577862/sot:102577820/sot:102597875/sot:102580689/sot:102590778/sot:102595382	18	downregulated
sot00260	Glycine, serine and threonine metabolism	19|643	61|4157	0.00148425	0.0103897	PGSC0003DMG400020515/PGSC0003DMG400002103/PGSC0003DMG400016444/PGSC0003DMG400027156/PGSC0003DMG400006186/PGSC0003DMG400029938/PGSC0003DMG400018622/PGSC0003DMG400002559/PGSC0003DMG400018130/PGSC0003DMG400030612/PGSC0003DMG400001048/PGSC0003DMG400002777/PGSC0003DMG400022796/PGSC0003DMG400000753/PGSC0003DMG400033028/PGSC0003DMG400033126/PGSC0003DMG400004886/PGSC0003DMG400004652/PGSC0003DMG400011499	sot:102598788/sot:102605022/sot:102602939/sot:102605442/sot:102601319/sot:102601213/sot:102586190/sot:102598451/sot:102588117/sot:102591486/sot:102578868/sot:102602804/sot:102596301/sot:102592733/sot:102598406/sot:102605445/sot:102591826/sot:102592345/sot:102577840	19	downregulated
sot00053	Ascorbate and aldarate metabolism	18|643	57|4157	0.00164882	0.0108204	PGSC0003DMG400019454/PGSC0003DMG400000486/PGSC0003DMG400027012/PGSC0003DMG400015691/PGSC0003DMG400023416/PGSC0003DMG400008132/PGSC0003DMG400032777/PGSC0003DMG400006175/PGSC0003DMG400000977/PGSC0003DMG400023024/PGSC0003DMG400004965/PGSC0003DMG400013285/PGSC0003DMG401023603/PGSC0003DMG400012322/PGSC0003DMG400030056/PGSC0003DMG400022713/PGSC0003DMG400007017/PGSC0003DMG400030063	sot:102577923/sot:102595145/sot:102596542/sot:102577766/sot:102577622/sot:102577860/sot:102579602/sot:102597356/sot:102600371/sot:102596087/sot:102585566/sot:102594242/sot:102601710/sot:102583368/sot:102586145/sot:102583165/sot:102587896/sot:102586473	18	downregulated
sot00970	Aminoacyl-tRNA biosynthesis	14|643	41|4157	0.00235101	0.0142403	PGSC0003DMG400023422/PGSC0003DMG400022992/PGSC0003DMG400006139/PGSC0003DMG401021239/PGSC0003DMG400015215/PGSC0003DMG400032166/PGSC0003DMG400023334/PGSC0003DMG400001555/PGSC0003DMG400009358/PGSC0003DMG400027526/PGSC0003DMG400005646/PGSC0003DMG400006289/PGSC0003DMG402030816/PGSC0003DMG400022055	sot:102605729/sot:102604688/sot:102600652/sot:102595939/sot:102578894/sot:102590674/sot:102580607/sot:102579693/sot:102604325/sot:102597850/sot:102585772/sot:102583655/sot:102585223/sot:102588775	14	downregulated
sot01212	Fatty acid metabolism	20|643	68|4157	0.0024412	0.0142403	PGSC0003DMG400011436/PGSC0003DMG400030158/PGSC0003DMG400033099/PGSC0003DMG400033100/PGSC0003DMG400012564/PGSC0003DMG400016331/PGSC0003DMG400008311/PGSC0003DMG400010900/PGSC0003DMG400005498/PGSC0003DMG401015537/PGSC0003DMG400032152/PGSC0003DMG400002927/PGSC0003DMG400005507/PGSC0003DMG402000216/PGSC0003DMG400006426/PGSC0003DMG400016395/PGSC0003DMG400021362/PGSC0003DMG401026981/PGSC0003DMG400020593/…	sot:102606380/sot:102602484/sot:102591690/sot:102591367/sot:102585835/sot:102599603/sot:102590505/sot:102601957/sot:102587367/sot:102586361/sot:102593496/sot:102605843/sot:102580407/sot:102578151/sot:102585413/sot:102580744/sot:102601265/sot:102578766/sot:102586347/sot:102591472	20	downregulated

## Sheet: Arielle_D3vsArielle_D0_KEGG
				Table S10. KEGG Pathways of differentially expressed genes in Arielle
KEGG Pathways in Arielle _D3vsArielle _D0
KEGGID	Description	GeneRatio	BgRatio	pvalue	padj	geneID	keggID	Count	Regulation
sot00940	Phenylpropanoid biosynthesis	15|127	150|4161	3.99984e-05	0.00307988	PGSC0003DMG400015190/PGSC0003DMG400005082/PGSC0003DMG400015548/PGSC0003DMG400007179/PGSC0003DMG401024183/PGSC0003DMG401025083/PGSC0003DMG400010417/PGSC0003DMG400008122/PGSC0003DMG400012589/PGSC0003DMG400027614/PGSC0003DMG400020799/PGSC0003DMG400003546/PGSC0003DMG400025877/PGSC0003DMG400006319/PGSC0003DMG400014223	sot:102588483/sot:102591084/sot:102578391/sot:102606401/sot:102605394/sot:102586327/sot:102603498/sot:102597265/sot:102585502/sot:102597272/sot:102593113/sot:102604007/sot:102583517/sot:102602430/sot:102596056	15	upregulated
sot00500	Starch and sucrose metabolism	10|75	124|4161	6.16967e-05	0.00382519	PGSC0003DMG400026428/PGSC0003DMG402003636/PGSC0003DMG400021820/PGSC0003DMG400031792/PGSC0003DMG400003124/PGSC0003DMG402019060/PGSC0003DMG402011400/PGSC0003DMG400013187/PGSC0003DMG400027936/PGSC0003DMG400001209	sot:102581151/sot:102587539/sot:102592898/sot:102605343/sot:102579821/sot:102604080/sot:102585327/sot:102580689/sot:102577833/sot:102597190	10	downregulated
sot00051	Fructose and mannose metabolism	6|75	56|4161	0.000445314	0.0138047	PGSC0003DMG400003521/PGSC0003DMG400030370/PGSC0003DMG400003123/PGSC0003DMG400026392/PGSC0003DMG400013187/PGSC0003DMG400017413	sot:102588957/sot:102577932/sot:102577738/sot:102590805/sot:102580689/sot:102581128	6	downregulated
sot00073	Cutin, suberine and wax biosynthesis	4|75	28|4161	0.00143636	0.0296847	PGSC0003DMG400002587/PGSC0003DMG400023759/PGSC0003DMG400005436/PGSC0003DMG400046813	sot:102588108/sot:102581089/sot:102599091/sot:102599533	4	downregulated
